# Supplementary material for: Therapeutical Administration of Peptide Pep19-2.5 and Ibuprofen Reduces Inflammation and Prevents Lethal Sepsis
Source: PLoS One. 2015 Jul 21;10(7):e0133291. doi: 10.1371/journal.pone.0133291 (PMC4510266; doi:10.1371/journal.pone.0133291)
Supplement: S1 Table — (TXT) [file pone.0133291.s001.txt]

p (Corrected)	p	FC ([Ibuprofen] vs [Medium])	Log FC ([Ibuprofen] vs [Medium])	FC ([L-Pep] vs [Medium])	Log FC ([L-Pep] vs [Medium])	FC ([LPS] vs [Medium])	Log FC ([LPS] vs [Medium])	FC ([LPS+Ibuprofen] vs [Medium])	Log FC ([LPS+Ibuprofen] vs [Medium])	FC ([LPS+L-Pep] vs [Medium])	Log FC ([LPS+L-Pep] vs [Medium])	FC ([LPS+L-Pep+Ibuprofen] vs [Medium])	Log FC ([LPS+L-Pep+Ibuprofen] vs [Medium])	GeneSymbol	Description	RefSeqAccession
1.47E-03	2.16E-04	1.04	0.05	1.02	0.02	1.76	0.82	1.60	0.68	1.68	0.75	1.55	0.63	BRAF	Homo sapiens v-raf murine sarcoma viral oncogene homolog B (BRAF). mRNA [NM_004333]	NM_004333
1.30E-04	1.04E-05	-1.00	0.00	-1.02	-0.03	-2.30	-1.20	-2.07	-1.05	-2.10	-1.07	-1.84	-0.88	HEBP1	Homo sapiens heme binding protein 1 (HEBP1). mRNA [NM_015987]	NM_015987
8.26E-03	1.77E-03	1.16	0.21	1.07	0.10	-2.29	-1.20	-5.82	-2.54	-3.06	-1.62	-2.26	-1.18	C7orf34	Homo sapiens chromosome 7 open reading frame 34 (C7orf34). mRNA [NM_178829]	NM_178829
2.76E-05	1.41E-06	1.03	0.05	1.10	0.14	-1.40	-0.49	-1.56	-0.64	-1.44	-0.52	-1.31	-0.39	NPIPB15	nuclear pore complex interacting protein family. member B15 [Source:HGNC Symbol;Acc:34409] [ENST00000429990]	XM_005256273
1.21E-04	9.57E-06	-1.04	-0.06	-1.12	-0.16	1.82	0.87	1.56	0.64	1.45	0.54	1.46	0.54	TRIM56	Homo sapiens tripartite motif containing 56 (TRIM56). mRNA [NM_030961]	NM_030961
9.04E-04	1.19E-04	1.01	0.01	1.05	0.07	12.48	3.64	1.83	0.87	1.69	0.76	1.59	0.67	LETM1	Homo sapiens leucine zipper-EF-hand containing transmembrane protein 1 (LETM1). mRNA [NM_012318]	NM_012318
3.48E-04	3.53E-05	-1.06	-0.08	-1.01	-0.02	-1.57	-0.65	-1.42	-0.51	-1.39	-0.47	-1.22	-0.28	UFC1	Homo sapiens ubiquitin-fold modifier conjugating enzyme 1 (UFC1). mRNA [NM_016406]	NM_016406
5.23E-04	5.95E-05	1.03	0.05	-1.01	-0.01	-2.69	-1.43	-2.58	-1.37	-2.14	-1.10	-2.00	-1.00	IRF2BP2	Homo sapiens interferon regulatory factor 2 binding protein 2 (IRF2BP2). transcript variant 1. mRNA [NM_182972]	NM_182972
9.88E-03	2.21E-03	-1.09	-0.13	1.11	0.14	-1.15	-0.20	-1.83	-0.87	-1.63	-0.70	-1.67	-0.74	SLFN12	Homo sapiens schlafen family member 12 (SLFN12). transcript variant 1. mRNA [NM_018042]	NM_018042
2.19E-04	1.99E-05	1.09	0.13	1.10	0.14	1.58	0.66	1.52	0.60	1.64	0.71	1.53	0.62	AHCTF1	Homo sapiens AT hook containing transcription factor 1 (AHCTF1). mRNA [NM_015446]	NM_015446
9.74E-04	1.31E-04	1.03	0.04	1.16	0.22	-3.06	-1.62	-2.74	-1.45	-2.12	-1.08	-1.78	-0.83	SLC2A9	Homo sapiens solute carrier family 2 (facilitated glucose transporter). member 9 (SLC2A9). transcript variant 2. mRNA [NM_001001290]	NM_001001290
3.05E-03	5.23E-04	-1.01	-0.02	1.10	0.14	-1.37	-0.45	-1.31	-0.39	-1.29	-0.37	-1.32	-0.40	RPA3	Homo sapiens replication protein A3. 14kDa (RPA3). mRNA [NM_002947]	NM_002947
1.65E-03	2.50E-04	1.06	0.09	1.07	0.10	1.94	0.96	1.83	0.87	1.78	0.83	1.84	0.88	ACAT2	Homo sapiens acetyl-CoA acetyltransferase 2 (ACAT2). mRNA [NM_005891]	NM_005891
5.09E-06	1.49E-07	1.04	0.05	1.02	0.03	-1.53	-0.61	-1.52	-0.61	-1.48	-0.57	-1.47	-0.56	NBAS	Homo sapiens neuroblastoma amplified sequence (NBAS). transcript variant 1. mRNA [NM_015909]	NM_015909
1.24E-05	4.91E-07	1.02	0.03	-1.07	-0.10	-2.53	-1.34	-2.85	-1.51	-2.26	-1.18	-2.35	-1.23	CAT	Homo sapiens catalase (CAT). mRNA [NM_001752]	NM_001752
1.02E-02	2.28E-03	-1.02	-0.03	-1.10	-0.14	-2.14	-1.09	-3.52	-1.82	-3.51	-1.81	-2.84	-1.50	ORC6	Homo sapiens origin recognition complex. subunit 6 (ORC6). transcript variant 1. mRNA [NM_014321]	NM_014321
1.25E-04	9.95E-06	-1.00	0.00	-1.02	-0.02	-2.71	-1.44	-2.34	-1.23	-2.07	-1.05	-1.85	-0.89	MFNG	Homo sapiens MFNG O-fucosylpeptide 3-beta-N-acetylglucosaminyltransferase (MFNG). transcript variant 1. mRNA [NM_002405]	NM_002405
2.74E-02	7.49E-03	1.01	0.02	1.06	0.08	-1.55	-0.63	-1.57	-0.65	-1.29	-0.37	-1.32	-0.40	PDE6D	Homo sapiens phosphodiesterase 6D. cGMP-specific. rod. delta (PDE6D). transcript variant 1. mRNA [NM_002601]	NM_002601
1.66E-02	4.10E-03	-1.02	-0.03	1.15	0.21	-2.64	-1.40	-2.41	-1.27	-2.00	-1.00	-1.77	-0.82	ZNF516	Homo sapiens zinc finger protein 516 (ZNF516). mRNA [NM_014643]	NM_014643
9.75E-03	2.17E-03	-1.01	-0.01	-1.08	-0.11	1.62	0.70	1.48	0.57	1.28	0.35	1.31	0.39	DHX37	Homo sapiens DEAH (Asp-Glu-Ala-His) box polypeptide 37 (DHX37). mRNA [NM_032656]	NM_032656
4.49E-03	8.42E-04	1.03	0.04	1.07	0.10	-1.16	-0.21	-1.16	-0.21	-1.17	-0.22	-1.13	-0.18	RPL32P3	Homo sapiens ribosomal protein L32 pseudogene 3 (RPL32P3). non-coding RNA [NR_003111]	NR_003111
3.50E-02	1.01E-02	-1.07	-0.10	1.26	0.34	1.48	0.57	1.35	0.43	1.37	0.46	1.31	0.39	PRPF39	Homo sapiens pre-mRNA processing factor 39 (PRPF39). mRNA [NM_017922]	NM_017922
3.73E-02	1.09E-02	1.53	0.61	1.02	0.03	4.30	2.10	2.45	1.29	1.89	0.92	2.21	1.14
5.84E-05	3.75E-06	-1.01	-0.01	1.17	0.23	-5.35	-2.42	-6.22	-2.64	-4.22	-2.08	-3.53	-1.82	PFKFB2	Homo sapiens 6-phosphofructo-2-kinase/fructose-2.6-biphosphatase 2 (PFKFB2). transcript variant 2. mRNA [NM_001018053]	NM_001018053
4.93E-02	1.54E-02	-1.07	-0.10	-1.20	-0.27	2.38	1.25	2.03	1.02	1.71	0.78	1.90	0.93	TNFRSF12A	Homo sapiens tumor necrosis factor receptor superfamily. member 12A (TNFRSF12A). mRNA [NM_016639]	NM_016639
3.14E-03	5.42E-04	-1.01	-0.02	-1.04	-0.05	-2.16	-1.11	-2.96	-1.57	-2.14	-1.10	-2.08	-1.06	CEP85	Homo sapiens centrosomal protein 85kDa (CEP85). transcript variant 1. mRNA [NM_022778]	NM_022778
1.12E-02	2.55E-03	-1.05	-0.08	1.02	0.03	-1.16	-0.21	-1.10	-0.14	-1.18	-0.24	-1.21	-0.28	F8A1	Homo sapiens coagulation factor VIII-associated 1 (F8A1). mRNA [NM_012151]	NM_012151
2.69E-06	5.99E-08	1.05	0.08	1.08	0.11	-2.43	-1.28	-2.27	-1.19	-2.16	-1.11	-2.16	-1.11	INTS10	Homo sapiens integrator complex subunit 10 (INTS10). mRNA [NM_018142]	NM_018142
7.40E-03	1.55E-03	-1.05	-0.08	-1.05	-0.07	1.37	0.45	1.29	0.37	1.32	0.40	1.48	0.56	ZNF586	Homo sapiens zinc finger protein 586 (ZNF586). transcript variant 1. mRNA [NM_017652]	NM_017652
2.97E-03	5.08E-04	-1.07	-0.10	1.11	0.15	1.23	0.30	1.39	0.48	1.39	0.47	1.30	0.37	TRIM13	Homo sapiens tripartite motif containing 13 (TRIM13). transcript variant 3. mRNA [NM_213590]	NM_213590
1.78E-03	2.71E-04	-1.03	-0.05	-1.16	-0.21	-1.74	-0.80	-1.58	-0.66	-1.62	-0.69	-1.42	-0.51	LOC389765	Homo sapiens kinesin family member 27 pseudogene (LOC389765). non-coding RNA [NR_029410]	NR_029410
2.69E-05	1.36E-06	1.04	0.05	1.09	0.13	-2.00	-1.00	-1.68	-0.75	-1.72	-0.78	-1.49	-0.58	CAST	Homo sapiens calpastatin (CAST). transcript variant 6. mRNA [NM_001042440]	NM_001042440
8.97E-03	1.96E-03	-1.15	-0.20	1.37	0.46	-2.88	-1.53	-3.38	-1.76	-3.97	-1.99	-3.07	-1.62	KIF24	Homo sapiens kinesin family member 24 (KIF24). mRNA [NM_194313]	NM_194313
1.02E-02	2.29E-03	1.03	0.04	1.09	0.12	-1.10	-0.14	-1.71	-0.78	-1.73	-0.79	-1.55	-0.63	FBXL8	Homo sapiens F-box and leucine-rich repeat protein 8 (FBXL8). mRNA [NM_018378]	NM_018378
5.02E-05	3.10E-06	-1.12	-0.16	1.25	0.32	9.70	3.28	7.43	2.89	6.38	2.67	4.74	2.25	TMEM237	Homo sapiens transmembrane protein 237 (TMEM237). transcript variant 1. mRNA [NM_001044385]	NM_001044385
1.68E-02	4.15E-03	-1.05	-0.06	1.11	0.15	2.13	1.09	1.61	0.69	1.73	0.79	1.71	0.77	TP53RK	Homo sapiens TP53 regulating kinase (TP53RK). mRNA [NM_033550]	NM_033550
1.54E-02	3.74E-03	-1.05	-0.07	1.06	0.08	1.59	0.67	1.33	0.41	1.42	0.51	1.29	0.37	LCMT2	Homo sapiens leucine carboxyl methyltransferase 2 (LCMT2). mRNA [NM_014793]	NM_014793
1.25E-02	2.92E-03	-1.09	-0.13	1.46	0.55	-1.53	-0.61	-3.10	-1.63	-1.54	-0.62	-1.74	-0.80	ZNF594	Homo sapiens zinc finger protein 594 (ZNF594). mRNA [NM_032530]	NM_032530
2.55E-02	6.90E-03	-1.01	-0.02	1.07	0.10	-1.45	-0.54	-1.29	-0.37	-1.30	-0.38	-1.24	-0.31	IDS	Homo sapiens iduronate 2-sulfatase (IDS). transcript variant 2. mRNA [NM_006123]	NM_006123
3.40E-03	5.99E-04	1.01	0.02	1.12	0.16	1.71	0.78	1.57	0.65	1.72	0.78	1.77	0.82	SPAG5	Homo sapiens sperm associated antigen 5 (SPAG5). mRNA [NM_006461]	NM_006461
1.19E-05	4.63E-07	-1.05	-0.06	-1.04	-0.06	-3.00	-1.59	-2.84	-1.50	-2.79	-1.48	-2.18	-1.12	NOXA1	Homo sapiens NADPH oxidase activator 1 (NOXA1). transcript variant 1. mRNA [NM_006647]	NM_006647
1.17E-05	4.47E-07	-1.00	-0.01	1.07	0.10	-3.00	-1.59	-2.89	-1.53	-2.29	-1.19	-2.04	-1.03	SLC40A1	Homo sapiens solute carrier family 40 (iron-regulated transporter). member 1 (SLC40A1). mRNA [NM_014585]	NM_014585
6.56E-04	7.97E-05	1.02	0.03	1.00	0.01	-4.40	-2.14	-3.37	-1.75	-2.90	-1.54	-2.40	-1.26	CEBPE	Homo sapiens CCAAT/enhancer binding protein (C/EBP). epsilon (CEBPE). mRNA [NM_001805]	NM_001805
9.72E-03	2.16E-03	-1.02	-0.03	-1.11	-0.15	-2.50	-1.32	-2.21	-1.14	-2.40	-1.26	-2.21	-1.14	HMBS	Homo sapiens hydroxymethylbilane synthase (HMBS). transcript variant 1. mRNA [NM_000190]	NM_000190
1.58E-02	3.86E-03	1.07	0.09	1.11	0.15	1.67	0.74	1.52	0.61	1.39	0.48	1.31	0.39	CDK4	Homo sapiens cyclin-dependent kinase 4 (CDK4). mRNA [NM_000075]	NM_000075
1.75E-02	4.36E-03	1.07	0.10	1.15	0.21	2.69	1.43	2.16	1.11	2.04	1.03	1.60	0.67	GPD2	Homo sapiens glycerol-3-phosphate dehydrogenase 2 (mitochondrial) (GPD2). transcript variant 1. mRNA [NM_001083112]	NM_001083112
2.08E-03	3.27E-04	1.10	0.13	1.11	0.15	-1.47	-0.56	-1.55	-0.63	-1.31	-0.39	-1.45	-0.53	ESYT2	Homo sapiens extended synaptotagmin-like protein 2 (ESYT2). mRNA [NM_020728]	NM_020728
3.15E-04	3.11E-05	1.01	0.02	-1.00	0.00	-1.54	-0.62	-1.95	-0.96	-1.73	-0.79	-1.92	-0.94	PLCL2	Homo sapiens phospholipase C-like 2 (PLCL2). transcript variant 2. mRNA [NM_015184]	NM_015184
2.35E-06	4.93E-08	1.02	0.03	-1.08	-0.11	-2.88	-1.53	-2.46	-1.30	-2.47	-1.30	-2.19	-1.13	SSBP4	Homo sapiens single stranded DNA binding protein 4 (SSBP4). transcript variant 1. mRNA [NM_032627]	NM_032627
3.66E-02	1.07E-02	-1.06	-0.09	-1.15	-0.20	-2.12	-1.08	-1.98	-0.99	-1.90	-0.93	-1.86	-0.90	FHOD1	Homo sapiens formin homology 2 domain containing 1 (FHOD1). mRNA [NM_013241]	NM_013241
6.45E-05	4.26E-06	-1.01	-0.01	-1.08	-0.12	4.32	2.11	2.56	1.36	2.55	1.35	1.93	0.95	MAPK11	Homo sapiens mitogen-activated protein kinase 11 (MAPK11). transcript variant 1. mRNA [NM_002751]	NM_002751
7.57E-03	1.59E-03	1.03	0.04	-1.03	-0.04	1.36	0.44	1.24	0.32	1.25	0.32	1.22	0.28	HIGD1A	Homo sapiens HIG1 hypoxia inducible domain family. member 1A (HIGD1A). transcript variant 3. mRNA [NM_014056]	NM_014056
1.30E-03	1.87E-04	1.04	0.06	-1.21	-0.28	-2.44	-1.29	-2.37	-1.24	-2.09	-1.06	-2.03	-1.02	ATG9A	Homo sapiens autophagy related 9A (ATG9A). transcript variant 1. mRNA [NM_001077198]	NM_001077198
4.91E-05	3.01E-06	-1.00	0.00	1.05	0.07	-1.60	-0.68	-1.42	-0.50	-1.30	-0.37	-1.21	-0.28	HDAC1	Homo sapiens histone deacetylase 1 (HDAC1). mRNA [NM_004964]	NM_004964
3.81E-03	6.91E-04	1.04	0.06	1.04	0.06	-1.40	-0.48	-1.45	-0.53	-1.48	-0.56	-1.69	-0.76	MSH6	Homo sapiens mutS homolog 6 (MSH6). transcript variant 1. mRNA [NM_000179]	NM_000179
1.34E-02	3.18E-03	-1.07	-0.09	1.15	0.20	-1.75	-0.81	-2.84	-1.51	-2.50	-1.32	-3.70	-1.89	FANCA	Homo sapiens Fanconi anemia. complementation group A (FANCA). transcript variant 1. mRNA [NM_000135]	NM_000135
9.93E-08	5.06E-10	-1.03	-0.04	1.20	0.26	4.32	2.11	3.57	1.84	3.86	1.95	3.42	1.77	ARL4A	Homo sapiens ADP-ribosylation factor-like 4A (ARL4A). transcript variant 1. mRNA [NM_005738]	NM_005738
1.34E-04	1.08E-05	-1.00	-0.01	1.05	0.07	-1.32	-0.40	-1.32	-0.40	-1.33	-0.41	-1.25	-0.32	DNAJC9	Homo sapiens DnaJ (Hsp40) homolog. subfamily C. member 9 (DNAJC9). mRNA [NM_015190]	NM_015190
4.16E-02	1.25E-02	-1.12	-0.16	1.05	0.07	-1.23	-0.30	-1.68	-0.74	-1.52	-0.61	-1.83	-0.87	KCTD3	Homo sapiens potassium channel tetramerization domain containing 3 (KCTD3). mRNA [NM_016121]	NM_016121
1.06E-04	8.06E-06	1.06	0.08	1.05	0.07	-3.41	-1.77	-2.54	-1.35	-2.22	-1.15	-2.19	-1.13	OGG1	Homo sapiens 8-oxoguanine DNA glycosylase (OGG1). transcript variant 2d. mRNA [NM_016828]	NM_016828
1.98E-04	1.75E-05	1.04	0.06	-1.10	-0.14	-1.95	-0.96	-2.01	-1.00	-1.83	-0.87	-1.80	-0.85	PPP1CC	Homo sapiens protein phosphatase 1. catalytic subunit. gamma isozyme (PPP1CC). transcript variant 1. mRNA [NM_002710]	NM_002710
8.23E-03	1.76E-03	-1.08	-0.11	1.03	0.04	1.60	0.67	1.33	0.41	1.35	0.43	1.37	0.45	TSEN15	Homo sapiens TSEN15 tRNA splicing endonuclease subunit (TSEN15). transcript variant 1. mRNA [NM_052965]	NM_052965
1.30E-02	3.07E-03	1.02	0.03	1.03	0.05	-2.03	-1.02	-2.10	-1.07	-1.85	-0.88	-1.96	-0.97	CNOT8	Homo sapiens CCR4-NOT transcription complex. subunit 8 (CNOT8). mRNA [NM_004779]	NM_004779
1.81E-02	4.55E-03	-1.02	-0.02	1.11	0.16	-1.87	-0.90	-1.78	-0.83	-1.42	-0.50	-1.33	-0.41	TSPAN4	Homo sapiens tetraspanin 4 (TSPAN4). transcript variant 1. mRNA [NM_001025237]	NM_001025237
2.29E-04	2.11E-05	-1.05	-0.07	-1.11	-0.15	-6.81	-2.77	-4.71	-2.24	-3.66	-1.87	-2.77	-1.47	RAB42	Homo sapiens RAB42. member RAS oncogene family (RAB42). transcript variant 2. mRNA [NM_152304]	NM_152304
1.71E-02	4.25E-03	1.04	0.06	1.06	0.08	-1.57	-0.65	-1.84	-0.88	-1.68	-0.75	-1.75	-0.81	PPCS	Homo sapiens phosphopantothenoylcysteine synthetase (PPCS). transcript variant 1. mRNA [NM_024664]	NM_024664
4.07E-04	4.32E-05	1.00	0.00	1.08	0.10	-1.90	-0.93	-2.21	-1.14	-1.75	-0.81	-1.66	-0.73	MSH3	Homo sapiens mutS homolog 3 (MSH3). mRNA [NM_002439]	NM_002439
5.76E-03	1.14E-03	1.01	0.01	1.08	0.11	9.23	3.21	4.55	2.19	4.88	2.29	2.71	1.44	IDO1	Homo sapiens indoleamine 2.3-dioxygenase 1 (IDO1). mRNA [NM_002164]	NM_002164
3.97E-06	1.06E-07	1.11	0.15	1.11	0.16	-2.34	-1.23	-2.27	-1.18	-2.22	-1.15	-2.10	-1.07	HSPBAP1	Homo sapiens HSPB (heat shock 27kDa) associated protein 1 (HSPBAP1). mRNA [NM_024610]	NM_024610
3.87E-02	1.14E-02	1.02	0.03	-1.05	-0.07	-1.31	-0.39	-1.02	-0.03	-1.05	-0.07	-1.04	-0.06	CYP2W1	Homo sapiens cytochrome P450. family 2. subfamily W. polypeptide 1 (CYP2W1). mRNA [NM_017781]	NM_017781
2.98E-03	5.10E-04	1.02	0.03	-1.09	-0.12	-1.84	-0.88	-2.15	-1.11	-1.66	-0.73	-1.61	-0.68	CELF2	Homo sapiens CUGBP. Elav-like family member 2 (CELF2). transcript variant 1. mRNA [NM_001025076]	NM_001025076
8.05E-03	1.71E-03	-1.06	-0.09	1.02	0.04	1.90	0.93	1.42	0.51	1.59	0.67	1.47	0.56	EWSR1	Homo sapiens EWS RNA-binding protein 1 (EWSR1). transcript variant 5. mRNA [NM_001163287]	NM_001163287
7.29E-05	5.02E-06	-1.05	-0.08	1.04	0.05	1.63	0.70	1.68	0.75	1.61	0.68	1.65	0.72	EXOSC3	Homo sapiens exosome component 3 (EXOSC3). transcript variant 1. mRNA [NM_016042]	NM_016042
4.41E-03	8.25E-04	1.00	0.00	1.49	0.58	-1.81	-0.86	-3.12	-1.64	-2.04	-1.03	-2.02	-1.02	CECR5-AS1	Homo sapiens CECR5 antisense RNA 1 (CECR5-AS1). transcript variant 2. long non-coding RNA [NR_024482]	NR_024482
2.36E-02	6.26E-03	-1.07	-0.09	-1.01	-0.01	1.33	0.41	1.36	0.45	1.26	0.33	1.30	0.37	PSMD7	Homo sapiens proteasome (prosome. macropain) 26S subunit. non-ATPase. 7 (PSMD7). mRNA [NM_002811]	NM_002811
1.59E-06	2.92E-08	-1.04	-0.06	-1.05	-0.07	2.93	1.55	2.37	1.24	2.24	1.17	1.88	0.91	SQRDL	Homo sapiens sulfide quinone reductase-like (yeast) (SQRDL). transcript variant 1. mRNA [NM_021199]	NM_021199
2.60E-02	7.05E-03	-1.02	-0.03	-1.00	0.00	-2.34	-1.22	-3.10	-1.63	-2.32	-1.21	-2.50	-1.32	MIPEP	Homo sapiens mitochondrial intermediate peptidase (MIPEP). mRNA [NM_005932]	NM_005932
2.41E-03	3.93E-04	-1.01	-0.01	-1.19	-0.25	2.83	1.50	2.68	1.42	2.13	1.09	2.11	1.08	RUNX1	Homo sapiens runt-related transcription factor 1 (RUNX1). transcript variant 2. mRNA [NM_001001890]	NM_001001890
2.49E-02	6.68E-03	-1.04	-0.06	1.01	0.02	-1.28	-0.35	-1.39	-0.48	-1.26	-0.33	-1.30	-0.38	COQ5	Homo sapiens coenzyme Q5 homolog. methyltransferase (S. cerevisiae) (COQ5). mRNA [NM_032314]	NM_032314
5.74E-04	6.77E-05	1.03	0.04	-1.00	-0.01	-1.55	-0.63	-1.63	-0.70	-1.51	-0.60	-1.41	-0.50	ATP6V0D1	Homo sapiens ATPase. H+ transporting. lysosomal 38kDa. V0 subunit d1 (ATP6V0D1). mRNA [NM_004691]	NM_004691
3.43E-03	6.06E-04	-1.01	-0.02	-1.00	-0.01	1.52	0.60	1.38	0.46	1.28	0.36	1.26	0.33	PWP1	Homo sapiens PWP1 homolog (S. cerevisiae) (PWP1). mRNA [NM_007062]	NM_007062
5.84E-05	3.75E-06	-1.03	-0.04	1.19	0.26	2.04	1.03	1.75	0.81	1.81	0.86	1.62	0.69	RAD23B	Homo sapiens RAD23 homolog B (S. cerevisiae) (RAD23B). transcript variant 1. mRNA [NM_002874]	NM_002874
3.83E-04	4.01E-05	-1.07	-0.10	-1.25	-0.32	2.64	1.40	2.26	1.18	1.82	0.87	1.54	0.63	ATXN1	Homo sapiens ataxin 1 (ATXN1). transcript variant 1. mRNA [NM_000332]	NM_000332
1.16E-05	4.44E-07	1.36	0.44	1.26	0.33	22.96	4.52	14.42	3.85	12.46	3.64	7.17	2.84	CYP7B1	Homo sapiens cytochrome P450. family 7. subfamily B. polypeptide 1 (CYP7B1). mRNA [NM_004820]	NM_004820
1.80E-03	2.76E-04	-1.00	0.00	1.06	0.08	1.26	0.33	1.28	0.36	1.28	0.35	1.29	0.37	ERGIC2	Homo sapiens ERGIC and golgi 2 (ERGIC2). mRNA [NM_016570]	NM_016570
5.03E-05	3.11E-06	-1.09	-0.13	1.10	0.13	6.51	2.70	4.41	2.14	3.45	1.79	2.60	1.38	TRAF3IP2	Homo sapiens TRAF3 interacting protein 2 (TRAF3IP2). transcript variant 2. mRNA [NM_147686]	NM_147686
4.01E-06	1.08E-07	-1.02	-0.02	1.02	0.03	-2.53	-1.34	-2.82	-1.49	-2.59	-1.37	-2.84	-1.51	SHPK	Homo sapiens sedoheptulokinase (SHPK). mRNA [NM_013276]	NM_013276
1.62E-03	2.43E-04	-1.11	-0.15	-1.06	-0.08	1.53	0.61	1.47	0.55	1.41	0.49	1.43	0.52	LTV1	Homo sapiens LTV1 ribosome biogenesis factor (LTV1). mRNA [NM_032860]	NM_032860
3.60E-02	1.05E-02	-1.05	-0.06	1.02	0.03	-1.41	-0.50	-1.45	-0.53	-1.31	-0.39	-1.27	-0.34	REV3L	Homo sapiens REV3-like. polymerase (DNA directed). zeta. catalytic subunit (REV3L). transcript variant 1. mRNA [NM_002912]	NM_002912
1.09E-03	1.50E-04	1.01	0.02	-1.01	-0.02	-1.77	-0.83	-2.10	-1.07	-1.59	-0.67	-1.79	-0.84	ZMYM6	Homo sapiens zinc finger. MYM-type 6 (ZMYM6). mRNA [NM_007167]	NM_007167
1.43E-05	5.87E-07	-1.01	-0.02	-1.06	-0.09	-2.35	-1.23	-2.67	-1.42	-2.46	-1.30	-2.47	-1.30	SLC26A11	Homo sapiens solute carrier family 26 (anion exchanger). member 11 (SLC26A11). transcript variant 2. mRNA [NM_173626]	NM_173626
1.50E-02	3.65E-03	-1.03	-0.05	1.09	0.12	1.30	0.37	1.26	0.33	1.31	0.39	1.25	0.33	YTHDF2	Homo sapiens YTH domain family. member 2 (YTHDF2). transcript variant 1. mRNA [NM_016258]	NM_016258
2.38E-04	2.20E-05	-1.20	-0.26	1.11	0.15	10.36	3.37	5.43	2.44	5.21	2.38	2.25	1.17	HERC5	Homo sapiens HECT and RLD domain containing E3 ubiquitin protein ligase 5 (HERC5). mRNA [NM_016323]	NM_016323
4.56E-02	1.40E-02	-1.04	-0.05	1.31	0.39	2.03	1.02	1.53	0.61	1.82	0.86	1.66	0.73	KCNK15	Homo sapiens potassium channel. subfamily K. member 15 (KCNK15). mRNA [NM_022358]	NM_022358
7.93E-05	5.57E-06	-1.05	-0.06	1.10	0.14	2.13	1.09	1.91	0.93	1.79	0.84	1.74	0.80	KDELR2	Homo sapiens KDEL (Lys-Asp-Glu-Leu) endoplasmic reticulum protein retention receptor 2 (KDELR2). transcript variant 1. mRNA [NM_006854]	NM_006854
8.17E-07	1.10E-08	-1.20	-0.27	1.09	0.12	6.43	2.69	6.71	2.75	6.19	2.63	6.32	2.66	TRIM36	Homo sapiens tripartite motif containing 36 (TRIM36). transcript variant 1. mRNA [NM_018700]	NM_018700
7.21E-03	1.50E-03	1.01	0.01	1.01	0.01	-2.18	-1.13	-2.13	-1.09	-1.88	-0.91	-1.97	-0.98	TRIM8	Homo sapiens tripartite motif containing 8 (TRIM8). mRNA [NM_030912]	NM_030912
1.02E-03	1.38E-04	1.04	0.05	-1.05	-0.07	-1.81	-0.86	-1.81	-0.85	-1.68	-0.75	-1.56	-0.64	RIN3	Homo sapiens Ras and Rab interactor 3 (RIN3). mRNA [NM_024832]	NM_024832
6.20E-03	1.25E-03	-1.02	-0.03	-1.03	-0.04	-3.23	-1.69	-2.61	-1.39	-1.86	-0.90	-1.68	-0.75	NLRP12	Homo sapiens NLR family. pyrin domain containing 12 (NLRP12). transcript variant 3. mRNA [NM_001277126]	NM_001277126
9.01E-04	1.18E-04	-1.04	-0.06	-1.04	-0.06	1.73	0.79	1.46	0.55	1.50	0.58	1.39	0.48	PPP2R2A	Homo sapiens protein phosphatase 2. regulatory subunit B. alpha (PPP2R2A). transcript variant 1. mRNA [NM_002717]	NM_002717
1.02E-02	2.28E-03	-1.02	-0.02	-1.05	-0.08	-2.11	-1.07	-2.22	-1.15	-2.14	-1.09	-2.19	-1.13	ICAM5	Homo sapiens intercellular adhesion molecule 5. telencephalin (ICAM5). mRNA [NM_003259]	NM_003259
3.20E-02	9.02E-03	1.11	0.15	1.06	0.08	1.50	0.59	1.55	0.63	1.40	0.49	1.42	0.50	TMEM208	Homo sapiens transmembrane protein 208 (TMEM208). mRNA [NM_014187]	NM_014187
9.50E-05	7.02E-06	1.01	0.01	1.19	0.26	-2.47	-1.30	-2.18	-1.12	-2.28	-1.19	-1.95	-0.97	CARHSP1	Homo sapiens calcium regulated heat stable protein 1. 24kDa (CARHSP1). transcript variant 2. mRNA [NM_001042476]	NM_001042476
4.40E-02	1.34E-02	1.07	0.10	-1.41	-0.49	-2.81	-1.49	-1.59	-0.67	-2.00	-1.00	-1.74	-0.80	ZFP64	Homo sapiens ZFP64 zinc finger protein (ZFP64). transcript variant 4. mRNA [NM_199427]	NM_199427
9.85E-04	1.32E-04	-1.06	-0.08	-1.04	-0.06	1.44	0.53	1.45	0.53	1.24	0.31	1.16	0.22	CDK9	Homo sapiens cyclin-dependent kinase 9 (CDK9). mRNA [NM_001261]	NM_001261
1.22E-06	1.96E-08	1.01	0.01	-1.05	-0.07	3.49	1.80	2.92	1.55	2.87	1.52	2.55	1.35	AGO2	Homo sapiens argonaute RISC catalytic component 2 (AGO2). transcript variant 1. mRNA [NM_012154]	NM_012154
3.00E-04	2.93E-05	-1.02	-0.03	-1.10	-0.14	2.77	1.47	2.35	1.23	2.49	1.32	2.10	1.07	DNAJA1	Homo sapiens DnaJ (Hsp40) homolog. subfamily A. member 1 (DNAJA1). mRNA [NM_001539]	NM_001539
7.69E-03	1.62E-03	-1.04	-0.06	1.17	0.22	-1.77	-0.82	-1.59	-0.67	-1.47	-0.56	-1.37	-0.45	LMNTD2	Homo sapiens lamin tail domain containing 2 (LMNTD2). mRNA [NM_173573]	NM_173573
3.77E-04	3.94E-05	1.01	0.02	1.04	0.06	-1.89	-0.92	-1.78	-0.83	-1.71	-0.77	-1.72	-0.78	VPS35	Homo sapiens vacuolar protein sorting 35 homolog (S. cerevisiae) (VPS35). mRNA [NM_018206]	NM_018206
2.99E-04	2.91E-05	1.09	0.12	1.13	0.17	-2.28	-1.19	-2.27	-1.18	-2.06	-1.04	-1.70	-0.77	VWF	Homo sapiens von Willebrand factor (VWF). mRNA [NM_000552]	NM_000552
1.37E-06	2.35E-08	-1.01	-0.01	1.09	0.12	-2.19	-1.13	-1.88	-0.91	-1.77	-0.83	-1.69	-0.76	AKR7A2	Homo sapiens aldo-keto reductase family 7. member A2 (aflatoxin aldehyde reductase) (AKR7A2). mRNA [NM_003689]	NM_003689
4.25E-07	4.24E-09	-1.01	-0.01	1.01	0.02	-2.84	-1.51	-2.65	-1.41	-2.42	-1.28	-2.19	-1.13	SMIM14	Homo sapiens small integral membrane protein 14 (SMIM14). mRNA [NM_174921]	NM_174921
2.43E-03	3.97E-04	1.03	0.04	1.33	0.41	-2.71	-1.44	-5.18	-2.37	-2.78	-1.48	-2.39	-1.26	SCIMP	SLP adaptor and CSK interacting membrane protein [Source:HGNC Symbol;Acc:33504] [ENST00000571800]	XM_005256631
1.77E-02	4.44E-03	1.06	0.09	1.02	0.03	-1.97	-0.98	-2.58	-1.37	-1.98	-0.99	-2.13	-1.09	RFT1	Homo sapiens RFT1 homolog (S. cerevisiae) (RFT1). mRNA [NM_052859]	NM_052859
7.00E-03	1.45E-03	-1.03	-0.04	1.04	0.06	2.10	1.07	1.64	0.71	1.87	0.90	1.61	0.69	COQ10B	Homo sapiens coenzyme Q10 homolog B (S. cerevisiae) (COQ10B). mRNA [NM_025147]	NM_025147
3.44E-02	9.88E-03	1.05	0.07	1.45	0.53	1.59	0.67	-1.06	-0.08	1.55	0.63	1.32	0.41	DMD	Homo sapiens dystrophin (DMD). transcript variant Dp140b. mRNA [NM_004021]	NM_004021
5.67E-04	6.66E-05	-1.07	-0.10	-1.05	-0.07	3.59	1.84	2.58	1.37	2.22	1.15	2.18	1.12	GRB10	Homo sapiens growth factor receptor-bound protein 10 (GRB10). transcript variant 4. mRNA [NM_001001555]	NM_001001555
1.61E-02	3.98E-03	-1.00	0.00	-1.04	-0.05	-1.85	-0.89	-1.81	-0.86	-1.58	-0.66	-1.60	-0.67	TTC3	Homo sapiens tetratricopeptide repeat domain 3 (TTC3). transcript variant 1. mRNA [NM_003316]	NM_003316
4.93E-03	9.43E-04	-1.02	-0.03	1.03	0.04	1.73	0.79	1.34	0.42	1.36	0.45	1.20	0.26	NAA25	Homo sapiens N(alpha)-acetyltransferase 25. NatB auxiliary subunit (NAA25). mRNA [NM_024953]	NM_024953
5.58E-06	1.69E-07	-1.02	-0.03	1.18	0.24	6.69	2.74	4.91	2.30	4.63	2.21	3.55	1.83	GBP5	Homo sapiens guanylate binding protein 5 (GBP5). transcript variant 1. mRNA [NM_052942]	NM_052942
1.50E-03	2.23E-04	-1.01	-0.01	1.11	0.15	-1.56	-0.64	-1.42	-0.50	-1.40	-0.49	-1.26	-0.33	TAF12	Homo sapiens TAF12 RNA polymerase II. TATA box binding protein (TBP)-associated factor. 20kDa (TAF12). transcript variant 2. mRNA [NM_005644]	NM_005644
1.45E-03	2.12E-04	-1.06	-0.08	-1.08	-0.12	-1.64	-0.71	-1.68	-0.75	-1.58	-0.66	-1.57	-0.65	RAB11FIP3	Homo sapiens RAB11 family interacting protein 3 (class II) (RAB11FIP3). transcript variant 1. mRNA [NM_014700]	NM_014700
3.03E-02	8.44E-03	1.00	0.00	-1.07	-0.10	-1.26	-0.33	-1.30	-0.38	-1.34	-0.42	-1.30	-0.37	NELFB	Homo sapiens negative elongation factor complex member B (NELFB). mRNA [NM_015456]	NM_015456
1.75E-04	1.50E-05	1.09	0.12	1.10	0.13	2.44	1.29	1.90	0.92	2.04	1.03	1.83	0.87	ZBTB43	Homo sapiens zinc finger and BTB domain containing 43 (ZBTB43). transcript variant 1. mRNA [NM_014007]	NM_014007
1.30E-02	3.06E-03	1.05	0.08	1.04	0.05	-2.89	-1.53	-2.45	-1.29	-2.19	-1.13	-2.02	-1.02	DIRC2	Homo sapiens disrupted in renal carcinoma 2 (DIRC2). mRNA [NM_032839]	NM_032839
1.87E-02	4.75E-03	1.00	0.00	-1.07	-0.10	1.29	0.36	1.17	0.22	1.09	0.13	1.18	0.23
3.91E-02	1.16E-02	-1.05	-0.06	-1.05	-0.07	-1.58	-0.66	-1.31	-0.39	-1.30	-0.38	-1.15	-0.21	NARS	Homo sapiens asparaginyl-tRNA synthetase (NARS). mRNA [NM_004539]	NM_004539
5.36E-06	1.60E-07	-1.01	-0.01	1.31	0.39	125.62	6.97	75.99	6.25	68.70	6.10	51.83	5.70	PTX3	Homo sapiens pentraxin 3. long (PTX3). mRNA [NM_002852]	NM_002852
7.46E-04	9.36E-05	1.05	0.07	1.04	0.06	-2.40	-1.26	-1.38	-0.47	-1.39	-0.47	-1.72	-0.79	GTF2IRD1	Homo sapiens GTF2I repeat domain containing 1 (GTF2IRD1). transcript variant 2. mRNA [NM_005685]	NM_005685
4.96E-04	5.57E-05	-1.00	0.00	-1.18	-0.24	1.90	0.93	1.62	0.69	1.59	0.67	1.46	0.55	JAK1	Homo sapiens Janus kinase 1 (JAK1). mRNA [NM_002227]	NM_002227
6.17E-03	1.24E-03	1.02	0.03	1.20	0.26	-2.29	-1.19	-2.24	-1.16	-2.09	-1.07	-2.10	-1.07	PARP16	Homo sapiens poly (ADP-ribose) polymerase family. member 16 (PARP16). mRNA [NM_017851]	NM_017851
5.46E-03	1.07E-03	-1.05	-0.07	1.07	0.10	-2.22	-1.15	-2.11	-1.08	-2.13	-1.09	-1.99	-0.99	CMTM1	Homo sapiens CKLF-like MARVEL transmembrane domain containing 1 (CMTM1). transcript variant 17. mRNA [NM_052999]	NM_052999
2.90E-04	2.80E-05	1.04	0.05	1.03	0.05	2.98	1.57	2.46	1.30	2.60	1.38	2.15	1.10	MTHFD2	Homo sapiens methylenetetrahydrofolate dehydrogenase (NADP+ dependent) 2. methenyltetrahydrofolate cyclohydrolase (MTHFD2). transcript variant 1. mRNA [NM_006636]	NM_006636
2.51E-02	6.74E-03	1.01	0.02	-1.03	-0.04	-1.25	-0.32	-1.11	-0.15	-1.14	-0.19	-1.14	-0.19	GIGYF2	Homo sapiens GRB10 interacting GYF protein 2 (GIGYF2). transcript variant 2. mRNA [NM_015575]	NM_015575
1.23E-07	7.00E-10	-1.06	-0.09	1.03	0.04	-1.64	-0.72	-1.65	-0.72	-1.60	-0.67	-1.57	-0.65	KIAA0319L	Homo sapiens KIAA0319-like (KIAA0319L). mRNA [NM_024874]	NM_024874
1.17E-06	1.86E-08	-1.06	-0.08	-1.01	-0.02	2.90	1.53	2.81	1.49	2.43	1.28	2.33	1.22	NDUFAF6	Homo sapiens NADH dehydrogenase (ubiquinone) complex I. assembly factor 6 (NDUFAF6). mRNA [NM_152416]	NM_152416
1.84E-02	4.65E-03	1.31	0.39	1.52	0.61	-2.50	-1.32	-4.15	-2.05	-2.77	-1.47	-3.38	-1.76	C17orf67	Homo sapiens chromosome 17 open reading frame 67 (C17orf67). mRNA [NM_001085430]	NM_001085430
4.52E-03	8.52E-04	1.12	0.16	1.01	0.01	1.89	0.92	1.79	0.84	1.70	0.76	1.65	0.72	ODC1	Homo sapiens ornithine decarboxylase 1 (ODC1). transcript variant 1. mRNA [NM_002539]	NM_002539
8.76E-06	3.06E-07	1.01	0.02	-1.14	-0.19	10.66	3.41	10.13	3.34	9.90	3.31	7.00	2.81	INHBA	Homo sapiens inhibin. beta A (INHBA). mRNA [NM_002192]	NM_002192
6.92E-03	1.43E-03	-1.03	-0.04	1.08	0.11	1.63	0.70	1.40	0.48	1.29	0.37	1.21	0.28
3.47E-05	1.92E-06	1.05	0.07	1.05	0.08	-2.47	-1.31	-2.12	-1.08	-2.07	-1.05	-1.90	-0.93	NARF	Homo sapiens nuclear prelamin A recognition factor (NARF). transcript variant 3. mRNA [NM_001038618]	NM_001038618
4.33E-02	1.31E-02	-1.08	-0.11	1.13	0.18	2.06	1.04	1.63	0.71	1.64	0.72	1.38	0.46	HNRNPM	Homo sapiens heterogeneous nuclear ribonucleoprotein M (HNRNPM). transcript variant 1. mRNA [NM_005968]	NM_005968
2.50E-05	1.23E-06	-1.11	-0.15	1.02	0.03	164.84	7.36	164.01	7.36	160.02	7.32	93.85	6.55	CCL1	Homo sapiens chemokine (C-C motif) ligand 1 (CCL1). mRNA [NM_002981]	NM_002981
6.63E-04	8.08E-05	1.03	0.05	-1.12	-0.16	-3.13	-1.65	-1.38	-0.46	-1.50	-0.59	-1.62	-0.69	OSCP1	Homo sapiens organic solute carrier partner 1 (OSCP1). transcript variant 1. mRNA [NM_145047]	NM_145047
2.24E-05	1.06E-06	-1.03	-0.04	-1.04	-0.06	-2.05	-1.04	-1.85	-0.89	-1.73	-0.79	-1.67	-0.74	ERCC5	Homo sapiens excision repair cross-complementation group 5 (ERCC5). mRNA [NM_000123]	NM_000123
3.82E-02	1.12E-02	-1.06	-0.09	1.12	0.17	-2.00	-1.00	-1.78	-0.83	-1.58	-0.66	-1.36	-0.44	ABCC5	Homo sapiens ATP-binding cassette. sub-family C (CFTR/MRP). member 5 (ABCC5). transcript variant 2. mRNA [NM_001023587]	NM_001023587
1.57E-02	3.85E-03	1.01	0.01	1.04	0.06	-1.09	-0.13	-1.17	-0.22	-1.16	-0.22	-1.12	-0.16	RPL39	Homo sapiens ribosomal protein L39 (RPL39). mRNA [NM_001000]	NM_001000
1.06E-02	2.39E-03	1.02	0.03	1.07	0.10	-1.26	-0.34	-1.23	-0.30	-1.17	-0.23	-1.16	-0.21	UQCRH	Homo sapiens ubiquinol-cytochrome c reductase hinge protein (UQCRH). mRNA [NM_006004]	NM_006004
3.51E-02	1.01E-02	1.02	0.02	1.40	0.48	1.67	0.74	1.57	0.65	1.69	0.76	1.68	0.75	IBA57	Homo sapiens IBA57. iron-sulfur cluster assembly homolog (S. cerevisiae) (IBA57). mRNA [NM_001010867]	NM_001010867
3.29E-02	9.35E-03	-1.13	-0.18	1.39	0.48	5.33	2.41	3.30	1.72	3.94	1.98	2.76	1.46	CD69	Homo sapiens CD69 molecule (CD69). mRNA [NM_001781]	NM_001781
6.98E-03	1.44E-03	1.03	0.05	1.26	0.33	2.08	1.06	1.77	0.82	1.80	0.85	1.56	0.64	UBE2B	Homo sapiens ubiquitin-conjugating enzyme E2B (UBE2B). mRNA [NM_003337]	NM_003337
1.63E-03	2.46E-04	-1.08	-0.12	1.30	0.38	2.53	1.34	2.06	1.04	1.81	0.85	1.80	0.84	PLD6	Homo sapiens phospholipase D family. member 6 (PLD6). mRNA [NM_178836]	NM_178836
8.78E-03	1.91E-03	-1.05	-0.08	-1.09	-0.13	3.06	1.62	2.15	1.10	2.26	1.18	2.03	1.02	CD200	Homo sapiens CD200 molecule (CD200). transcript variant 2. mRNA [NM_001004196]	NM_001004196
3.44E-03	6.09E-04	-1.03	-0.05	-1.04	-0.05	-2.25	-1.17	-2.41	-1.27	-2.02	-1.02	-2.10	-1.07	NFS1	Homo sapiens NFS1 cysteine desulfurase (NFS1). transcript variant 1. mRNA [NM_021100]	NM_021100
1.10E-04	8.43E-06	-1.02	-0.02	1.05	0.07	-1.91	-0.93	-1.79	-0.84	-1.66	-0.73	-1.58	-0.66	C6orf48	Homo sapiens chromosome 6 open reading frame 48 (C6orf48). transcript variant 1. mRNA [NM_001040437]	NM_001040437
3.97E-07	3.86E-09	-1.00	0.00	1.21	0.27	10.84	3.44	8.36	3.06	8.65	3.11	6.68	2.74	PMAIP1	Homo sapiens phorbol-12-myristate-13-acetate-induced protein 1 (PMAIP1). mRNA [NM_021127]	NM_021127
4.93E-06	1.43E-07	1.05	0.07	1.17	0.22	-3.66	-1.87	-3.93	-1.98	-3.79	-1.92	-4.11	-2.04	TSGA10IP	Homo sapiens testis specific. 10 interacting protein (TSGA10IP). mRNA [NM_152762]	NM_152762
8.54E-05	6.15E-06	-1.08	-0.11	1.07	0.10	1.34	0.42	1.32	0.40	1.27	0.35	1.40	0.48	ZNF84	Homo sapiens zinc finger protein 84 (ZNF84). transcript variant 1. mRNA [NM_003428]	NM_003428
2.51E-05	1.23E-06	-1.02	-0.03	-1.04	-0.06	-1.68	-0.75	-1.52	-0.61	-1.48	-0.56	-1.32	-0.40	EIF4EBP2	Homo sapiens eukaryotic translation initiation factor 4E binding protein 2 (EIF4EBP2). mRNA [NM_004096]	NM_004096
2.19E-02	5.74E-03	-1.07	-0.10	1.21	0.27	-1.17	-0.23	-1.39	-0.48	-1.29	-0.37	-1.37	-0.45	KLHL42	Homo sapiens kelch-like family member 42 (KLHL42). mRNA [NM_020782]	NM_020782
2.55E-03	4.21E-04	1.01	0.01	1.04	0.05	-1.55	-0.64	-1.49	-0.58	-1.39	-0.47	-1.33	-0.41	MPC2	Homo sapiens mitochondrial pyruvate carrier 2 (MPC2). transcript variant 2. mRNA [NM_015415]	NM_015415
4.71E-06	1.34E-07	1.11	0.15	1.12	0.17	-2.04	-1.03	-1.93	-0.95	-1.70	-0.76	-1.54	-0.62	WBP1L	Homo sapiens WW domain binding protein 1-like (WBP1L). transcript variant 2. mRNA [NM_017787]	NM_017787
3.99E-02	1.19E-02	1.02	0.03	1.10	0.14	-1.11	-0.14	-1.25	-0.32	-1.19	-0.25	-1.34	-0.42	SRSF4	Homo sapiens serine/arginine-rich splicing factor 4 (SRSF4). mRNA [NM_005626]	NM_005626
4.20E-04	4.50E-05	1.00	0.00	1.00	0.00	-2.04	-1.03	-1.86	-0.89	-1.61	-0.69	-1.49	-0.58	TBC1D22A	Homo sapiens TBC1 domain family. member 22A (TBC1D22A). transcript variant 1. mRNA [NM_014346]	NM_014346
4.22E-05	2.46E-06	1.05	0.07	1.04	0.06	-3.02	-1.59	-3.31	-1.73	-2.79	-1.48	-2.46	-1.30	NHLRC3	Homo sapiens NHL repeat containing 3 (NHLRC3). transcript variant 1. mRNA [NM_001012754]	NM_001012754
3.41E-08	8.60E-11	-1.02	-0.03	-1.03	-0.04	6.82	2.77	6.42	2.68	6.20	2.63	5.70	2.51	NFKB1	Homo sapiens nuclear factor of kappa light polypeptide gene enhancer in B-cells 1 (NFKB1). transcript variant 1. mRNA [NM_003998]	NM_003998
7.14E-03	1.48E-03	-1.01	-0.02	-1.04	-0.06	-1.45	-0.54	-1.36	-0.44	-1.22	-0.29	-1.28	-0.36	CIC	Homo sapiens capicua transcriptional repressor (CIC). mRNA [NM_015125]	NM_015125
3.71E-04	3.83E-05	-1.05	-0.07	-1.01	-0.01	-2.49	-1.31	-2.11	-1.08	-1.66	-0.73	-1.89	-0.92	NXPE3	Homo sapiens neurexophilin and PC-esterase domain family. member 3 (NXPE3). transcript variant 1. mRNA [NM_001134456]	NM_001134456
7.03E-05	4.77E-06	1.09	0.13	1.15	0.20	-4.46	-2.16	-3.75	-1.91	-3.47	-1.80	-2.78	-1.48	RGS2	Homo sapiens regulator of G-protein signaling 2. 24kDa (RGS2). mRNA [NM_002923]	NM_002923
8.25E-05	5.87E-06	-1.00	0.00	-1.09	-0.13	-2.15	-1.11	-3.06	-1.61	-2.84	-1.51	-2.51	-1.33	PUS10	Homo sapiens pseudouridylate synthase 10 (PUS10). mRNA [NM_144709]	NM_144709
1.98E-05	9.01E-07	-1.09	-0.13	-1.01	-0.01	1.89	0.92	1.83	0.87	2.07	1.05	2.06	1.05	NCF1	Homo sapiens neutrophil cytosolic factor 1 (NCF1). mRNA [NM_000265]	NM_000265
2.27E-03	3.64E-04	-1.07	-0.09	1.03	0.04	1.97	0.98	1.63	0.71	1.44	0.53	1.39	0.48	FAM86B2	Homo sapiens family with sequence similarity 86. member B2 (FAM86B2). mRNA [NM_001137610]	NM_001137610
9.42E-03	2.08E-03	-1.03	-0.04	1.03	0.04	-1.16	-0.22	-1.16	-0.21	-1.11	-0.15	-1.11	-0.15	RPL30	Homo sapiens ribosomal protein L30 (RPL30). mRNA [NM_000989]	NM_000989
3.41E-02	9.76E-03	1.02	0.03	1.02	0.03	-1.20	-0.26	-1.32	-0.40	-1.34	-0.42	-1.38	-0.46	SAP30L	Homo sapiens SAP30-like (SAP30L). transcript variant 1. mRNA [NM_024632]	NM_024632
1.90E-02	4.85E-03	-1.01	-0.01	-1.03	-0.04	-1.31	-0.39	-1.23	-0.30	-1.31	-0.39	-1.23	-0.30	MRFAP1L1	Homo sapiens Morf4 family associated protein 1-like 1 (MRFAP1L1). mRNA [NM_203462]	NM_203462
3.74E-04	3.87E-05	1.09	0.12	1.13	0.18	-2.18	-1.12	-2.47	-1.30	-2.05	-1.03	-2.21	-1.15	DGCR2	Homo sapiens DiGeorge syndrome critical region gene 2 (DGCR2). transcript variant 1. mRNA [NM_005137]	NM_005137
6.78E-04	8.31E-05	-1.05	-0.07	1.14	0.19	-4.11	-2.04	-4.21	-2.07	-3.99	-1.99	-4.27	-2.09	ARL3	Homo sapiens ADP-ribosylation factor-like 3 (ARL3). mRNA [NM_004311]	NM_004311
9.03E-04	1.19E-04	-1.03	-0.04	-1.07	-0.09	1.35	0.43	1.36	0.44	1.33	0.41	1.31	0.39	VCP	Homo sapiens valosin containing protein (VCP). mRNA [NM_007126]	NM_007126
3.68E-04	3.79E-05	1.29	0.36	1.09	0.12	4.35	2.12	4.01	2.00	4.23	2.08	3.11	1.64	UST	Homo sapiens uronyl-2-sulfotransferase (UST). mRNA [NM_005715]	NM_005715
7.93E-04	1.01E-04	-1.15	-0.20	1.36	0.45	-15.54	-3.96	-9.21	-3.20	-5.29	-2.40	-3.76	-1.91	MPZL2	Homo sapiens myelin protein zero-like 2 (MPZL2). transcript variant 1. mRNA [NM_005797]	NM_005797
1.06E-02	2.40E-03	-1.03	-0.04	-1.09	-0.13	1.65	0.72	1.55	0.63	1.31	0.39	1.38	0.47	LRRC40	Homo sapiens leucine rich repeat containing 40 (LRRC40). mRNA [NM_017768]	NM_017768
1.56E-02	3.82E-03	-1.01	-0.02	1.03	0.04	-1.21	-0.28	-1.07	-0.10	-1.06	-0.09	-1.02	-0.02	SUZ12	Homo sapiens SUZ12 polycomb repressive complex 2 subunit (SUZ12). mRNA [NM_015355]	NM_015355
2.47E-03	4.07E-04	-1.02	-0.03	1.04	0.05	-1.43	-0.52	-1.30	-0.38	-1.21	-0.28	-1.13	-0.17	DUSP22	Homo sapiens dual specificity phosphatase 22 (DUSP22). transcript variant 2. mRNA [NM_020185]	NM_020185
1.26E-02	2.95E-03	1.04	0.05	-1.04	-0.05	-3.07	-1.62	-2.40	-1.27	-2.06	-1.04	-1.41	-0.50	PPARG	Homo sapiens peroxisome proliferator-activated receptor gamma (PPARG). transcript variant 3. mRNA [NM_138711]	NM_138711
7.13E-03	1.48E-03	-1.03	-0.05	-1.01	-0.01	-1.55	-0.63	-1.49	-0.58	-1.33	-0.42	-1.40	-0.48	KIAA0196	Homo sapiens KIAA0196 (KIAA0196). mRNA [NM_014846]	NM_014846
1.06E-02	2.41E-03	-1.03	-0.04	1.07	0.10	1.32	0.40	1.23	0.29	1.24	0.31	1.15	0.20	HRAS	Homo sapiens Harvey rat sarcoma viral oncogene homolog (HRAS). transcript variant 1. mRNA [NM_005343]	NM_005343
1.02E-04	7.72E-06	-1.01	-0.02	-1.01	-0.01	1.68	0.75	1.73	0.79	1.56	0.64	1.64	0.72	TRMT10C	Homo sapiens tRNA methyltransferase 10 homolog C (S. cerevisiae) (TRMT10C). mRNA [NM_017819]	NM_017819
1.28E-03	1.83E-04	-1.09	-0.13	1.05	0.07	-2.87	-1.52	-3.44	-1.78	-4.20	-2.07	-3.21	-1.68	GINS1	Homo sapiens GINS complex subunit 1 (Psf1 homolog) (GINS1). mRNA [NM_021067]	NM_021067
2.18E-03	3.47E-04	-1.03	-0.04	1.06	0.09	1.83	0.87	1.73	0.79	1.85	0.89	1.76	0.82	TEX10	Homo sapiens testis expressed 10 (TEX10). transcript variant 1. mRNA [NM_017746]	NM_017746
4.40E-05	2.59E-06	-1.02	-0.03	1.06	0.09	3.17	1.66	2.45	1.29	2.66	1.41	2.59	1.37	GARS	Homo sapiens glycyl-tRNA synthetase (GARS). mRNA [NM_002047]	NM_002047
9.57E-03	2.12E-03	1.04	0.06	-1.13	-0.18	1.72	0.78	1.51	0.59	1.49	0.58	1.48	0.57	ARF1	Homo sapiens ADP-ribosylation factor 1 (ARF1). transcript variant 1. mRNA [NM_001024227]	NM_001024227
1.12E-03	1.55E-04	-1.03	-0.04	1.11	0.16	1.61	0.68	1.39	0.47	1.32	0.40	1.41	0.49	VTI1A	Homo sapiens vesicle transport through interaction with t-SNAREs 1A (VTI1A). mRNA [NM_145206]	NM_145206
2.18E-03	3.48E-04	1.01	0.02	-1.15	-0.20	-2.17	-1.11	-2.43	-1.28	-2.11	-1.08	-1.94	-0.96	SIDT2	Homo sapiens SID1 transmembrane family. member 2 (SIDT2). mRNA [NM_001040455]	NM_001040455
1.91E-02	4.88E-03	-1.02	-0.03	-1.00	0.00	-1.40	-0.49	-1.31	-0.39	-1.31	-0.39	-1.31	-0.39	FAM192A	Homo sapiens family with sequence similarity 192. member A (FAM192A). mRNA [NM_024946]	NM_024946
4.15E-04	4.43E-05	1.20	0.27	-1.71	-0.78	3.57	1.83	3.97	1.99	3.65	1.87	3.40	1.76	KANK1	KN motif and ankyrin repeat domains 1 [Source:HGNC Symbol;Acc:19309] [ENST00000354485]
8.98E-03	1.97E-03	1.02	0.03	-1.01	-0.02	1.40	0.49	1.42	0.50	1.34	0.43	1.44	0.52	DCTN6	Homo sapiens dynactin 6 (DCTN6). mRNA [NM_006571]	NM_006571
6.65E-04	8.11E-05	-1.00	0.00	-1.11	-0.15	-1.67	-0.74	-1.63	-0.71	-1.70	-0.77	-1.41	-0.50	STK25	Homo sapiens serine/threonine kinase 25 (STK25). transcript variant 4. mRNA [NM_006374]	NM_006374
4.37E-03	8.17E-04	-1.03	-0.05	1.36	0.44	16.50	4.04	6.38	2.67	5.48	2.46	2.64	1.40	CHI3L2	Homo sapiens chitinase 3-like 2 (CHI3L2). transcript variant 3. mRNA [NM_001025199]	NM_001025199
8.77E-03	1.91E-03	-1.12	-0.16	1.12	0.16	-1.96	-0.97	-2.18	-1.12	-1.67	-0.74	-1.73	-0.79	IQCE	Homo sapiens IQ motif containing E (IQCE). transcript variant 1. mRNA [NM_152558]	NM_152558
4.42E-02	1.35E-02	1.01	0.02	1.17	0.23	1.42	0.51	1.33	0.41	1.45	0.54	1.30	0.38	SUCO	Homo sapiens SUN domain containing ossification factor (SUCO). transcript variant 2. mRNA [NM_016227]	NM_016227
6.00E-03	1.20E-03	-1.08	-0.11	-1.23	-0.30	-1.64	-0.71	-2.64	-1.40	-2.00	-1.00	-2.29	-1.20	MCU	Homo sapiens mitochondrial calcium uniporter (MCU). transcript variant 1. mRNA [NM_138357]	NM_138357
1.23E-03	1.73E-04	-1.06	-0.08	1.07	0.09	-1.89	-0.92	-1.83	-0.87	-1.71	-0.78	-1.53	-0.61	TMEM116	Homo sapiens transmembrane protein 116 (TMEM116). transcript variant 3. mRNA [NM_138341]	NM_138341
5.88E-03	1.17E-03	-1.05	-0.07	-1.00	-0.01	-3.15	-1.66	-2.46	-1.30	-2.00	-1.00	-2.01	-1.01	DLG4	Homo sapiens discs. large homolog 4 (Drosophila) (DLG4). transcript variant 1. mRNA [NM_001365]	NM_001365
4.04E-06	1.09E-07	1.01	0.02	-1.03	-0.04	1.56	0.64	1.47	0.56	1.44	0.52	1.43	0.52	XLOC_014512	BROAD Institute lincRNA (XLOC_014512). lincRNA [TCONS_l2_00023999]
3.78E-05	2.14E-06	-1.07	-0.09	-1.09	-0.13	1.63	0.71	1.82	0.86	1.56	0.64	1.65	0.72	ZNF598	Homo sapiens zinc finger protein 598 (ZNF598). mRNA [NM_178167]	NM_178167
8.38E-05	6.00E-06	-1.02	-0.03	1.00	0.01	1.94	0.95	1.85	0.89	1.68	0.75	1.57	0.65	SEC61A1	Homo sapiens Sec61 alpha 1 subunit (S. cerevisiae) (SEC61A1). mRNA [NM_013336]	NM_013336
1.41E-02	3.37E-03	1.01	0.02	1.65	0.72	6.13	2.62	4.15	2.05	3.46	1.79	1.74	0.80
3.23E-02	9.13E-03	-1.10	-0.14	-1.06	-0.08	1.27	0.35	1.18	0.24	1.17	0.23	1.27	0.34	NUDT21	Homo sapiens nudix (nucleoside diphosphate linked moiety X)-type motif 21 (NUDT21). mRNA [NM_007006]	NM_007006
6.33E-03	1.28E-03	-1.02	-0.03	1.07	0.09	-2.82	-1.50	-3.25	-1.70	-3.86	-1.95	-2.21	-1.14	GDPD3	Homo sapiens glycerophosphodiester phosphodiesterase domain containing 3 (GDPD3). mRNA [NM_024307]	NM_024307
1.52E-07	9.86E-10	-1.07	-0.09	-1.19	-0.25	3.72	1.90	3.51	1.81	3.39	1.76	3.80	1.93	TNIP2	Homo sapiens TNFAIP3 interacting protein 2 (TNIP2). transcript variant 1. mRNA [NM_024309]	NM_024309
4.78E-05	2.89E-06	-1.03	-0.04	1.02	0.03	1.67	0.74	1.64	0.72	1.71	0.78	1.84	0.88	MDM4	Homo sapiens MDM4. p53 regulator (MDM4). transcript variant 1. mRNA [NM_002393]	NM_002393
5.31E-03	1.03E-03	1.26	0.33	-1.04	-0.05	-2.02	-1.02	-1.21	-0.27	-1.56	-0.64	-1.35	-0.44	FANCM	Homo sapiens Fanconi anemia. complementation group M (FANCM). mRNA [NM_020937]	NM_020937
1.07E-04	8.11E-06	1.04	0.05	-1.02	-0.03	-2.73	-1.45	-2.51	-1.33	-2.46	-1.30	-2.46	-1.30	CTDSP2	Homo sapiens CTD (carboxy-terminal domain. RNA polymerase II. polypeptide A) small phosphatase 2 (CTDSP2). mRNA [NM_005730]	NM_005730
1.43E-02	3.43E-03	-1.00	-0.01	1.08	0.11	-2.03	-1.02	-2.03	-1.02	-1.60	-0.68	-1.64	-0.72	KNTC1	Homo sapiens kinetochore associated 1 (KNTC1). mRNA [NM_014708]	NM_014708
9.83E-04	1.32E-04	1.01	0.01	-1.19	-0.25	-1.69	-0.75	-2.06	-1.04	-2.03	-1.02	-2.08	-1.06	FAM45A	Homo sapiens family with sequence similarity 45. member A (FAM45A). mRNA [NM_207009]	NM_207009
1.27E-04	1.01E-05	-1.04	-0.06	-1.03	-0.04	-1.86	-0.89	-2.12	-1.08	-1.88	-0.91	-1.71	-0.77	PAN2	Homo sapiens PAN2 poly(A) specific ribonuclease subunit (PAN2). transcript variant 3. mRNA [NM_014871]	NM_014871
2.49E-05	1.22E-06	1.02	0.03	1.08	0.11	-2.84	-1.51	-2.59	-1.37	-2.29	-1.20	-2.05	-1.04	BBS2	Homo sapiens Bardet-Biedl syndrome 2 (BBS2). mRNA [NM_031885]	NM_031885
2.95E-03	5.03E-04	1.01	0.01	-1.01	-0.02	-1.43	-0.52	-1.33	-0.41	-1.36	-0.45	-1.25	-0.32		Homo sapiens cDNA FLJ27420 fis. clone WMC07143. [AK130930]
6.77E-05	4.54E-06	-1.06	-0.09	-1.03	-0.04	-2.46	-1.30	-2.43	-1.28	-2.38	-1.25	-2.24	-1.16	PRIM1	Homo sapiens primase. DNA. polypeptide 1 (49kDa) (PRIM1). mRNA [NM_000946]	NM_000946
5.62E-05	3.58E-06	1.00	0.00	1.04	0.05	-2.96	-1.56	-2.19	-1.13	-1.97	-0.98	-1.67	-0.74	IL13RA1	Homo sapiens interleukin 13 receptor. alpha 1 (IL13RA1). mRNA [NM_001560]	NM_001560
1.18E-04	9.23E-06	-1.07	-0.10	1.21	0.27	-3.24	-1.70	-2.18	-1.13	-2.18	-1.13	-2.34	-1.22	LOC100130930	Homo sapiens cDNA FLJ44616 fis. clone BRACE2012936. [AK126579]
4.59E-02	1.41E-02	1.03	0.04	1.09	0.12	-1.35	-0.43	-1.20	-0.27	-1.22	-0.29	-1.21	-0.28	COL4A3BP	Homo sapiens collagen. type IV. alpha 3 (Goodpasture antigen) binding protein (COL4A3BP). transcript variant 3. mRNA [NM_001130105]	NM_001130105
7.82E-07	1.02E-08	1.07	0.10	1.04	0.05	-2.70	-1.43	-2.81	-1.49	-2.38	-1.25	-2.25	-1.17	FUZ	Homo sapiens fuzzy planar cell polarity protein (FUZ). transcript variant 1. mRNA [NM_025129]	NM_025129
3.18E-03	5.53E-04	-1.05	-0.07	1.06	0.09	-2.48	-1.31	-1.93	-0.95	-1.66	-0.73	-1.57	-0.65	SNCA	Homo sapiens synuclein. alpha (non A4 component of amyloid precursor) (SNCA). transcript variant 4. mRNA [NM_007308]	NM_007308
1.64E-03	2.46E-04	-1.02	-0.03	-1.07	-0.09	-1.59	-0.67	-1.63	-0.71	-1.45	-0.54	-1.52	-0.61	ASTE1	Homo sapiens asteroid homolog 1 (Drosophila) (ASTE1). transcript variant 2. mRNA [NM_014065]	NM_014065
1.81E-04	1.56E-05	-1.07	-0.09	-1.04	-0.06	-4.69	-2.23	-3.56	-1.83	-2.67	-1.41	-2.22	-1.15	SLC37A2	Homo sapiens solute carrier family 37 (glucose-6-phosphate transporter). member 2 (SLC37A2). transcript variant 1. mRNA [NM_198277]	NM_198277
1.19E-02	2.77E-03	1.12	0.17	-1.05	-0.07	-2.10	-1.07	-1.25	-0.33	-1.42	-0.50	-1.13	-0.18	FAM90A1	Homo sapiens family with sequence similarity 90. member A1 (FAM90A1). mRNA [NM_018088]	NM_018088
4.30E-02	1.30E-02	-1.05	-0.07	1.04	0.06	-1.18	-0.23	-1.26	-0.33	-1.27	-0.34	-1.19	-0.25
2.34E-02	6.20E-03	1.07	0.10	1.13	0.17	-1.09	-0.12	-1.18	-0.24	-1.09	-0.12	-1.10	-0.14
1.33E-03	1.92E-04	-1.08	-0.11	-1.06	-0.08	-2.91	-1.54	-2.74	-1.45	-2.43	-1.28	-1.89	-0.92	ROGDI	Homo sapiens rogdi homolog (Drosophila) (ROGDI). transcript variant 1. mRNA [NM_024589]	NM_024589
3.50E-06	8.74E-08	1.03	0.05	1.01	0.01	-3.07	-1.62	-2.60	-1.38	-2.53	-1.34	-2.47	-1.30	PIP4K2B	Homo sapiens phosphatidylinositol-5-phosphate 4-kinase. type II. beta (PIP4K2B). mRNA [NM_003559]	NM_003559
3.34E-07	2.99E-09	1.08	0.11	-1.05	-0.07	-3.31	-1.73	-3.19	-1.67	-2.86	-1.52	-2.28	-1.19	BAIAP2	Homo sapiens BAI1-associated protein 2 (BAIAP2). transcript variant 3. mRNA [NM_006340]	NM_006340
3.66E-02	1.07E-02	1.15	0.20	-1.68	-0.75	-2.18	-1.13	-1.05	-0.07	-1.16	-0.21	-1.20	-0.26		long intergenic non-protein coding RNA 504 [Source:HGNC Symbol;Acc:43555] [ENST00000505089]
4.93E-05	3.03E-06	-1.04	-0.06	-1.05	-0.07	2.90	1.54	2.00	1.00	1.90	0.92	1.42	0.51	RPS6KC1	Homo sapiens ribosomal protein S6 kinase. 52kDa. polypeptide 1 (RPS6KC1). transcript variant 1. mRNA [NM_012424]	NM_012424
2.53E-03	4.18E-04	-1.06	-0.09	-1.09	-0.12	1.43	0.52	1.54	0.62	1.50	0.59	1.71	0.78	FLVCR1	Homo sapiens feline leukemia virus subgroup C cellular receptor 1 (FLVCR1). mRNA [NM_014053]	NM_014053
1.92E-02	4.92E-03	-1.01	-0.02	1.02	0.03	-1.03	-0.04	-1.61	-0.69	-1.23	-0.30	-1.37	-0.45	COQ10A	Homo sapiens coenzyme Q10 homolog A (S. cerevisiae) (COQ10A). transcript variant 1. mRNA [NM_144576]	NM_144576
1.27E-03	1.81E-04	1.03	0.05	1.03	0.04	1.96	0.97	1.71	0.78	1.58	0.66	1.47	0.56	CPD	Homo sapiens carboxypeptidase D (CPD). transcript variant 1. mRNA [NM_001304]	NM_001304
1.13E-04	8.72E-06	1.04	0.05	1.09	0.12	-4.77	-2.25	-3.80	-1.93	-3.80	-1.93	-3.79	-1.92	ZFP36L2	Homo sapiens ZFP36 ring finger protein-like 2 (ZFP36L2). mRNA [NM_006887]	NM_006887
7.93E-04	1.01E-04	1.02	0.03	-1.01	-0.01	-1.74	-0.80	-1.81	-0.86	-1.89	-0.92	-1.63	-0.70	UBAP1L	Homo sapiens ubiquitin associated protein 1-like (UBAP1L). mRNA [NM_001163692]	NM_001163692
2.29E-05	1.09E-06	1.01	0.02	1.03	0.04	3.35	1.75	2.75	1.46	2.18	1.12	1.91	0.94	EZH2	Homo sapiens enhancer of zeste homolog 2 (Drosophila) (EZH2). transcript variant 1. mRNA [NM_004456]	NM_004456
3.63E-03	6.50E-04	1.03	0.05	1.07	0.09	-2.89	-1.53	-2.68	-1.42	-2.39	-1.26	-1.91	-0.93	ADRB2	Homo sapiens adrenoceptor beta 2. surface (ADRB2). mRNA [NM_000024]	NM_000024
4.53E-02	1.39E-02	-1.04	-0.05	1.03	0.04	-1.13	-0.17	-1.21	-0.28	-1.22	-0.28	-1.25	-0.32	ERI1	Homo sapiens exoribonuclease 1 (ERI1). mRNA [NM_153332]	NM_153332
1.08E-04	8.26E-06	-1.09	-0.12	-1.02	-0.03	-2.88	-1.53	-3.62	-1.86	-3.15	-1.65	-2.57	-1.36	UBE2T	Homo sapiens ubiquitin-conjugating enzyme E2T (putative) (UBE2T). mRNA [NM_014176]	NM_014176
6.98E-05	4.72E-06	-1.06	-0.09	1.02	0.03	-22.91	-4.52	-18.98	-4.25	-11.45	-3.52	-8.63	-3.11	GPR34	Homo sapiens G protein-coupled receptor 34 (GPR34). transcript variant 4. mRNA [NM_001097579]	NM_001097579
3.34E-05	1.82E-06	1.09	0.12	-1.06	-0.08	-4.51	-2.17	-4.47	-2.16	-3.80	-1.92	-2.93	-1.55	LOC100505564	PREDICTED: Homo sapiens uncharacterized LOC100505564 (LOC100505564). misc_RNA [XR_158888]	XR_158888
3.41E-03	6.03E-04	-1.01	-0.01	1.13	0.18	-1.38	-0.46	-1.36	-0.44	-1.23	-0.29	-1.26	-0.33	SLC44A1	Homo sapiens solute carrier family 44 (choline transporter). member 1 (SLC44A1). transcript variant 1. mRNA [NM_080546]	NM_080546
2.94E-02	8.14E-03	1.00	0.00	1.09	0.12	1.69	0.76	1.55	0.63	1.49	0.58	1.36	0.45	HPRT1	Homo sapiens hypoxanthine phosphoribosyltransferase 1 (HPRT1). mRNA [NM_000194]	NM_000194
3.22E-02	9.07E-03	1.04	0.06	-1.00	-0.01	-1.33	-0.41	-1.21	-0.28	-1.23	-0.30	-1.30	-0.38	NDE1	Homo sapiens nudE neurodevelopment protein 1 (NDE1). transcript variant 2. mRNA [NM_017668]	NM_017668
9.32E-04	1.23E-04	1.01	0.01	1.13	0.17	1.57	0.66	1.52	0.61	1.77	0.82	1.69	0.76	RASSF5	Homo sapiens Ras association (RalGDS/AF-6) domain family member 5 (RASSF5). transcript variant 1. mRNA [NM_182663]	NM_182663
3.38E-03	5.96E-04	-1.00	-0.01	1.01	0.02	-1.79	-0.84	-2.81	-1.49	-1.97	-0.98	-2.39	-1.26	APPL2	Homo sapiens adaptor protein. phosphotyrosine interaction. PH domain and leucine zipper containing 2 (APPL2). transcript variant 1. mRNA [NM_018171]	NM_018171
1.33E-04	1.07E-05	-1.02	-0.03	1.02	0.03	-9.42	-3.24	-8.22	-3.04	-5.81	-2.54	-5.56	-2.47	CLEC1A	Homo sapiens C-type lectin domain family 1. member A (CLEC1A). mRNA [NM_016511]	NM_016511
5.13E-07	5.54E-09	-1.04	-0.05	-1.07	-0.09	2.76	1.46	2.52	1.34	2.22	1.15	2.27	1.18	ACOT9	Homo sapiens acyl-CoA thioesterase 9 (ACOT9). transcript variant 1. mRNA [NM_001037171]	NM_001037171
3.56E-05	1.98E-06	1.43	0.52	1.22	0.29	4.58	2.20	5.07	2.34	4.91	2.30	5.38	2.43	DDIT4	Homo sapiens DNA-damage-inducible transcript 4 (DDIT4). mRNA [NM_019058]	NM_019058
1.88E-02	4.79E-03	1.01	0.02	1.07	0.10	-3.91	-1.97	-2.65	-1.41	-3.66	-1.87	-1.47	-0.55	TMLHE	Homo sapiens trimethyllysine hydroxylase. epsilon (TMLHE). transcript variant 1. mRNA [NM_018196]	NM_018196
1.07E-04	8.20E-06	-1.03	-0.04	-1.03	-0.05	-1.96	-0.97	-1.67	-0.74	-1.51	-0.59	-1.38	-0.46	PHKB	Homo sapiens phosphorylase kinase. beta (PHKB). transcript variant 2. mRNA [NM_001031835]	NM_001031835
3.69E-06	9.60E-08	-1.22	-0.28	-1.05	-0.08	3.47	1.80	3.51	1.81	3.19	1.67	3.52	1.82	NOL4L	chromosome 20 open reading frame 112 [Source:HGNC Symbol;Acc:16106] [ENST00000375678]
1.10E-03	1.52E-04	1.04	0.06	1.04	0.06	-2.46	-1.30	-2.20	-1.14	-1.87	-0.91	-1.75	-0.80	ATAD2	Homo sapiens ATPase family. AAA domain containing 2 (ATAD2). mRNA [NM_014109]	NM_014109
3.00E-04	2.93E-05	-1.05	-0.08	-1.08	-0.12	1.48	0.56	1.35	0.43	1.24	0.31	1.25	0.33	UBE2L3	Homo sapiens ubiquitin-conjugating enzyme E2L 3 (UBE2L3). transcript variant 1. mRNA [NM_003347]	NM_003347
5.12E-05	3.20E-06	-1.03	-0.04	1.09	0.13	2.18	1.13	2.19	1.13	2.28	1.19	2.23	1.16	DNTTIP2	Homo sapiens deoxynucleotidyltransferase. terminal. interacting protein 2 (DNTTIP2). mRNA [NM_014597]	NM_014597
1.09E-03	1.50E-04	-1.02	-0.02	1.14	0.19	-1.22	-0.29	-1.24	-0.30	-1.29	-0.36	-1.20	-0.27
2.66E-04	2.52E-05	-1.02	-0.03	-1.07	-0.10	1.53	0.61	1.35	0.43	1.39	0.47	1.37	0.45	RNPS1	Homo sapiens RNA binding protein S1. serine-rich domain (RNPS1). transcript variant 1. mRNA [NM_006711]	NM_006711
8.86E-07	1.24E-08	-1.03	-0.04	1.01	0.02	3.21	1.68	2.92	1.54	2.50	1.32	2.22	1.15	SCARF1	Homo sapiens scavenger receptor class F. member 1 (SCARF1). transcript variant 1. mRNA [NM_003693]	NM_003693
3.36E-04	3.37E-05	-1.06	-0.08	1.01	0.01	-2.62	-1.39	-1.80	-0.85	-1.70	-0.76	-1.84	-0.88	ZMAT3	Homo sapiens zinc finger. matrin-type 3 (ZMAT3). transcript variant 1. mRNA [NM_022470]	NM_022470
5.25E-04	5.99E-05	-1.13	-0.18	1.03	0.04	-1.98	-0.98	-2.07	-1.05	-1.85	-0.89	-1.80	-0.85	TMCO4	Homo sapiens transmembrane and coiled-coil domains 4 (TMCO4). mRNA [NM_181719]	NM_181719
6.91E-06	2.26E-07	-1.02	-0.02	1.00	0.00	-1.96	-0.97	-1.89	-0.92	-1.65	-0.72	-1.47	-0.56	ALG6	Homo sapiens ALG6. alpha-1.3-glucosyltransferase (ALG6). mRNA [NM_013339]	NM_013339
7.48E-06	2.49E-07	-1.05	-0.07	-1.02	-0.03	2.36	1.24	2.28	1.19	2.06	1.05	1.88	0.91	CEBPB	Homo sapiens CCAAT/enhancer binding protein (C/EBP). beta (CEBPB). transcript variant 1. mRNA [NM_005194]	NM_005194
6.72E-03	1.38E-03	-1.02	-0.02	-1.27	-0.35	1.88	0.91	1.52	0.61	1.56	0.64	1.51	0.60	TVP23C	Homo sapiens trans-golgi network vesicle protein 23 homolog C (S. cerevisiae) (TVP23C). transcript variant 1. mRNA [NM_145301]	NM_145301
4.20E-04	4.50E-05	-1.00	0.00	1.04	0.05	-3.35	-1.74	-3.25	-1.70	-2.70	-1.43	-2.59	-1.37	TRIQK	Homo sapiens triple QxxK/R motif containing (TRIQK). transcript variant 1. mRNA [NM_001171796]	NM_001171796
5.42E-04	6.25E-05	-1.01	-0.01	-1.09	-0.12	-1.46	-0.55	-1.79	-0.84	-1.54	-0.62	-1.70	-0.76	CHD9	Homo sapiens chromodomain helicase DNA binding protein 9 (CHD9). mRNA [NM_025134]	NM_025134
4.91E-02	1.53E-02	-1.02	-0.03	1.02	0.03	1.41	0.50	1.36	0.45	1.41	0.50	1.35	0.43	SRRT	Homo sapiens serrate. RNA effector molecule (SRRT). transcript variant 1. mRNA [NM_015908]	NM_015908
1.49E-06	2.64E-08	-1.01	-0.02	1.11	0.15	-2.69	-1.43	-2.44	-1.29	-2.10	-1.07	-1.88	-0.91	OSBPL1A	Homo sapiens oxysterol binding protein-like 1A (OSBPL1A). transcript variant 2. mRNA [NM_080597]	NM_080597
4.91E-05	3.01E-06	1.04	0.06	1.00	0.00	-1.80	-0.85	-1.82	-0.87	-1.55	-0.63	-1.52	-0.61	THADA	Homo sapiens thyroid adenoma associated (THADA). transcript variant 1. mRNA [NM_022065]	NM_022065
1.65E-02	4.07E-03	-1.06	-0.09	-1.01	-0.01	2.66	1.41	2.20	1.14	2.21	1.14	2.41	1.27	NABP1	Homo sapiens nucleic acid binding protein 1 (NABP1). transcript variant 1. mRNA [NM_001031716]	NM_001031716
4.54E-03	8.57E-04	1.13	0.17	1.21	0.28	1.85	0.89	1.64	0.72	1.28	0.36	1.26	0.34	NR6A1	Homo sapiens nuclear receptor subfamily 6. group A. member 1 (NR6A1). transcript variant 1. mRNA [NM_033334]	NM_033334
2.54E-04	2.38E-05	1.06	0.09	1.03	0.04	-4.16	-2.06	-3.40	-1.77	-3.32	-1.73	-3.23	-1.69	CTNNBIP1	Homo sapiens catenin. beta interacting protein 1 (CTNNBIP1). transcript variant 1. mRNA [NM_020248]	NM_020248
6.94E-03	1.43E-03	1.03	0.04	-1.24	-0.31	1.68	0.75	1.37	0.46	1.48	0.56	1.49	0.58	DDX24	Homo sapiens DEAD (Asp-Glu-Ala-Asp) box helicase 24 (DDX24). mRNA [NM_020414]	NM_020414
1.62E-03	2.43E-04	1.02	0.04	-1.01	-0.01	-1.66	-0.73	-1.63	-0.71	-1.54	-0.62	-1.55	-0.63	PDPR	Homo sapiens pyruvate dehydrogenase phosphatase regulatory subunit (PDPR). mRNA [NM_017990]	NM_017990
1.35E-02	3.20E-03	-1.12	-0.16	1.19	0.25	1.97	0.98	1.68	0.74	1.68	0.75	1.56	0.64	LYRM1	Homo sapiens LYR motif containing 1 (LYRM1). transcript variant 1. mRNA [NM_020424]	NM_020424
7.17E-05	4.89E-06	1.01	0.01	1.09	0.12	-4.12	-2.04	-3.50	-1.81	-2.32	-1.22	-2.36	-1.24	ASF1B	Homo sapiens anti-silencing function 1B histone chaperone (ASF1B). mRNA [NM_018154]	NM_018154
1.69E-03	2.57E-04	-1.04	-0.06	-1.14	-0.18	1.64	0.71	1.58	0.66	1.47	0.56	1.58	0.66	EIF4A1	Homo sapiens eukaryotic translation initiation factor 4A1 (EIF4A1). transcript variant 1. mRNA [NM_001416]	NM_001416
2.30E-05	1.10E-06	-1.00	-0.01	1.04	0.06	-2.34	-1.23	-2.15	-1.11	-1.73	-0.79	-1.68	-0.75	WAS	Homo sapiens Wiskott-Aldrich syndrome (WAS). mRNA [NM_000377]	NM_000377
6.00E-04	7.15E-05	1.05	0.07	1.21	0.28	17.91	4.16	13.75	3.78	12.43	3.64	8.56	3.10	PPP1R17	Homo sapiens protein phosphatase 1. regulatory subunit 17 (PPP1R17). transcript variant 1. mRNA [NM_006658]	NM_006658
4.89E-02	1.52E-02	-1.03	-0.04	1.04	0.06	1.04	0.06	1.10	0.14	1.06	0.09	1.10	0.14	MCTS1	Homo sapiens malignant T cell amplified sequence 1 (MCTS1). transcript variant 1. mRNA [NM_014060]	NM_014060
4.93E-02	1.54E-02	-1.02	-0.02	1.05	0.07	1.58	0.66	1.42	0.51	1.49	0.58	1.34	0.42	INF2	Homo sapiens inverted formin. FH2 and WH2 domain containing (INF2). transcript variant 1. mRNA [NM_022489]	NM_022489
3.21E-05	1.73E-06	-1.03	-0.04	-1.14	-0.19	-2.53	-1.34	-2.31	-1.21	-2.59	-1.37	-2.52	-1.33	CNNM4	Homo sapiens cyclin M4 (CNNM4). mRNA [NM_020184]	NM_020184
2.16E-02	5.66E-03	1.04	0.05	1.08	0.11	1.28	0.36	1.18	0.24	1.23	0.30	1.16	0.22	PSMB1	Homo sapiens proteasome (prosome. macropain) subunit. beta type. 1 (PSMB1). mRNA [NM_002793]	NM_002793
2.20E-02	5.77E-03	-1.03	-0.05	-1.00	0.00	-4.32	-2.11	-3.08	-1.62	-2.80	-1.48	-2.24	-1.16	CX3CR1	Homo sapiens chemokine (C-X3-C motif) receptor 1 (CX3CR1). transcript variant 4. mRNA [NM_001337]	NM_001337
6.85E-08	2.86E-10	-1.07	-0.10	1.06	0.08	2.02	1.02	1.98	0.98	2.01	1.01	1.96	0.97	RAB5A	Homo sapiens RAB5A. member RAS oncogene family (RAB5A). transcript variant 1. mRNA [NM_004162]	NM_004162
1.39E-08	1.27E-11	-1.10	-0.14	1.11	0.15	19.66	4.30	20.91	4.39	19.00	4.25	18.75	4.23	SLC39A8	Homo sapiens solute carrier family 39 (zinc transporter). member 8 (SLC39A8). transcript variant 1. mRNA [NM_022154]	NM_022154
1.15E-04	8.95E-06	1.00	0.00	1.04	0.06	-1.41	-0.49	-1.54	-0.62	-1.42	-0.51	-1.31	-0.39	NPIPB5	Homo sapiens nuclear pore complex interacting protein family. member B5 (NPIPB5). mRNA [NM_001135865]	NM_001135865
2.05E-03	3.22E-04	1.00	0.01	1.23	0.29	-2.07	-1.05	-1.99	-0.99	-1.72	-0.79	-1.84	-0.88	IQSEC2	Homo sapiens IQ motif and Sec7 domain 2 (IQSEC2). transcript variant 3. mRNA [NM_001243197]	NM_001243197
1.15E-03	1.61E-04	1.02	0.03	-1.02	-0.03	-1.32	-0.40	-1.43	-0.51	-1.32	-0.41	-1.42	-0.51	TMEM203	Homo sapiens transmembrane protein 203 (TMEM203). mRNA [NM_053045]	NM_053045
3.00E-02	8.31E-03	-1.07	-0.09	1.01	0.02	3.21	1.68	2.02	1.01	2.00	1.00	1.31	0.38	PARP12	Homo sapiens poly (ADP-ribose) polymerase family. member 12 (PARP12). mRNA [NM_022750]	NM_022750
1.11E-02	2.54E-03	1.01	0.01	1.06	0.09	-1.68	-0.75	-1.53	-0.61	-1.40	-0.48	-1.32	-0.41	KDM4C	Homo sapiens lysine (K)-specific demethylase 4C (KDM4C). transcript variant 1. mRNA [NM_015061]	NM_015061
1.47E-07	9.10E-10	-1.02	-0.02	-1.33	-0.41	12.01	3.59	9.34	3.22	8.31	3.05	7.55	2.92	GRAMD1A	Homo sapiens GRAM domain containing 1A (GRAMD1A). transcript variant 1. mRNA [NM_020895]	NM_020895
5.42E-03	1.06E-03	-1.05	-0.07	-1.03	-0.05	2.19	1.13	2.02	1.01	1.94	0.95	2.05	1.04
1.01E-03	1.37E-04	1.01	0.02	-1.00	0.00	-1.50	-0.58	-1.39	-0.48	-1.39	-0.47	-1.33	-0.41	NGLY1	Homo sapiens N-glycanase 1 (NGLY1). transcript variant 1. mRNA [NM_018297]	NM_018297
2.09E-05	9.66E-07	1.01	0.02	-1.05	-0.07	1.87	0.91	1.65	0.72	1.63	0.71	1.64	0.71	PSPC1	Homo sapiens paraspeckle component 1 (PSPC1). transcript variant 1. mRNA [NM_001042414]	NM_001042414
3.54E-02	1.02E-02	-1.18	-0.24	1.06	0.09	1.78	0.83	1.41	0.49	1.59	0.67	1.55	0.63	TRAF3	Homo sapiens TNF receptor-associated factor 3 (TRAF3). transcript variant 1. mRNA [NM_145725]	NM_145725
7.64E-05	5.30E-06	1.02	0.03	1.10	0.14	-3.87	-1.95	-2.95	-1.56	-2.27	-1.18	-2.14	-1.10	CKLF	Homo sapiens chemokine-like factor (CKLF). transcript variant 4. mRNA [NM_181641]	NM_181641
1.13E-05	4.30E-07	-1.02	-0.03	-1.15	-0.20	-3.68	-1.88	-3.91	-1.97	-3.44	-1.78	-3.15	-1.66	MAGEF1	Homo sapiens melanoma antigen family F. 1 (MAGEF1). mRNA [NM_022149]	NM_022149
2.95E-03	5.04E-04	1.01	0.01	-1.03	-0.05	-1.15	-0.20	-1.43	-0.52	-1.21	-0.28	1.03	0.05	SLC9A5	Homo sapiens solute carrier family 9. subfamily A (NHE5. cation proton antiporter 5). member 5 (SLC9A5). mRNA [NM_004594]	NM_004594
1.15E-06	1.83E-08	1.01	0.02	-1.07	-0.10	2.68	1.42	2.57	1.36	2.11	1.08	2.17	1.12	PPP3CC	Homo sapiens protein phosphatase 3. catalytic subunit. gamma isozyme (PPP3CC). transcript variant 2. mRNA [NM_005605]	NM_005605
1.03E-07	5.44E-10	1.04	0.06	-1.04	-0.05	3.68	1.88	3.79	1.92	3.49	1.80	3.98	1.99	ATF5	Homo sapiens activating transcription factor 5 (ATF5). transcript variant 1. mRNA [NM_012068]	NM_012068
9.07E-05	6.61E-06	-1.20	-0.26	1.03	0.05	8.17	3.03	4.92	2.30	4.86	2.28	3.14	1.65	HELZ2	Homo sapiens helicase with zinc finger 2. transcriptional coactivator (HELZ2). transcript variant 1. mRNA [NM_001037335]	NM_001037335
2.16E-04	1.96E-05	-1.02	-0.03	-1.04	-0.05	-1.34	-0.42	-1.30	-0.37	-1.27	-0.34	-1.29	-0.36	ARF3	Homo sapiens ADP-ribosylation factor 3 (ARF3). mRNA [NM_001659]	NM_001659
3.54E-03	6.29E-04	1.02	0.02	-1.10	-0.14	-2.93	-1.55	-3.05	-1.61	-2.96	-1.57	-2.95	-1.56	FAM27E2	Homo sapiens family with sequence similarity 27. member E2 (FAM27E2). long non-coding RNA [NR_103714]	NR_103714
2.56E-02	6.92E-03	1.22	0.29	-1.03	-0.04	-2.84	-1.51	-4.65	-2.22	-4.19	-2.07	-2.61	-1.38	CARD14	Homo sapiens caspase recruitment domain family. member 14 (CARD14). transcript variant 1. mRNA [NM_024110]	NM_024110
5.10E-03	9.82E-04	1.02	0.03	-1.13	-0.17	-1.64	-0.71	-1.80	-0.84	-1.50	-0.59	-1.51	-0.60	NCOR1	Homo sapiens nuclear receptor corepressor 1 (NCOR1). transcript variant 1. mRNA [NM_006311]	NM_006311
6.00E-04	7.15E-05	1.15	0.20	-1.19	-0.26	2.13	1.09	1.47	0.55	1.33	0.41	-1.25	-0.32	MMP7	Homo sapiens matrix metallopeptidase 7 (matrilysin. uterine) (MMP7). mRNA [NM_002423]	NM_002423
2.35E-03	3.79E-04	-1.02	-0.03	-1.14	-0.19	-2.09	-1.06	-1.74	-0.80	-1.99	-0.99	-1.76	-0.82	ZNF692	Homo sapiens zinc finger protein 692 (ZNF692). transcript variant 2. mRNA [NM_017865]	NM_017865
3.16E-02	8.88E-03	-1.00	0.00	1.15	0.21	11.45	3.52	6.62	2.73	6.82	2.77	4.43	2.15	CCL5	Homo sapiens chemokine (C-C motif) ligand 5 (CCL5). transcript variant 1. mRNA [NM_002985]	NM_002985
8.34E-03	1.79E-03	1.03	0.05	-1.11	-0.15	-1.90	-0.93	-1.96	-0.97	-2.08	-1.06	-1.66	-0.73	DDB2	Homo sapiens damage-specific DNA binding protein 2. 48kDa (DDB2). mRNA [NM_000107]	NM_000107
4.16E-03	7.69E-04	1.01	0.01	1.12	0.17	-2.04	-1.03	-1.80	-0.85	-1.63	-0.71	-1.55	-0.64	POLR2G	Homo sapiens polymerase (RNA) II (DNA directed) polypeptide G (POLR2G). mRNA [NM_002696]	NM_002696
2.21E-03	3.53E-04	-1.05	-0.07	-1.02	-0.03	-1.89	-0.92	-1.63	-0.70	-1.50	-0.59	-1.44	-0.53	ZNF511	Homo sapiens zinc finger protein 511 (ZNF511). mRNA [NM_145806]	NM_145806
1.71E-04	1.45E-05	-1.04	-0.06	-1.11	-0.16	-1.98	-0.98	-1.76	-0.81	-1.76	-0.81	-1.64	-0.71	COG7	Homo sapiens component of oligomeric golgi complex 7 (COG7). mRNA [NM_153603]	NM_153603
1.28E-03	1.82E-04	-1.07	-0.09	-1.30	-0.37	-2.89	-1.53	-3.54	-1.82	-2.93	-1.55	-3.10	-1.63	BRD3	Homo sapiens bromodomain containing 3 (BRD3). mRNA [NM_007371]	NM_007371
5.29E-06	1.58E-07	1.00	0.01	-1.22	-0.28	3.01	1.59	2.79	1.48	2.73	1.45	2.61	1.39	DOT1L	Homo sapiens DOT1-like histone H3K79 methyltransferase (DOT1L). mRNA [NM_032482]	NM_032482
4.40E-02	1.34E-02	1.15	0.20	-1.76	-0.81	-2.03	-1.02	1.64	0.71	1.13	0.17	1.13	0.17	MEDAG	Homo sapiens mesenteric estrogen-dependent adipogenesis (MEDAG). mRNA [NM_032849]	NM_032849
1.68E-03	2.54E-04	-1.01	-0.02	-1.04	-0.06	1.79	0.84	1.58	0.66	1.27	0.35	1.26	0.33	PDIA5	Homo sapiens protein disulfide isomerase family A. member 5 (PDIA5). transcript variant 1. mRNA [NM_006810]	NM_006810
8.98E-05	6.52E-06	1.04	0.05	1.30	0.38	3.05	1.61	2.72	1.44	2.45	1.29	2.53	1.34	FOXN3-AS1	Homo sapiens FOXN3 antisense RNA 1 (FOXN3-AS1). long non-coding RNA [NR_036500]	NR_036500
5.59E-04	6.53E-05	1.16	0.21	1.05	0.06	-2.23	-1.15	-1.72	-0.78	-1.62	-0.70	-2.00	-1.00	MICALCL	Homo sapiens MICAL C-terminal like (MICALCL). mRNA [NM_032867]	NM_032867
3.88E-02	1.15E-02	-1.01	-0.01	-1.03	-0.04	1.42	0.51	1.43	0.52	1.20	0.26	1.12	0.17	FAM86B2	Homo sapiens family with sequence similarity 86. member B2 (FAM86B2). mRNA [NM_001137610]	NM_001137610
8.81E-09	4.18E-12	1.01	0.01	-1.06	-0.08	22.93	4.52	18.70	4.23	19.14	4.26	17.43	4.12	ACSL1	Homo sapiens acyl-CoA synthetase long-chain family member 1 (ACSL1). transcript variant 1. mRNA [NM_001995]	NM_001995
1.70E-05	7.41E-07	1.23	0.30	1.29	0.37	-4.49	-2.17	-3.42	-1.78	-2.94	-1.56	-3.05	-1.61	MXI1	Homo sapiens MAX interactor 1. dimerization protein (MXI1). transcript variant 2. mRNA [NM_130439]	NM_130439
1.80E-03	2.75E-04	-1.03	-0.04	-1.04	-0.05	-1.75	-0.81	-1.54	-0.62	-1.52	-0.61	-1.39	-0.47	ECHS1	Homo sapiens enoyl CoA hydratase. short chain. 1. mitochondrial (ECHS1). mRNA [NM_004092]	NM_004092
1.86E-02	4.72E-03	-1.04	-0.05	1.15	0.20	1.74	0.80	1.71	0.77	1.55	0.64	1.42	0.51	STT3A	Homo sapiens STT3A. subunit of the oligosaccharyltransferase complex (catalytic) (STT3A). transcript variant 2. mRNA [NM_152713]	NM_152713
5.84E-07	6.65E-09	1.04	0.06	1.04	0.06	-4.27	-2.09	-3.24	-1.69	-2.80	-1.49	-2.45	-1.29	FAM210B	Homo sapiens family with sequence similarity 210. member B (FAM210B). mRNA [NM_080821]	NM_080821
8.43E-05	6.05E-06	1.02	0.04	-1.15	-0.20	-4.91	-2.30	-4.76	-2.25	-3.83	-1.94	-3.31	-1.73	LOC284837	Homo sapiens uncharacterized LOC284837 (LOC284837). long non-coding RNA [NR_026961]	NR_026961
5.20E-06	1.54E-07	-1.06	-0.08	-1.11	-0.15	-1.86	-0.89	-1.80	-0.84	-1.70	-0.76	-1.62	-0.70	ELMOD3	Homo sapiens ELMO/CED-12 domain containing 3 (ELMOD3). transcript variant 1. mRNA [NM_032213]	NM_032213
2.53E-02	6.81E-03	-1.11	-0.15	1.01	0.02	-1.52	-0.60	-1.83	-0.87	-1.55	-0.63	-1.39	-0.47	LUC7L3	LUC7-like 3 (S. cerevisiae) [Source:HGNC Symbol;Acc:24309] [ENST00000311571]
1.61E-02	3.95E-03	-1.31	-0.39	1.24	0.31	6.87	2.78	4.12	2.04	3.66	1.87	2.46	1.30	IFIT1	Homo sapiens interferon-induced protein with tetratricopeptide repeats 1 (IFIT1). transcript variant 1. mRNA [NM_001548]	NM_001548
4.89E-02	1.52E-02	1.00	0.01	1.02	0.03	1.47	0.55	1.44	0.53	1.18	0.24	1.40	0.48	ZNF75A	Homo sapiens zinc finger protein 75a (ZNF75A). mRNA [NM_153028]	NM_153028
4.95E-03	9.48E-04	1.04	0.06	1.00	0.00	1.52	0.61	1.27	0.35	1.33	0.42	1.34	0.42	C1orf52	Homo sapiens chromosome 1 open reading frame 52 (C1orf52). transcript variant 1. mRNA [NM_198077]	NM_198077
4.76E-04	5.28E-05	1.05	0.06	-1.26	-0.33	-2.40	-1.27	-2.64	-1.40	-2.38	-1.25	-1.81	-0.86	NFATC3	Homo sapiens nuclear factor of activated T-cells. cytoplasmic. calcineurin-dependent 3 (NFATC3). transcript variant 1. mRNA [NM_173165]	NM_173165
1.09E-04	8.35E-06	-1.08	-0.11	-1.15	-0.20	1.64	0.71	1.51	0.59	1.50	0.58	1.39	0.47	MTPAP	Homo sapiens mitochondrial poly(A) polymerase (MTPAP). mRNA [NM_018109]	NM_018109
2.20E-03	3.51E-04	-1.09	-0.12	-1.05	-0.07	1.84	0.88	1.82	0.86	1.54	0.62	1.56	0.64	UBIAD1	Homo sapiens UbiA prenyltransferase domain containing 1 (UBIAD1). mRNA [NM_013319]	NM_013319
2.81E-04	2.69E-05	-1.03	-0.04	1.07	0.10	-1.44	-0.53	-1.45	-0.54	-1.45	-0.53	-1.41	-0.50	LNX2	Homo sapiens ligand of numb-protein X 2 (LNX2). mRNA [NM_153371]	NM_153371
1.43E-02	3.44E-03	-1.01	-0.01	-1.07	-0.09	-1.91	-0.93	-1.65	-0.72	-1.55	-0.63	-1.49	-0.58	HGSNAT	Homo sapiens heparan-alpha-glucosaminide N-acetyltransferase (HGSNAT). mRNA [NM_152419]	NM_152419
6.18E-06	1.96E-07	1.03	0.05	1.24	0.31	3.34	1.74	2.80	1.49	3.07	1.62	2.62	1.39	BCL2	Homo sapiens B-cell CLL/lymphoma 2 (BCL2). transcript variant alpha. mRNA [NM_000633]	NM_000633
4.76E-02	1.47E-02	-1.32	-0.40	-1.04	-0.06	2.18	1.12	1.49	0.58	1.59	0.67	1.35	0.44	DPYD	Homo sapiens dihydropyrimidine dehydrogenase (DPYD). transcript variant 2. mRNA [NM_001160301]	NM_001160301
1.57E-02	3.84E-03	1.08	0.11	1.15	0.21	-4.09	-2.03	-3.80	-1.93	-2.98	-1.58	-2.60	-1.38	RNASE4	Homo sapiens ribonuclease. RNase A family. 4 (RNASE4). transcript variant 4. mRNA [NM_001282192]	NM_001282192
1.75E-02	4.37E-03	-1.04	-0.05	1.00	0.00	-1.29	-0.36	-1.89	-0.92	-1.55	-0.63	-1.37	-0.46	ORC4	Homo sapiens origin recognition complex. subunit 4 (ORC4). transcript variant 2. mRNA [NM_002552]	NM_002552
2.68E-07	2.15E-09	1.03	0.05	1.03	0.04	6.08	2.60	5.02	2.33	5.67	2.50	4.69	2.23	KYNU	Homo sapiens kynureninase (KYNU). transcript variant 2. mRNA [NM_001032998]	NM_001032998
4.45E-02	1.36E-02	-1.11	-0.15	-1.04	-0.06	-1.67	-0.74	-2.22	-1.15	-1.79	-0.84	-1.86	-0.90	CEP76	Homo sapiens centrosomal protein 76kDa (CEP76). transcript variant 1. mRNA [NM_024899]	NM_024899
4.68E-07	4.88E-09	-1.07	-0.09	1.42	0.50	54.27	5.76	56.12	5.81	52.10	5.70	54.72	5.77	IL1B	Homo sapiens interleukin 1. beta (IL1B). mRNA [NM_000576]	NM_000576
3.74E-03	6.75E-04	1.13	0.18	1.08	0.11	3.23	1.69	4.01	2.00	3.45	1.79	5.57	2.48	TREM1	Homo sapiens triggering receptor expressed on myeloid cells 1 (TREM1). transcript variant 1. mRNA [NM_018643]	NM_018643
3.03E-04	2.97E-05	-1.04	-0.06	-1.04	-0.05	1.61	0.69	1.44	0.52	1.43	0.51	1.35	0.43	DERL2	Homo sapiens derlin 2 (DERL2). mRNA [NM_016041]	NM_016041
1.63E-03	2.46E-04	-1.07	-0.09	-1.04	-0.05	-1.58	-0.66	-1.69	-0.75	-1.67	-0.74	-1.47	-0.55	CARD6	Homo sapiens caspase recruitment domain family. member 6 (CARD6). mRNA [NM_032587]	NM_032587
2.33E-07	1.71E-09	-1.02	-0.03	1.05	0.06	3.35	1.74	3.02	1.60	2.88	1.53	2.52	1.34	AAED1	Homo sapiens AhpC/TSA antioxidant enzyme domain containing 1 (AAED1). mRNA [NM_153698]	NM_153698
1.48E-03	2.19E-04	1.03	0.04	1.21	0.27	-1.69	-0.75	-1.92	-0.94	-1.63	-0.71	-1.68	-0.75	RCOR3	Homo sapiens REST corepressor 3 (RCOR3). transcript variant 4. mRNA [NM_018254]	NM_018254
9.42E-03	2.08E-03	1.07	0.10	1.01	0.02	-2.35	-1.23	-2.29	-1.20	-1.95	-0.96	-2.19	-1.13	MS4A14	Homo sapiens membrane-spanning 4-domains. subfamily A. member 14 (MS4A14). transcript variant 1. mRNA [NM_032597]	NM_032597
3.29E-02	9.33E-03	-1.12	-0.17	-1.20	-0.27	-1.79	-0.84	-2.24	-1.17	-1.79	-0.84	-1.69	-0.76	AP2A2	Homo sapiens adaptor-related protein complex 2. alpha 2 subunit (AP2A2). transcript variant 1. mRNA [NM_001242837]	NM_001242837
2.89E-03	4.90E-04	-1.02	-0.02	-1.07	-0.10	1.23	0.30	1.34	0.42	1.14	0.19	1.28	0.36	NIPA2	Homo sapiens non imprinted in Prader-Willi/Angelman syndrome 2 (NIPA2). transcript variant 5. mRNA [NM_001184889]	NM_001184889
1.04E-06	1.58E-08	-1.08	-0.12	-1.14	-0.19	2.70	1.43	2.40	1.26	2.40	1.26	2.25	1.17	ATF7IP	Homo sapiens activating transcription factor 7 interacting protein (ATF7IP). transcript variant 2. mRNA [NM_018179]	NM_018179
1.66E-02	4.10E-03	-1.01	-0.01	-1.08	-0.11	1.37	0.45	1.43	0.51	1.28	0.36	1.40	0.49	TMX2	Homo sapiens thioredoxin-related transmembrane protein 2 (TMX2). transcript variant 1. mRNA [NM_015959]	NM_015959
1.13E-02	2.58E-03	-1.19	-0.25	1.13	0.18	-5.17	-2.37	-5.47	-2.45	-3.66	-1.87	-4.61	-2.21	ATG4C	Homo sapiens autophagy related 4C. cysteine peptidase (ATG4C). transcript variant 1. mRNA [NM_032852]	NM_032852
1.67E-02	4.14E-03	-1.03	-0.05	-1.03	-0.04	1.39	0.48	1.28	0.36	1.39	0.48	1.28	0.35	MORC3	Homo sapiens MORC family CW-type zinc finger 3 (MORC3). mRNA [NM_015358]	NM_015358
4.83E-03	9.22E-04	1.01	0.02	1.06	0.08	1.41	0.50	1.30	0.38	1.13	0.18	1.03	0.05	PTEN	Homo sapiens phosphatase and tensin homolog (PTEN). mRNA [NM_000314]	NM_000314
4.55E-02	1.39E-02	1.06	0.09	1.19	0.25	-1.43	-0.51	-1.44	-0.53	-1.24	-0.31	-1.54	-0.62	RNF24	Homo sapiens ring finger protein 24 (RNF24). transcript variant 1. mRNA [NM_007219]	NM_007219
3.40E-05	1.87E-06	-1.03	-0.05	-1.14	-0.19	-1.91	-0.93	-1.53	-0.61	-1.69	-0.76	-1.42	-0.51	LHPP	Homo sapiens phospholysine phosphohistidine inorganic pyrophosphate phosphatase (LHPP). transcript variant 1. mRNA [NM_022126]	NM_022126
8.48E-04	1.09E-04	1.13	0.17	1.40	0.49	-2.97	-1.57	-2.59	-1.38	-2.11	-1.08	-1.68	-0.75	ARL4C	Homo sapiens ADP-ribosylation factor-like 4C (ARL4C). transcript variant 1. mRNA [NM_001282431]	NM_001282431
1.12E-02	2.56E-03	1.11	0.15	1.39	0.47	-1.24	-0.31	-1.40	-0.49	-1.97	-0.98	-1.56	-0.64	LINC00957	Homo sapiens long intergenic non-protein coding RNA 957 (LINC00957). transcript variant 2. long non-coding RNA [NR_015401]	NR_015401
3.19E-08	6.42E-11	-1.02	-0.02	1.05	0.07	170.35	7.41	103.88	6.70	101.48	6.67	70.53	6.14	IL36G	Homo sapiens interleukin 36. gamma (IL36G). transcript variant 1. mRNA [NM_019618]	NM_019618
5.94E-03	1.19E-03	-1.01	-0.01	-1.05	-0.07	-1.38	-0.46	-1.20	-0.27	-1.27	-0.34	-1.20	-0.27	COX6B1	Homo sapiens cytochrome c oxidase subunit VIb polypeptide 1 (ubiquitous) (COX6B1). mRNA [NM_001863]	NM_001863
3.44E-03	6.10E-04	-1.01	-0.01	1.00	0.01	2.29	1.20	2.07	1.05	1.97	0.98	1.86	0.89	MAK16	Homo sapiens MAK16 homolog (S. cerevisiae) (MAK16). mRNA [NM_032509]	NM_032509
1.75E-02	4.38E-03	1.01	0.01	-1.06	-0.08	-1.90	-0.93	-2.02	-1.01	-1.81	-0.85	-1.83	-0.87	FCGR2C	Homo sapiens Fc fragment of IgG. low affinity IIc. receptor for (CD32) (gene/pseudogene) (FCGR2C). transcript variant 1. mRNA [NM_201563]	NM_201563
1.82E-02	4.60E-03	-1.00	0.00	1.10	0.14	-1.53	-0.61	-1.95	-0.97	-1.59	-0.67	-1.67	-0.74	SLC35D2	Homo sapiens solute carrier family 35 (UDP-GlcNAc/UDP-glucose transporter). member D2 (SLC35D2). transcript variant 1. mRNA [NM_007001]	NM_007001
1.08E-06	1.66E-08	-1.03	-0.05	-1.10	-0.14	-14.20	-3.83	-8.42	-3.07	-6.92	-2.79	-5.25	-2.39	PRAM1	Homo sapiens PML-RARA regulated adaptor molecule 1 (PRAM1). mRNA [NM_032152]	NM_032152
8.72E-03	1.89E-03	1.00	0.00	-1.12	-0.16	1.53	0.61	1.41	0.49	1.27	0.35	1.31	0.39	MED22	Homo sapiens mediator complex subunit 22 (MED22). transcript variant c. mRNA [NM_181491]	NM_181491
3.35E-05	1.83E-06	1.00	0.01	-1.02	-0.03	1.54	0.63	1.49	0.57	1.38	0.47	1.32	0.40	NOB1	Homo sapiens NIN1/RPN12 binding protein 1 homolog (S. cerevisiae) (NOB1). transcript variant 1. mRNA [NM_014062]	NM_014062
2.44E-06	5.19E-08	-1.00	0.00	1.09	0.13	-2.37	-1.24	-2.29	-1.19	-2.11	-1.08	-2.00	-1.00	ECI2	Homo sapiens enoyl-CoA delta isomerase 2 (ECI2). transcript variant 2. mRNA [NM_206836]	NM_206836
1.80E-04	1.55E-05	1.26	0.33	1.50	0.59	11.42	3.51	4.84	2.27	4.61	2.20	3.24	1.70	CAPSL	Homo sapiens calcyphosine-like (CAPSL). transcript variant 1. mRNA [NM_144647]	NM_144647
6.22E-03	1.26E-03	-1.09	-0.13	1.09	0.12	-5.66	-2.50	-4.50	-2.17	-2.57	-1.36	-2.94	-1.55	NHSL2	NHS-like 2 [Source:HGNC Symbol;Acc:33737] [ENST00000373677]
9.19E-04	1.21E-04	-1.05	-0.07	-1.01	-0.01	1.82	0.86	1.75	0.81	1.69	0.76	1.55	0.63	RAN	Homo sapiens RAN. member RAS oncogene family (RAN). mRNA [NM_006325]	NM_006325
7.99E-04	1.02E-04	1.06	0.08	1.18	0.24	-6.91	-2.79	-5.24	-2.39	-4.34	-2.12	-3.50	-1.81	MNDA	Homo sapiens myeloid cell nuclear differentiation antigen (MNDA). mRNA [NM_002432]	NM_002432
1.96E-02	5.01E-03	1.03	0.04	1.16	0.22	1.55	0.63	1.40	0.48	1.51	0.59	1.42	0.51	PRDM2	Homo sapiens PR domain containing 2. with ZNF domain (PRDM2). transcript variant 2. mRNA [NM_015866]	NM_015866
1.37E-02	3.26E-03	1.10	0.14	-1.20	-0.26	1.61	0.69	1.50	0.58	1.40	0.48	1.66	0.73	FAM133B	Homo sapiens family with sequence similarity 133. member B (FAM133B). transcript variant 2. mRNA [NM_001040057]	NM_001040057
2.23E-02	5.85E-03	-1.01	-0.02	-1.03	-0.04	-1.42	-0.50	-1.52	-0.60	-1.58	-0.66	-1.51	-0.60	NUDCD3	Homo sapiens NudC domain containing 3 (NUDCD3). mRNA [NM_015332]	NM_015332
4.70E-04	5.19E-05	-1.11	-0.15	-1.06	-0.08	1.77	0.82	1.65	0.73	1.61	0.68	1.55	0.63	DDA1	Homo sapiens DET1 and DDB1 associated 1 (DDA1). mRNA [NM_024050]	NM_024050
4.04E-06	1.09E-07	-1.06	-0.08	1.06	0.08	-1.91	-0.94	-2.12	-1.09	-1.87	-0.90	-1.79	-0.84	APOBEC3C	Homo sapiens apolipoprotein B mRNA editing enzyme. catalytic polypeptide-like 3C (APOBEC3C). mRNA [NM_014508]	NM_014508
3.78E-02	1.11E-02	-1.14	-0.19	1.11	0.15	1.76	0.81	1.41	0.49	1.47	0.56	1.36	0.44	TBCCD1	Homo sapiens TBCC domain containing 1 (TBCCD1). transcript variant 2. mRNA [NM_018138]	NM_018138
3.28E-02	9.30E-03	1.10	0.13	-1.05	-0.07	1.59	0.67	1.29	0.37	1.44	0.52	1.25	0.32	MARCH7	Homo sapiens membrane-associated ring finger (C3HC4) 7. E3 ubiquitin protein ligase (MARCH7). transcript variant 2. mRNA [NM_022826]	NM_022826
1.83E-06	3.49E-08	1.09	0.13	-1.04	-0.05	2.05	1.03	1.82	0.86	1.82	0.86	1.57	0.65	ZBTB43	Homo sapiens zinc finger and BTB domain containing 43 (ZBTB43). transcript variant 1. mRNA [NM_014007]	NM_014007
2.10E-03	3.33E-04	-1.01	-0.02	1.10	0.14	-1.43	-0.52	-1.37	-0.45	-1.31	-0.39	-1.20	-0.27	SENP7	Homo sapiens SUMO1/sentrin specific peptidase 7 (SENP7). transcript variant 1. mRNA [NM_020654]	NM_020654
2.49E-05	1.21E-06	-1.10	-0.14	-1.13	-0.18	3.17	1.66	2.34	1.23	2.25	1.17	1.97	0.97	ANKLE2	Homo sapiens ankyrin repeat and LEM domain containing 2 (ANKLE2). mRNA [NM_015114]	NM_015114
9.07E-05	6.61E-06	1.10	0.13	1.05	0.07	-1.68	-0.75	-1.62	-0.70	-1.50	-0.58	-1.37	-0.45	SYNE1	Homo sapiens spectrin repeat containing. nuclear envelope 1 (SYNE1). transcript variant 1. mRNA [NM_182961]	NM_182961
4.21E-02	1.27E-02	1.04	0.05	-1.25	-0.32	1.42	0.51	1.42	0.50	1.33	0.41	1.39	0.47	PANK3	Homo sapiens pantothenate kinase 3 (PANK3). mRNA [NM_024594]	NM_024594
4.24E-08	1.14E-10	-1.01	-0.01	-1.04	-0.05	-6.37	-2.67	-6.01	-2.59	-5.13	-2.36	-5.52	-2.47	PMP22	Homo sapiens peripheral myelin protein 22 (PMP22). transcript variant 1. mRNA [NM_000304]	NM_000304
3.41E-06	8.45E-08	-1.06	-0.09	-1.06	-0.08	-2.40	-1.26	-2.13	-1.09	-1.93	-0.95	-1.69	-0.76	PPP2R5B	Homo sapiens protein phosphatase 2. regulatory subunit B'. beta (PPP2R5B). mRNA [NM_006244]	NM_006244
1.18E-02	2.72E-03	1.01	0.01	1.24	0.31	2.83	1.50	2.02	1.01	2.18	1.13	1.75	0.81	PHACTR2	Homo sapiens phosphatase and actin regulator 2 (PHACTR2). transcript variant 3. mRNA [NM_014721]	NM_014721
1.78E-02	4.48E-03	-1.02	-0.03	1.04	0.06	-1.32	-0.40	-1.23	-0.29	-1.23	-0.30	-1.14	-0.19	RPL29	Homo sapiens ribosomal protein L29 (RPL29). mRNA [NM_000992]	NM_000992
2.19E-05	1.02E-06	-1.01	-0.01	1.02	0.04	-1.55	-0.63	-1.47	-0.55	-1.57	-0.65	-1.55	-0.63	SETDB1	Homo sapiens SET domain. bifurcated 1 (SETDB1). transcript variant 2. mRNA [NM_012432]	NM_012432
2.39E-02	6.38E-03	-1.02	-0.02	-1.01	-0.01	-1.53	-0.61	-1.51	-0.59	-1.41	-0.50	-1.49	-0.58	PLP2	Homo sapiens proteolipid protein 2 (colonic epithelium-enriched) (PLP2). mRNA [NM_002668]	NM_002668
5.10E-06	1.50E-07	-1.09	-0.13	-1.05	-0.08	5.74	2.52	5.60	2.49	5.25	2.39	5.76	2.53	IER3	Homo sapiens immediate early response 3 (IER3). mRNA [NM_003897]	NM_003897
1.12E-02	2.57E-03	-1.09	-0.13	-1.01	-0.01	1.94	0.95	1.99	0.99	2.17	1.12	2.39	1.26	GPR35	Homo sapiens G protein-coupled receptor 35 (GPR35). transcript variant 2. mRNA [NM_001195381]	NM_001195381
3.39E-10	2.90E-14	-1.06	-0.08	-1.00	0.00	3.07	1.62	3.28	1.71	2.83	1.50	2.92	1.55	RAP1B	Homo sapiens RAP1B. member of RAS oncogene family (RAP1B). transcript variant 1. mRNA [NM_015646]	NM_015646
4.52E-04	4.95E-05	-1.64	-0.71	1.00	0.00	2.70	1.43	2.69	1.43	3.52	1.82	5.21	2.38	KITLG	Homo sapiens KIT ligand (KITLG). transcript variant b. mRNA [NM_000899]	NM_000899
9.07E-05	6.62E-06	1.05	0.07	-1.03	-0.05	-3.98	-1.99	-2.90	-1.53	-2.87	-1.52	-2.48	-1.31	CXCR4	Homo sapiens chemokine (C-X-C motif) receptor 4 (CXCR4). transcript variant 1. mRNA [NM_001008540]	NM_001008540
3.35E-05	1.83E-06	-1.06	-0.08	1.01	0.01	-1.98	-0.99	-1.69	-0.76	-1.58	-0.66	-1.45	-0.53	FTO	Homo sapiens fat mass and obesity associated (FTO). mRNA [NM_001080432]	NM_001080432
5.69E-08	2.08E-10	-1.06	-0.08	-1.07	-0.10	3.31	1.73	3.21	1.68	2.89	1.53	2.83	1.50	GTPBP4	Homo sapiens GTP binding protein 4 (GTPBP4). mRNA [NM_012341]	NM_012341
7.14E-05	4.87E-06	1.06	0.09	-1.01	-0.02	-3.03	-1.60	-3.26	-1.70	-2.65	-1.41	-2.82	-1.50	HK1	Homo sapiens hexokinase 1 (HK1). transcript variant 5. mRNA [NM_033500]	NM_033500
3.32E-02	9.46E-03	1.15	0.21	1.73	0.79	4.94	2.31	2.61	1.38	2.77	1.47	2.28	1.19	FAM126A	Homo sapiens family with sequence similarity 126. member A (FAM126A). mRNA [NM_032581]	NM_032581
1.82E-04	1.57E-05	-1.07	-0.10	-1.20	-0.26	-2.24	-1.17	-1.87	-0.91	-1.91	-0.93	-1.76	-0.82	GAB3	Homo sapiens GRB2-associated binding protein 3 (GAB3). transcript variant 1. mRNA [NM_001081573]	NM_001081573
1.54E-02	3.77E-03	-1.12	-0.16	1.12	0.17	1.39	0.47	1.46	0.54	1.33	0.41	1.29	0.37	C2orf42	Homo sapiens chromosome 2 open reading frame 42 (C2orf42). mRNA [NM_017880]	NM_017880
1.91E-05	8.59E-07	1.01	0.01	1.15	0.20	-2.56	-1.36	-2.36	-1.24	-2.16	-1.11	-2.33	-1.22	TMEM19	Homo sapiens transmembrane protein 19 (TMEM19). mRNA [NM_018279]	NM_018279
3.02E-03	5.18E-04	-1.05	-0.07	-1.23	-0.30	2.39	1.26	2.29	1.19	2.17	1.12	2.72	1.44	LOC148709	Homo sapiens actin pseudogene (LOC148709). non-coding RNA [NR_002929]	NR_002929
4.78E-03	9.07E-04	1.05	0.08	1.05	0.06	-1.20	-0.27	-1.17	-0.22	-1.13	-0.18	-1.17	-0.23	ST13	Homo sapiens suppression of tumorigenicity 13 (colon carcinoma) (Hsp70 interacting protein) (ST13). transcript variant 1. mRNA [NM_003932]	NM_003932
2.47E-03	4.07E-04	-1.31	-0.39	-1.36	-0.44	2.42	1.27	2.25	1.17	2.41	1.27	2.41	1.27	LOC101928433	PREDICTED: Homo sapiens uncharacterized LOC101928433 (LOC101928433). ncRNA [XR_241982]	XR_241982
1.76E-02	4.42E-03	1.08	0.10	-1.29	-0.37	1.17	0.23	1.34	0.42	1.21	0.27	1.24	0.31	FAM133B	Homo sapiens family with sequence similarity 133. member B (FAM133B). transcript variant 2. mRNA [NM_001040057]	NM_001040057
1.22E-02	2.83E-03	1.00	0.01	-1.01	-0.01	-1.35	-0.43	-1.30	-0.38	-1.38	-0.46	-1.24	-0.31	METTL5	Homo sapiens methyltransferase like 5 (METTL5). transcript variant 1. mRNA [NM_014168]	NM_014168
1.31E-02	3.08E-03	-1.09	-0.13	1.06	0.09	-1.21	-0.28	-1.49	-0.58	-1.47	-0.55	-1.44	-0.52	ACTL10	Homo sapiens actin-like 10 (ACTL10). mRNA [NM_001024675]	NM_001024675
1.35E-02	3.20E-03	1.02	0.02	1.14	0.18	-1.31	-0.39	-1.43	-0.52	-1.52	-0.60	-1.40	-0.48	SEC62	Homo sapiens SEC62 homolog (S. cerevisiae) (SEC62). mRNA [NM_003262]	NM_003262
1.97E-02	5.04E-03	-1.06	-0.09	1.05	0.07	1.95	0.96	1.52	0.60	1.69	0.76	1.46	0.55	TIPRL	Homo sapiens TOR signaling pathway regulator (TIPRL). transcript variant 1. mRNA [NM_152902]	NM_152902
6.68E-03	1.37E-03	-1.06	-0.08	-1.03	-0.05	2.98	1.58	2.31	1.21	1.97	0.98	1.92	0.94
2.32E-02	6.13E-03	-1.02	-0.03	-1.02	-0.03	1.87	0.90	1.97	0.98	1.82	0.87	1.79	0.84	TMEM120A	Homo sapiens transmembrane protein 120A (TMEM120A). mRNA [NM_031925]	NM_031925
5.59E-04	6.53E-05	-1.11	-0.15	-1.07	-0.10	3.55	1.83	2.43	1.28	2.26	1.18	1.70	0.77	TDRD7	Homo sapiens tudor domain containing 7 (TDRD7). mRNA [NM_014290]	NM_014290
7.40E-07	9.16E-09	-1.06	-0.08	1.03	0.04	6.63	2.73	5.11	2.35	5.46	2.45	5.07	2.34	TMEM106A	Homo sapiens transmembrane protein 106A (TMEM106A). transcript variant 2. mRNA [NM_145041]	NM_145041
3.76E-02	1.10E-02	-1.07	-0.10	-1.11	-0.15	-1.18	-0.23	-1.51	-0.60	-1.25	-0.33	-1.28	-0.36	SMCHD1	Homo sapiens structural maintenance of chromosomes flexible hinge domain containing 1 (SMCHD1). mRNA [NM_015295]	NM_015295
1.04E-02	2.34E-03	1.02	0.04	-1.14	-0.18	1.83	0.87	1.62	0.69	1.37	0.46	1.74	0.80	MYOF	myoferlin [Source:HGNC Symbol;Acc:3656] [ENST00000371488]
1.40E-03	2.04E-04	-1.06	-0.09	-1.07	-0.10	-2.43	-1.28	-2.42	-1.27	-2.15	-1.10	-2.29	-1.20	MRPS6	Homo sapiens mitochondrial ribosomal protein S6 (MRPS6). mRNA [NM_032476]	NM_032476
5.04E-04	5.69E-05	-1.30	-0.38	1.26	0.33	6.17	2.62	2.86	1.51	3.19	1.67	1.88	0.91	CCNA1	Homo sapiens cyclin A1 (CCNA1). transcript variant 1. mRNA [NM_003914]	NM_003914
8.36E-06	2.88E-07	-1.06	-0.08	-1.48	-0.57	4.23	2.08	3.59	1.85	3.03	1.60	3.19	1.67	PLAGL2	Homo sapiens pleiomorphic adenoma gene-like 2 (PLAGL2). mRNA [NM_002657]	NM_002657
1.35E-02	3.20E-03	1.00	0.01	1.12	0.16	-1.62	-0.70	-1.96	-0.97	-1.71	-0.77	-1.95	-0.97	PMS1	Homo sapiens PMS1 postmeiotic segregation increased 1 (S. cerevisiae) (PMS1). transcript variant 1. mRNA [NM_000534]	NM_000534
5.71E-04	6.73E-05	-1.00	-0.01	1.12	0.16	1.64	0.71	1.38	0.46	1.29	0.37	1.24	0.31	C19orf12	Homo sapiens chromosome 19 open reading frame 12 (C19orf12). transcript variant 2. mRNA [NM_031448]	NM_031448
5.26E-04	6.01E-05	-1.11	-0.15	-1.20	-0.27	-3.07	-1.62	-2.57	-1.36	-2.48	-1.31	-2.12	-1.09	HFE	Homo sapiens hemochromatosis (HFE). transcript variant 1. mRNA [NM_000410]	NM_000410
4.74E-04	5.25E-05	-1.03	-0.04	1.16	0.22	2.12	1.08	1.67	0.74	1.72	0.78	1.65	0.72	MED10	Homo sapiens mediator complex subunit 10 (MED10). mRNA [NM_032286]	NM_032286
6.38E-06	2.05E-07	1.03	0.05	-1.10	-0.14	-8.30	-3.05	-4.63	-2.21	-4.46	-2.16	-3.54	-1.82	PSTPIP1	Homo sapiens proline-serine-threonine phosphatase interacting protein 1 (PSTPIP1). mRNA [NM_003978]	NM_003978
2.14E-03	3.38E-04	1.03	0.04	1.23	0.30	-3.91	-1.97	-2.91	-1.54	-2.48	-1.31	-1.80	-0.84	PMFBP1	Homo sapiens polyamine modulated factor 1 binding protein 1 (PMFBP1). transcript variant 1. mRNA [NM_031293]	NM_031293
4.03E-02	1.20E-02	1.41	0.49	1.17	0.23	2.71	1.44	3.15	1.66	2.46	1.30	2.72	1.45
4.30E-04	4.64E-05	-1.09	-0.12	1.18	0.24	-1.65	-0.73	-1.80	-0.85	-1.68	-0.75	-1.43	-0.52	LINC00476	Homo sapiens long intergenic non-protein coding RNA 476 (LINC00476). transcript variant 2. long non-coding RNA [NR_023389]	NR_023389
1.03E-02	2.33E-03	-1.26	-0.33	-1.25	-0.32	4.58	2.20	3.45	1.79	3.06	1.61	2.46	1.30	LINC00189	Homo sapiens long intergenic non-protein coding RNA 189 (LINC00189). long non-coding RNA [NR_027072]	NR_027072
2.11E-02	5.46E-03	-1.07	-0.10	1.09	0.13	1.30	0.38	1.38	0.46	1.25	0.32	1.29	0.36	TSN	Homo sapiens translin (TSN). transcript variant 1. mRNA [NM_004622]	NM_004622
2.85E-02	7.84E-03	-1.08	-0.12	1.07	0.09	-1.66	-0.73	-1.65	-0.72	-1.48	-0.57	-1.31	-0.39	FAM24B	Homo sapiens family with sequence similarity 24. member B (FAM24B). transcript variant 1. mRNA [NM_152644]	NM_152644
1.97E-04	1.74E-05	-1.02	-0.02	1.00	0.00	-2.15	-1.11	-2.30	-1.20	-1.94	-0.96	-2.08	-1.05	PCNA	Homo sapiens proliferating cell nuclear antigen (PCNA). transcript variant 1. mRNA [NM_002592]	NM_002592
1.80E-06	3.40E-08	1.03	0.04	-1.06	-0.08	-3.31	-1.73	-2.95	-1.56	-2.43	-1.28	-2.17	-1.11	ACSS2	Homo sapiens acyl-CoA synthetase short-chain family member 2 (ACSS2). transcript variant 1. mRNA [NM_018677]	NM_018677
9.13E-06	3.25E-07	1.01	0.02	-1.01	-0.02	-2.42	-1.28	-2.28	-1.19	-2.02	-1.02	-1.76	-0.81	TMC6	Homo sapiens transmembrane channel-like 6 (TMC6). transcript variant 2. mRNA [NM_007267]	NM_007267
7.62E-03	1.60E-03	-1.02	-0.02	1.22	0.29	1.64	0.71	1.51	0.59	1.55	0.63	1.58	0.66	MED7	Homo sapiens mediator complex subunit 7 (MED7). transcript variant 2. mRNA [NM_004270]	NM_004270
9.81E-05	7.32E-06	1.03	0.05	-1.00	0.00	-1.64	-0.72	-1.65	-0.72	-1.54	-0.62	-1.39	-0.47	AP1G2	Homo sapiens adaptor-related protein complex 1. gamma 2 subunit (AP1G2). transcript variant 1. mRNA [NM_003917]	NM_003917
1.52E-02	3.68E-03	1.06	0.09	1.00	0.00	-2.62	-1.39	-1.87	-0.91	-2.39	-1.26	-1.66	-0.73	TMEM198B	Homo sapiens transmembrane protein 198B. pseudogene (TMEM198B). transcript variant 1. non-coding RNA [NR_036476]	NR_036476
3.18E-09	8.16E-13	-1.10	-0.14	1.25	0.32	49.75	5.64	43.81	5.45	39.68	5.31	36.41	5.19		Q9BVW3_HUMAN (Q9BVW3) Kynureninase (L-kynurenine hydrolase). isoform b. partial (40%) [THC2613185]
8.76E-03	1.91E-03	-1.43	-0.51	-1.93	-0.95	-3.17	-1.66	-3.29	-1.72	-3.20	-1.68	-3.04	-1.60	SLC12A9	Homo sapiens solute carrier family 12. member 9 (SLC12A9). transcript variant 1. mRNA [NM_020246]	NM_020246
7.27E-05	5.00E-06	-1.03	-0.05	1.05	0.07	4.81	2.27	5.00	2.32	4.41	2.14	5.59	2.48	ASNS	Homo sapiens asparagine synthetase (glutamine-hydrolyzing) (ASNS). transcript variant 2. mRNA [NM_001673]	NM_001673
3.90E-05	2.24E-06	-1.03	-0.04	1.04	0.06	1.36	0.45	1.35	0.44	1.29	0.37	1.32	0.41	MANBAL	Homo sapiens mannosidase. beta A. lysosomal-like (MANBAL). transcript variant 1. mRNA [NM_022077]	NM_022077
8.68E-04	1.13E-04	-1.13	-0.17	-1.19	-0.25	1.73	0.79	1.53	0.61	1.55	0.63	1.52	0.60	HNRNPA3	Homo sapiens heterogeneous nuclear ribonucleoprotein A3 (HNRNPA3). mRNA [NM_194247]	NM_194247
7.17E-04	8.94E-05	1.01	0.02	1.12	0.16	-1.63	-0.71	-1.44	-0.53	-1.38	-0.47	-1.29	-0.37	MITD1	Homo sapiens MIT. microtubule interacting and transport. domain containing 1 (MITD1). mRNA [NM_138798]	NM_138798
3.41E-02	9.77E-03	-1.02	-0.02	1.04	0.05	-1.74	-0.80	-1.75	-0.81	-1.55	-0.63	-1.60	-0.67	ARMC10	Homo sapiens armadillo repeat containing 10 (ARMC10). transcript variant A. mRNA [NM_031905]	NM_031905
2.69E-02	7.32E-03	-1.19	-0.26	1.04	0.05	-1.78	-0.83	-2.17	-1.12	-2.59	-1.37	-1.77	-0.83	PDIK1L	Homo sapiens PDLIM1 interacting kinase 1 like (PDIK1L). transcript variant 3. mRNA [NM_001243533]	NM_001243533
1.54E-03	2.29E-04	1.11	0.15	1.26	0.33	-2.02	-1.01	-2.07	-1.05	-1.66	-0.73	-1.51	-0.60	ALMS1	Homo sapiens Alstrom syndrome 1 (ALMS1). mRNA [NM_015120]	NM_015120
1.60E-04	1.34E-05	-1.03	-0.05	-1.19	-0.25	-1.79	-0.84	-2.08	-1.06	-1.87	-0.91	-1.87	-0.90	MEN1	Homo sapiens multiple endocrine neoplasia I (MEN1). transcript variant e1E. mRNA [NM_130803]	NM_130803
2.42E-04	2.25E-05	-1.07	-0.09	1.15	0.20	5.14	2.36	2.76	1.47	3.11	1.64	1.70	0.76	PNPT1	Homo sapiens polyribonucleotide nucleotidyltransferase 1 (PNPT1). mRNA [NM_033109]	NM_033109
4.30E-04	4.64E-05	-1.02	-0.02	1.04	0.06	-1.57	-0.65	-1.43	-0.51	-1.44	-0.52	-1.31	-0.39	DENND4B	Homo sapiens DENN/MADD domain containing 4B (DENND4B). mRNA [NM_014856]	NM_014856
1.04E-06	1.55E-08	-1.07	-0.09	1.20	0.26	6.69	2.74	6.59	2.72	6.97	2.80	5.95	2.57	ZBTB10	Homo sapiens zinc finger and BTB domain containing 10 (ZBTB10). transcript variant 1. mRNA [NM_001105539]	NM_001105539
1.19E-05	4.60E-07	1.01	0.01	-1.03	-0.04	1.79	0.84	2.12	1.08	2.10	1.07	2.15	1.10	PDE4DIP	Homo sapiens phosphodiesterase 4D interacting protein (PDE4DIP). transcript variant 5. mRNA [NM_001002811]	NM_001002811
4.65E-02	1.43E-02	-1.20	-0.27	-1.07	-0.10	1.37	0.45	1.38	0.46	1.17	0.23	1.17	0.22	ZNF354B	Homo sapiens zinc finger protein 354B (ZNF354B). mRNA [NM_058230]	NM_058230
2.47E-02	6.62E-03	1.04	0.06	1.05	0.08	1.23	0.30	1.16	0.22	1.21	0.28	1.28	0.36	NDEL1	Homo sapiens nudE neurodevelopment protein 1-like 1 (NDEL1). transcript variant 1. mRNA [NM_001025579]	NM_001025579
1.39E-02	3.31E-03	1.07	0.10	1.02	0.03	-2.05	-1.04	-1.98	-0.98	-1.68	-0.75	-1.34	-0.42	CRISPLD2	Homo sapiens cysteine-rich secretory protein LCCL domain containing 2 (CRISPLD2). mRNA [NM_031476]	NM_031476
1.07E-02	2.43E-03	-1.05	-0.07	-1.07	-0.10	-1.56	-0.64	-1.44	-0.52	-1.49	-0.57	-1.27	-0.35	CSNK1G2	Homo sapiens casein kinase 1. gamma 2 (CSNK1G2). mRNA [NM_001319]	NM_001319
1.57E-06	2.84E-08	-1.37	-0.45	-1.32	-0.41	8.60	3.10	6.23	2.64	4.18	2.06	2.64	1.40	ZNF300P1	Homo sapiens zinc finger protein 300 pseudogene 1 (functional) (ZNF300P1). non-coding RNA [NR_026867]	NR_026867
2.77E-04	2.64E-05	-1.36	-0.44	1.05	0.07	10.77	3.43	6.48	2.70	5.78	2.53	3.53	1.82	ISG15	Homo sapiens ISG15 ubiquitin-like modifier (ISG15). mRNA [NM_005101]	NM_005101
5.21E-03	1.01E-03	-1.06	-0.08	1.35	0.43	-1.42	-0.50	-1.98	-0.98	-2.06	-1.04	-1.21	-0.28		PREDICTED: Homo sapiens uncharacterized LOC100507172 (LOC100507172). mRNA [XM_003118552]
9.91E-04	1.34E-04	1.04	0.06	-1.01	-0.01	-1.99	-0.99	-1.73	-0.79	-1.53	-0.61	-1.55	-0.63	CAMK1D	Homo sapiens calcium/calmodulin-dependent protein kinase ID (CAMK1D). transcript variant 2. mRNA [NM_153498]	NM_153498
1.25E-02	2.91E-03	1.00	0.00	-1.26	-0.34	1.52	0.61	1.29	0.36	1.49	0.57	1.40	0.48	LOC100996724	PREDICTED: Homo sapiens myomegalin-like (LOC100996724). transcript variant X8. mRNA [XM_006710081]	XM_006710081
1.90E-02	4.86E-03	-1.04	-0.05	1.03	0.04	-2.31	-1.21	-1.98	-0.98	-1.91	-0.93	-1.88	-0.91	EPAS1	Homo sapiens endothelial PAS domain protein 1 (EPAS1). mRNA [NM_001430]	NM_001430
9.10E-04	1.20E-04	-1.06	-0.09	-1.09	-0.12	1.80	0.84	1.93	0.95	1.75	0.81	1.97	0.98	VPS37C	Homo sapiens vacuolar protein sorting 37 homolog C (S. cerevisiae) (VPS37C). mRNA [NM_017966]	NM_017966
1.47E-02	3.56E-03	-1.07	-0.10	-1.03	-0.05	-1.42	-0.50	-1.38	-0.46	-1.26	-0.34	-1.29	-0.37	COPS6	Homo sapiens COP9 signalosome subunit 6 (COPS6). mRNA [NM_006833]	NM_006833
5.76E-07	6.52E-09	-1.15	-0.20	1.30	0.38	5.73	2.52	4.05	2.02	4.06	2.02	3.74	1.90	CDC42	Homo sapiens cell division cycle 42 (CDC42). transcript variant 2. mRNA [NM_044472]	NM_044472
6.01E-06	1.89E-07	-1.05	-0.08	-1.05	-0.07	-6.95	-2.80	-4.74	-2.25	-3.84	-1.94	-3.37	-1.75	MAP3K3	Homo sapiens mitogen-activated protein kinase kinase kinase 3 (MAP3K3). transcript variant 1. mRNA [NM_203351]	NM_203351
4.68E-06	1.33E-07	1.01	0.02	-1.02	-0.03	2.09	1.06	1.91	0.94	1.99	1.00	1.82	0.87	PSEN1	Homo sapiens presenilin 1 (PSEN1). transcript variant 1. mRNA [NM_000021]	NM_000021
5.50E-06	1.66E-07	-1.05	-0.07	-1.09	-0.12	2.36	1.24	2.50	1.32	2.03	1.02	2.01	1.01	ASXL1	Homo sapiens additional sex combs like 1 (Drosophila) (ASXL1). transcript variant 2. mRNA [NM_001164603]	NM_001164603
4.68E-04	5.17E-05	1.01	0.01	1.08	0.11	-2.46	-1.30	-2.43	-1.28	-2.12	-1.09	-2.20	-1.14	TMEM245	Homo sapiens transmembrane protein 245 (TMEM245). mRNA [NM_032012]	NM_032012
7.65E-03	1.61E-03	1.04	0.06	1.15	0.20	-1.06	-0.08	-1.23	-0.30	-1.22	-0.29	-1.24	-0.31	CSNK2A2	Homo sapiens casein kinase 2. alpha prime polypeptide (CSNK2A2). mRNA [NM_001896]	NM_001896
6.96E-05	4.70E-06	1.06	0.09	-1.00	0.00	-1.49	-0.57	-1.65	-0.73	-1.64	-0.72	-1.73	-0.79	ISCA1	Homo sapiens iron-sulfur cluster assembly 1 (ISCA1). mRNA [NM_030940]	NM_030940
1.82E-02	4.59E-03	1.18	0.24	1.13	0.18	-1.51	-0.59	-1.07	-0.10	-1.27	-0.35	1.06	0.09	VSTM1	Homo sapiens V-set and transmembrane domain containing 1 (VSTM1). transcript variant 1. mRNA [NM_198481]	NM_198481
4.36E-07	4.39E-09	-1.01	-0.02	1.02	0.03	3.69	1.88	3.47	1.79	3.20	1.68	3.01	1.59	BYSL	Homo sapiens bystin-like (BYSL). mRNA [NM_004053]	NM_004053
3.65E-02	1.06E-02	-1.15	-0.20	-1.16	-0.22	-2.51	-1.33	-1.79	-0.84	-2.06	-1.04	-1.60	-0.67	C1orf35	Homo sapiens chromosome 1 open reading frame 35 (C1orf35). mRNA [NM_024319]	NM_024319
4.81E-03	9.14E-04	-1.01	-0.01	1.25	0.32	-4.61	-2.20	-3.57	-1.84	-3.57	-1.83	-2.94	-1.55	GDPD1	Homo sapiens glycerophosphodiester phosphodiesterase domain containing 1 (GDPD1). transcript variant 1. mRNA [NM_182569]	NM_182569
3.71E-02	1.08E-02	-1.03	-0.04	-1.03	-0.05	-1.19	-0.25	-1.10	-0.14	-1.19	-0.25	-1.09	-0.12	RPL39	Homo sapiens ribosomal protein L39 (RPL39). mRNA [NM_001000]	NM_001000
2.41E-05	1.17E-06	-1.00	0.00	1.03	0.04	-2.35	-1.23	-2.30	-1.20	-2.15	-1.11	-2.04	-1.03	ACSS1	Homo sapiens acyl-CoA synthetase short-chain family member 1 (ACSS1). transcript variant 1. mRNA [NM_032501]	NM_032501
4.35E-05	2.56E-06	-1.09	-0.12	1.10	0.13	2.14	1.10	1.86	0.90	1.74	0.80	1.77	0.82	UTP14A	Homo sapiens UTP14. U3 small nucleolar ribonucleoprotein. homolog A (yeast) (UTP14A). transcript variant 1. mRNA [NM_006649]	NM_006649
4.64E-06	1.31E-07	-1.02	-0.04	1.09	0.12	2.77	1.47	2.41	1.27	2.35	1.23	2.09	1.06	RNF19A	Homo sapiens ring finger protein 19A. RBR E3 ubiquitin protein ligase (RNF19A). transcript variant 1. mRNA [NM_183419]	NM_183419
2.85E-03	4.81E-04	1.02	0.02	-1.08	-0.11	-2.47	-1.30	-2.47	-1.30	-2.12	-1.08	-1.86	-0.90	ALDH3B1	Homo sapiens aldehyde dehydrogenase 3 family. member B1 (ALDH3B1). transcript variant 4. mRNA [NM_001290058]	NM_001290058
4.21E-02	1.27E-02	-1.08	-0.11	1.04	0.06	-1.40	-0.49	-1.26	-0.33	-1.39	-0.47	-1.26	-0.33	AAMDC	Homo sapiens adipogenesis associated. Mth938 domain containing (AAMDC). mRNA [NM_024684]	NM_024684
3.60E-03	6.43E-04	1.01	0.02	1.04	0.06	1.82	0.86	1.52	0.61	1.51	0.60	1.32	0.40	IMP4	Homo sapiens IMP4. U3 small nucleolar ribonucleoprotein (IMP4). mRNA [NM_033416]	NM_033416
5.15E-04	5.84E-05	-1.01	-0.01	-1.13	-0.18	-3.41	-1.77	-2.31	-1.21	-2.36	-1.24	-1.93	-0.95	STAC3	Homo sapiens SH3 and cysteine rich domain 3 (STAC3). transcript variant 1. mRNA [NM_145064]	NM_145064
8.74E-06	3.05E-07	-1.01	-0.01	1.10	0.14	-1.96	-0.97	-1.97	-0.98	-1.79	-0.84	-1.65	-0.73	RNASEH2A	Homo sapiens ribonuclease H2. subunit A (RNASEH2A). mRNA [NM_006397]	NM_006397
3.46E-07	3.21E-09	1.02	0.03	1.10	0.14	2.10	1.07	2.34	1.23	2.32	1.21	2.30	1.20	SLC25A33	Homo sapiens solute carrier family 25 (pyrimidine nucleotide carrier). member 33 (SLC25A33). mRNA [NM_032315]	NM_032315
1.45E-02	3.49E-03	1.02	0.02	1.03	0.04	1.39	0.47	1.31	0.39	1.27	0.34	1.32	0.40	BTBD10	Homo sapiens BTB (POZ) domain containing 10 (BTBD10). mRNA [NM_032320]	NM_032320
2.33E-02	6.18E-03	-1.04	-0.06	-1.05	-0.07	-1.01	-0.01	-1.29	-0.37	-1.24	-0.31	-1.23	-0.29	RBCK1	Homo sapiens RanBP-type and C3HC4-type zinc finger containing 1 (RBCK1). transcript variant 2. mRNA [NM_031229]	NM_031229
1.30E-03	1.86E-04	-1.04	-0.05	-1.03	-0.04	2.18	1.12	1.56	0.64	1.63	0.71	1.33	0.41	STAT3	Homo sapiens signal transducer and activator of transcription 3 (acute-phase response factor) (STAT3). transcript variant 3. mRNA [NM_213662]	NM_213662
8.24E-06	2.83E-07	-1.01	-0.01	-1.02	-0.02	1.83	0.87	1.94	0.96	1.67	0.74	1.76	0.81	TRAF2	Homo sapiens TNF receptor-associated factor 2 (TRAF2). mRNA [NM_021138]	NM_021138
2.47E-03	4.07E-04	-1.04	-0.06	1.06	0.09	-1.49	-0.57	-1.43	-0.52	-1.51	-0.60	-1.43	-0.51	TMEM223	Homo sapiens transmembrane protein 223 (TMEM223). mRNA [NM_001080501]	NM_001080501
1.66E-03	2.50E-04	1.22	0.29	1.70	0.77	45.55	5.51	32.45	5.02	32.77	5.03	20.90	4.39	C11orf96	Homo sapiens chromosome 11 open reading frame 96 (C11orf96). mRNA [NM_001145033]	NM_001145033
4.72E-03	8.95E-04	1.18	0.23	-1.02	-0.03	5.24	2.39	2.81	1.49	2.71	1.44	1.60	0.68	KLF4	Homo sapiens Kruppel-like factor 4 (gut) (KLF4). mRNA [NM_004235]	NM_004235
4.64E-05	2.77E-06	1.08	0.11	-1.07	-0.10	-2.74	-1.45	-2.46	-1.30	-2.20	-1.14	-2.17	-1.12	SNX27	Homo sapiens sorting nexin family member 27 (SNX27). mRNA [NM_030918]	NM_030918
4.46E-04	4.87E-05	-1.01	-0.01	1.03	0.05	-1.31	-0.39	-1.20	-0.26	-1.19	-0.26	-1.21	-0.27	DPP8	Homo sapiens dipeptidyl-peptidase 8 (DPP8). transcript variant 1. mRNA [NM_130434]	NM_130434
3.27E-05	1.77E-06	1.04	0.06	-1.39	-0.47	8.06	3.01	9.82	3.30	7.82	2.97	9.71	3.28	EDN1	Homo sapiens endothelin 1 (EDN1). transcript variant 1. mRNA [NM_001955]	NM_001955
7.17E-06	2.36E-07	1.02	0.03	1.01	0.02	1.61	0.69	1.44	0.53	1.64	0.72	1.61	0.68	UBAP1	Homo sapiens ubiquitin associated protein 1 (UBAP1). transcript variant 1. mRNA [NM_016525]	NM_016525
1.60E-04	1.34E-05	1.03	0.04	1.14	0.19	-4.01	-2.00	-2.80	-1.48	-2.21	-1.14	-1.91	-0.93	NFAM1	Homo sapiens NFAT activating protein with ITAM motif 1 (NFAM1). mRNA [NM_145912]	NM_145912
3.77E-04	3.93E-05	-1.07	-0.10	-1.20	-0.26	-2.52	-1.33	-2.13	-1.09	-2.08	-1.05	-1.99	-0.99	IL27RA	Homo sapiens interleukin 27 receptor. alpha (IL27RA). mRNA [NM_004843]	NM_004843
2.51E-04	2.35E-05	-1.06	-0.09	1.01	0.02	1.77	0.83	1.71	0.77	1.59	0.67	1.80	0.85	FBXO28	Homo sapiens F-box protein 28 (FBXO28). transcript variant 1. mRNA [NM_015176]	NM_015176
1.58E-05	6.71E-07	1.02	0.02	1.03	0.04	2.36	1.24	2.04	1.03	2.17	1.12	1.96	0.97	ACTR3	Homo sapiens ARP3 actin-related protein 3 homolog (yeast) (ACTR3). transcript variant 1. mRNA [NM_005721]	NM_005721
1.12E-03	1.55E-04	-1.09	-0.12	-1.28	-0.35	-3.44	-1.78	-3.46	-1.79	-2.91	-1.54	-2.53	-1.34	SLC35A1	Homo sapiens solute carrier family 35 (CMP-sialic acid transporter). member A1 (SLC35A1). transcript variant 2. mRNA [NM_001168398]	NM_001168398
2.62E-02	7.11E-03	-1.01	-0.01	-1.23	-0.30	1.20	0.26	1.10	0.13	1.13	0.17	1.17	0.23	ELK4	Homo sapiens ELK4. ETS-domain protein (SRF accessory protein 1) (ELK4). transcript variant b. mRNA [NM_021795]	NM_021795
5.31E-05	3.34E-06	-1.00	-0.01	1.02	0.03	-2.67	-1.42	-2.37	-1.25	-2.15	-1.10	-2.01	-1.01	MSRB1	Homo sapiens methionine sulfoxide reductase B1 (MSRB1). mRNA [NM_016332]	NM_016332
4.56E-04	5.01E-05	-1.15	-0.21	-1.05	-0.08	1.71	0.77	1.54	0.63	1.52	0.60	1.61	0.68	SRRT	Homo sapiens serrate. RNA effector molecule (SRRT). transcript variant 4. mRNA [NM_001128853]	NM_001128853
1.07E-03	1.46E-04	-1.01	-0.02	1.19	0.25	-2.90	-1.53	-2.93	-1.55	-2.21	-1.14	-2.07	-1.05	SLC22A15	Homo sapiens solute carrier family 22. member 15 (SLC22A15). mRNA [NM_018420]	NM_018420
8.61E-04	1.12E-04	1.01	0.02	1.22	0.29	1.94	0.95	1.73	0.79	1.72	0.78	1.68	0.75	KCNMB1	Homo sapiens potassium large conductance calcium-activated channel. subfamily M. beta member 1 (KCNMB1). mRNA [NM_004137]	NM_004137
8.86E-07	1.24E-08	-1.24	-0.31	1.05	0.07	21.67	4.44	16.72	4.06	14.34	3.84	16.70	4.06	CCL2	Homo sapiens chemokine (C-C motif) ligand 2 (CCL2). mRNA [NM_002982]	NM_002982
8.97E-05	6.51E-06	1.07	0.09	1.07	0.09	-3.94	-1.98	-3.29	-1.72	-3.17	-1.66	-3.07	-1.62	SAP30	Homo sapiens Sin3A-associated protein. 30kDa (SAP30). mRNA [NM_003864]	NM_003864
9.01E-06	3.19E-07	1.02	0.03	1.20	0.27	-4.91	-2.30	-4.28	-2.10	-3.62	-1.85	-3.17	-1.66	HHEX	Homo sapiens hematopoietically expressed homeobox (HHEX). mRNA [NM_002729]	NM_002729
3.05E-03	5.22E-04	-1.07	-0.10	-1.05	-0.07	-1.85	-0.89	-2.52	-1.33	-2.21	-1.14	-2.29	-1.20	PAX8-AS1	Homo sapiens PAX8 antisense RNA 1 (PAX8-AS1). transcript variant 1. long non-coding RNA [NR_015377]	NR_015377
2.65E-04	2.50E-05	1.04	0.06	1.06	0.09	-1.25	-0.32	-1.42	-0.51	-1.42	-0.50	-1.73	-0.79	PRKXP1	Homo sapiens protein kinase. X-linked. pseudogene 1 (PRKXP1). non-coding RNA [NR_073405]	NR_073405
2.33E-02	6.19E-03	-1.18	-0.23	1.11	0.15	-1.57	-0.65	-1.96	-0.97	-1.74	-0.80	-2.25	-1.17	C14orf159	Homo sapiens chromosome 14 open reading frame 159 (C14orf159). transcript variant 9. mRNA [NM_001286473]	NM_001286473
6.00E-04	7.15E-05	-1.05	-0.08	-1.01	-0.01	-2.07	-1.05	-2.33	-1.22	-2.34	-1.22	-2.24	-1.16	MRS2	Homo sapiens MRS2 magnesium transporter (MRS2). transcript variant 1. mRNA [NM_001286264]	NM_001286264
2.63E-02	7.13E-03	-1.02	-0.03	1.04	0.06	1.92	0.94	1.87	0.91	1.82	0.86	1.59	0.67	SEH1L	Homo sapiens SEH1-like (S. cerevisiae) (SEH1L). transcript variant 2. mRNA [NM_031216]	NM_031216
1.17E-05	4.52E-07	1.03	0.04	1.12	0.16	-9.95	-3.32	-7.24	-2.86	-5.58	-2.48	-6.43	-2.69	CEBPA-AS1	Homo sapiens CEBPA antisense RNA 1 (head to head) (CEBPA-AS1). long non-coding RNA [NR_026887]	NR_026887
7.44E-05	5.13E-06	1.02	0.02	-1.12	-0.16	-1.71	-0.77	-1.65	-0.72	-1.46	-0.54	-1.47	-0.56	TGFB1	Homo sapiens transforming growth factor. beta 1 (TGFB1). mRNA [NM_000660]	NM_000660
1.33E-03	1.92E-04	-1.02	-0.03	1.20	0.26	2.55	1.35	1.98	0.99	2.05	1.03	2.09	1.06	SCML1	Homo sapiens sex comb on midleg-like 1 (Drosophila) (SCML1). transcript variant 1. mRNA [NM_001037540]	NM_001037540
3.10E-05	1.65E-06	1.02	0.02	-1.08	-0.11	-2.23	-1.16	-1.71	-0.78	-1.82	-0.86	-1.66	-0.74	LAMTOR2	Homo sapiens late endosomal/lysosomal adaptor. MAPK and MTOR activator 2 (LAMTOR2). transcript variant 1. mRNA [NM_014017]	NM_014017
3.80E-02	1.12E-02	1.00	0.00	1.01	0.02	1.24	0.30	1.23	0.30	1.24	0.31	1.14	0.19	NCL	Homo sapiens nucleolin (NCL). mRNA [NM_005381]	NM_005381
1.06E-02	2.41E-03	-1.08	-0.11	-1.03	-0.05	-1.77	-0.83	-1.56	-0.64	-1.56	-0.64	-1.47	-0.56	UCHL3	Homo sapiens ubiquitin carboxyl-terminal esterase L3 (ubiquitin thiolesterase) (UCHL3). transcript variant 2. mRNA [NM_006002]	NM_006002
3.33E-02	9.48E-03	-1.03	-0.05	1.02	0.03	-1.13	-0.18	-1.27	-0.34	-1.20	-0.26	-1.27	-0.35	NUP50	Homo sapiens nucleoporin 50kDa (NUP50). transcript variant 2. mRNA [NM_007172]	NM_007172
1.04E-05	3.83E-07	1.00	0.00	-1.01	-0.01	4.41	2.14	3.13	1.65	3.14	1.65	2.47	1.30	MAML2	Homo sapiens mastermind-like 2 (Drosophila) (MAML2). mRNA [NM_032427]	NM_032427
6.81E-07	8.16E-09	-1.02	-0.02	-1.03	-0.04	-3.92	-1.97	-3.71	-1.89	-3.43	-1.78	-3.05	-1.61	AUH	Homo sapiens AU RNA binding protein/enoyl-CoA hydratase (AUH). mRNA [NM_001698]	NM_001698
4.28E-02	1.29E-02	-1.09	-0.12	-1.92	-0.94	-2.71	-1.44	-1.01	-0.01	-1.02	-0.03	-1.29	-0.37	COL27A1	Homo sapiens collagen. type XXVII. alpha 1. mRNA (cDNA clone IMAGE:3953131). partial cds. [BC007696]
3.07E-02	8.55E-03	1.01	0.02	1.11	0.15	-1.90	-0.93	-1.93	-0.95	-1.59	-0.67	-1.85	-0.89	NMNAT1	Homo sapiens nicotinamide nucleotide adenylyltransferase 1 (NMNAT1). mRNA [NM_022787]	NM_022787
2.28E-05	1.09E-06	-1.03	-0.04	1.05	0.08	-2.68	-1.42	-2.07	-1.05	-1.89	-0.92	-1.72	-0.78	SPOPL	Homo sapiens speckle-type POZ protein-like (SPOPL). mRNA [NM_001001664]	NM_001001664
2.69E-03	4.48E-04	-1.04	-0.06	-1.03	-0.04	-1.43	-0.52	-1.34	-0.42	-1.28	-0.35	-1.17	-0.23	HPS1	Homo sapiens Hermansky-Pudlak syndrome 1 (HPS1). transcript variant 1. mRNA [NM_000195]	NM_000195
6.19E-03	1.25E-03	-1.05	-0.08	1.30	0.38	4.16	2.06	3.07	1.62	2.44	1.29	2.27	1.18	ADTRP	Homo sapiens androgen-dependent TFPI-regulating protein (ADTRP). transcript variant 2. mRNA [NM_032744]	NM_032744
1.16E-04	9.07E-06	-1.11	-0.15	-1.04	-0.06	-3.08	-1.62	-2.48	-1.31	-2.38	-1.25	-1.94	-0.96	ANKMY1	Homo sapiens ankyrin repeat and MYND domain containing 1 (ANKMY1). transcript variant 3. mRNA [NM_001282771]	NM_001282771
3.60E-04	3.69E-05	1.05	0.07	1.01	0.01	-1.94	-0.96	-1.80	-0.85	-1.83	-0.87	-1.90	-0.92	GLT8D1	Homo sapiens glycosyltransferase 8 domain containing 1 (GLT8D1). transcript variant 3. mRNA [NM_001010983]	NM_001010983
4.29E-04	4.61E-05	-1.02	-0.03	-1.19	-0.25	-1.61	-0.69	-1.63	-0.71	-1.44	-0.53	-1.51	-0.60	ACTN4	Homo sapiens actinin. alpha 4 (ACTN4). mRNA [NM_004924]	NM_004924
4.96E-04	5.58E-05	-1.14	-0.18	1.01	0.02	-3.29	-1.72	-2.91	-1.54	-2.74	-1.46	-2.62	-1.39	LIN9	Homo sapiens lin-9 homolog (C. elegans) (LIN9). transcript variant 1. mRNA [NM_173083]	NM_173083
6.56E-04	7.97E-05	-1.00	0.00	-1.06	-0.08	1.68	0.74	1.60	0.68	1.54	0.62	1.57	0.65	CTNNB1	Homo sapiens catenin (cadherin-associated protein). beta 1. 88kDa (CTNNB1). transcript variant 1. mRNA [NM_001904]	NM_001904
1.52E-04	1.25E-05	1.01	0.02	-1.18	-0.24	-2.52	-1.33	-2.37	-1.24	-2.41	-1.27	-2.33	-1.22	SGK223	Homo sapiens homolog of rat pragma of Rnd2 (SGK223). mRNA [NM_001080826]	NM_001080826
7.88E-03	1.67E-03	1.04	0.06	1.03	0.05	-2.43	-1.28	-1.53	-0.62	-1.62	-0.70	-1.64	-0.71	TBC1D14	Homo sapiens TBC1 domain family. member 14 (TBC1D14). transcript variant 1. mRNA [NM_020773]	NM_020773
4.83E-03	9.21E-04	1.11	0.15	-1.35	-0.43	2.46	1.30	2.64	1.40	2.10	1.07	1.79	0.84	MPRIP	myosin phosphatase Rho interacting protein [Source:HGNC Symbol;Acc:30321] [ENST00000395807]
1.60E-02	3.93E-03	-1.01	-0.01	1.03	0.04	-1.46	-0.54	-1.44	-0.52	-1.35	-0.43	-1.28	-0.36	GUSB	Homo sapiens glucuronidase. beta (GUSB). transcript variant 1. mRNA [NM_000181]	NM_000181
7.84E-03	1.66E-03	1.03	0.04	1.00	0.00	-1.19	-0.25	-1.57	-0.65	-1.44	-0.52	-1.70	-0.77	TMEM62	Homo sapiens transmembrane protein 62 (TMEM62). mRNA [NM_024956]	NM_024956
1.92E-02	4.91E-03	1.02	0.04	1.05	0.07	-1.63	-0.71	-1.67	-0.74	-1.51	-0.60	-1.56	-0.64	CNOT10	Homo sapiens CCR4-NOT transcription complex. subunit 10 (CNOT10). transcript variant 1. mRNA [NM_015442]	NM_015442
2.56E-06	5.57E-08	1.09	0.12	1.05	0.07	56.52	5.82	43.47	5.44	30.64	4.94	17.28	4.11	CCM2L	Homo sapiens cerebral cavernous malformation 2-like (CCM2L). mRNA [NM_080625]	NM_080625
5.87E-04	6.96E-05	-1.04	-0.06	-1.22	-0.29	2.40	1.26	2.07	1.05	1.84	0.88	1.80	0.85	SURF4	Homo sapiens surfeit 4 (SURF4). transcript variant 4. mRNA [NM_001280790]	NM_001280790
4.88E-04	5.44E-05	-1.03	-0.04	-1.08	-0.11	-1.70	-0.77	-1.48	-0.57	-1.49	-0.57	-1.42	-0.50	MDH1	Homo sapiens malate dehydrogenase 1. NAD (soluble) (MDH1). transcript variant 2. mRNA [NM_005917]	NM_005917
1.52E-05	6.37E-07	1.01	0.01	-1.07	-0.09	5.03	2.33	5.84	2.55	4.52	2.18	4.78	2.26	MYC	Homo sapiens v-myc avian myelocytomatosis viral oncogene homolog (MYC). mRNA [NM_002467]	NM_002467
5.44E-05	3.44E-06	-1.07	-0.10	1.03	0.04	1.98	0.99	1.93	0.95	1.91	0.94	1.78	0.84	POLR1C	Homo sapiens polymerase (RNA) I polypeptide C. 30kDa (POLR1C). mRNA [NM_203290]	NM_203290
2.89E-06	6.65E-08	-1.04	-0.06	1.04	0.06	4.13	2.05	3.34	1.74	3.11	1.64	2.93	1.55	TMEM185B	Homo sapiens transmembrane protein 185B (TMEM185B). mRNA [NM_024121]	NM_024121
1.34E-02	3.16E-03	1.03	0.04	-1.06	-0.08	-1.81	-0.85	-1.81	-0.85	-1.80	-0.85	-1.55	-0.63	GNA11	Homo sapiens guanine nucleotide binding protein (G protein). alpha 11 (Gq class) (GNA11). mRNA [NM_002067]	NM_002067
1.37E-02	3.25E-03	-1.09	-0.13	-1.09	-0.12	-1.49	-0.57	-1.16	-0.22	-1.32	-0.40	-1.12	-0.16	GSTP1	Homo sapiens glutathione S-transferase pi 1 (GSTP1). mRNA [NM_000852]	NM_000852
4.14E-02	1.24E-02	1.09	0.12	1.20	0.26	-1.45	-0.54	-1.33	-0.41	-1.25	-0.33	-1.31	-0.39	GPI	Homo sapiens glucose-6-phosphate isomerase (GPI). transcript variant 2. mRNA [NM_000175]	NM_000175
4.67E-05	2.80E-06	-1.04	-0.05	1.06	0.08	-2.49	-1.31	-2.19	-1.13	-1.79	-0.84	-1.79	-0.84	C16orf93	Homo sapiens chromosome 16 open reading frame 93 (C16orf93). transcript variant 1. mRNA [NM_001014979]	NM_001014979
6.71E-03	1.38E-03	-1.03	-0.04	-1.32	-0.40	2.00	1.00	1.69	0.76	1.49	0.58	1.64	0.71	MAGT1	Homo sapiens magnesium transporter 1 (MAGT1). mRNA [NM_032121]	NM_032121
1.50E-06	2.67E-08	1.05	0.07	1.14	0.19	-7.29	-2.87	-5.05	-2.34	-4.52	-2.18	-4.13	-2.05	ZBED3	Homo sapiens zinc finger. BED-type containing 3 (ZBED3). mRNA [NM_032367]	NM_032367
1.29E-02	3.02E-03	-1.07	-0.10	-1.19	-0.25	1.82	0.87	1.46	0.54	1.39	0.48	1.40	0.49	SRP68	Homo sapiens signal recognition particle 68kDa (SRP68). transcript variant 1. mRNA [NM_014230]	NM_014230
8.75E-03	1.90E-03	-1.08	-0.11	-1.14	-0.19	1.66	0.73	1.42	0.51	1.41	0.50	1.42	0.51	ZNF146	Homo sapiens zinc finger protein 146 (ZNF146). transcript variant 1. mRNA [NM_007145]	NM_007145
2.53E-06	5.46E-08	1.06	0.09	1.18	0.24	-2.98	-1.58	-2.64	-1.40	-2.57	-1.36	-2.31	-1.21	LINC00957	Homo sapiens long intergenic non-protein coding RNA 957 (LINC00957). transcript variant 2. long non-coding RNA [NR_015401]	NR_015401
9.26E-05	6.81E-06	-1.00	0.00	1.01	0.02	1.87	0.90	1.76	0.82	1.76	0.82	1.66	0.73	POLR2D	Homo sapiens polymerase (RNA) II (DNA directed) polypeptide D (POLR2D). mRNA [NM_004805]	NM_004805
5.76E-05	3.69E-06	-1.06	-0.08	-1.05	-0.07	1.50	0.59	1.61	0.69	1.54	0.63	1.56	0.64	KLHL9	Homo sapiens kelch-like family member 9 (KLHL9). mRNA [NM_018847]	NM_018847
4.47E-08	1.32E-10	1.03	0.04	1.62	0.69	92.31	6.53	92.78	6.54	94.29	6.56	67.83	6.08	PTGS2	Homo sapiens prostaglandin-endoperoxide synthase 2 (prostaglandin G/H synthase and cyclooxygenase) (PTGS2). mRNA [NM_000963]	NM_000963
5.69E-04	6.68E-05	-1.02	-0.03	-1.05	-0.08	1.57	0.65	1.46	0.54	1.48	0.57	1.49	0.58	KEAP1	Homo sapiens kelch-like ECH-associated protein 1 (KEAP1). transcript variant 1. mRNA [NM_203500]	NM_203500
4.34E-02	1.32E-02	-1.11	-0.15	-1.10	-0.14	1.25	0.32	1.22	0.28	1.08	0.11	1.17	0.22	FLAD1	Homo sapiens flavin adenine dinucleotide synthetase 1 (FLAD1). transcript variant 1. mRNA [NM_025207]	NM_025207
3.19E-02	8.97E-03	1.06	0.08	1.00	0.01	1.53	0.62	1.56	0.65	1.41	0.50	1.31	0.39	CAPN15	Homo sapiens calpain 15 (CAPN15). mRNA [NM_005632]	NM_005632
5.93E-05	3.82E-06	1.03	0.04	1.06	0.08	1.67	0.74	1.51	0.59	1.58	0.66	1.46	0.54	ZC3H15	Homo sapiens zinc finger CCCH-type containing 15 (ZC3H15). mRNA [NM_018471]	NM_018471
3.88E-06	1.04E-07	-1.02	-0.03	1.01	0.02	2.47	1.30	2.64	1.40	2.55	1.35	2.65	1.41	HNMT	Homo sapiens histamine N-methyltransferase (HNMT). transcript variant 2. mRNA [NM_001024074]	NM_001024074
5.44E-05	3.44E-06	-1.11	-0.15	-1.26	-0.34	-3.39	-1.76	-2.28	-1.19	-2.27	-1.19	-2.05	-1.04	NDRG2	Homo sapiens NDRG family member 2 (NDRG2). transcript variant 11. mRNA [NM_001282213]	NM_001282213
3.15E-03	5.44E-04	-1.06	-0.09	-1.10	-0.14	-1.86	-0.90	-2.83	-1.50	-2.44	-1.29	-2.46	-1.30	CPT1A	Homo sapiens carnitine palmitoyltransferase 1A (liver) (CPT1A). transcript variant 2. mRNA [NM_001031847]	NM_001031847
7.61E-03	1.60E-03	-1.01	-0.01	-1.04	-0.05	-1.11	-0.15	-1.15	-0.20	-1.14	-0.18	-1.17	-0.23	DCTN2	Homo sapiens dynactin 2 (p50) (DCTN2). transcript variant 1. mRNA [NM_006400]	NM_006400
2.70E-07	2.21E-09	1.04	0.06	1.01	0.02	8.50	3.09	7.52	2.91	6.87	2.78	6.24	2.64	WTAP	Homo sapiens Wilms tumor 1 associated protein (WTAP). transcript variant 1. mRNA [NM_004906]	NM_004906
1.36E-02	3.24E-03	-1.00	0.00	-1.01	-0.02	-1.73	-0.79	-1.53	-0.61	-1.48	-0.57	-1.39	-0.48	C21orf33	Homo sapiens chromosome 21 open reading frame 33 (C21orf33). transcript variant 1. mRNA [NM_004649]	NM_004649
2.59E-06	5.65E-08	-1.02	-0.03	-1.14	-0.19	5.51	2.46	4.05	2.02	4.12	2.04	3.22	1.69	BCL2L1	Homo sapiens BCL2-like 1 (BCL2L1). transcript variant 1. mRNA [NM_138578]	NM_138578
1.47E-02	3.54E-03	1.04	0.05	-1.01	-0.02	-1.49	-0.58	-1.61	-0.69	-1.39	-0.48	-1.34	-0.43	PLCG2	Homo sapiens phospholipase C. gamma 2 (phosphatidylinositol-specific) (PLCG2). mRNA [NM_002661]	NM_002661
1.03E-04	7.82E-06	1.07	0.10	-1.07	-0.09	-4.39	-2.14	-3.26	-1.70	-3.38	-1.76	-2.73	-1.45	ZNF219	Homo sapiens zinc finger protein 219 (ZNF219). transcript variant 1. mRNA [NM_016423]	NM_016423
1.17E-03	1.64E-04	-1.02	-0.03	-1.06	-0.09	1.65	0.72	1.31	0.39	1.45	0.54	1.44	0.53	ZNF267	Homo sapiens zinc finger protein 267 (ZNF267). transcript variant 1. mRNA [NM_003414]	NM_003414
5.88E-05	3.78E-06	-1.05	-0.07	-1.06	-0.09	-1.89	-0.92	-1.80	-0.85	-1.82	-0.86	-1.59	-0.67	NUP85	Homo sapiens nucleoporin 85kDa (NUP85). mRNA [NM_024844]	NM_024844
2.88E-03	4.87E-04	-1.01	-0.02	1.05	0.07	-1.18	-0.24	-1.89	-0.92	-1.54	-0.62	-1.40	-0.48		UI-E-EJ0-ahi-b-22-0-UI.s1 UI-E-EJ0 Homo sapiens cDNA clone UI-E-EJ0-ahi-b-22-0-UI 3'. mRNA sequence [BM674043]
3.42E-02	9.81E-03	1.02	0.02	1.05	0.07	-1.32	-0.41	-1.37	-0.46	-1.23	-0.30	-1.66	-0.73	MAP7D1	Homo sapiens MAP7 domain containing 1 (MAP7D1). transcript variant 1. mRNA [NM_018067]	NM_018067
3.33E-02	9.49E-03	-1.07	-0.09	1.07	0.10	-1.56	-0.64	-1.36	-0.45	-1.32	-0.40	-1.17	-0.23	LIN7A	Homo sapiens lin-7 homolog A (C. elegans) (LIN7A). mRNA [NM_004664]	NM_004664
2.09E-03	3.30E-04	1.05	0.07	-1.10	-0.14	-1.68	-0.75	-1.59	-0.67	-1.57	-0.65	-1.53	-0.61	AMFR	Homo sapiens autocrine motility factor receptor. E3 ubiquitin protein ligase (AMFR). mRNA [NM_001144]	NM_001144
8.13E-05	5.76E-06	-1.10	-0.14	-1.24	-0.31	-2.14	-1.10	-2.52	-1.33	-2.37	-1.25	-1.99	-0.99	ADCK4	Homo sapiens aarF domain containing kinase 4 (ADCK4). transcript variant 1. mRNA [NM_024876]	NM_024876
4.95E-02	1.55E-02	-1.16	-0.22	-1.35	-0.44	-3.86	-1.95	-3.43	-1.78	-3.80	-1.93	-4.30	-2.10	ZSCAN31	Homo sapiens zinc finger and SCAN domain containing 31 (ZSCAN31). transcript variant 1. mRNA [NM_030899]	NM_030899
1.05E-04	8.00E-06	-1.08	-0.11	-1.04	-0.05	3.45	1.79	2.63	1.40	2.71	1.44	2.29	1.20	ANKLE2	Homo sapiens ankyrin repeat and LEM domain containing 2 (ANKLE2). mRNA [NM_015114]	NM_015114
3.44E-02	9.86E-03	-1.11	-0.15	1.13	0.17	2.07	1.05	1.77	0.82	1.97	0.98	1.58	0.66	TBC1D12	Homo sapiens TBC1 domain family. member 12 (TBC1D12). mRNA [NM_015188]	NM_015188
1.68E-05	7.31E-07	-1.06	-0.08	-1.01	-0.01	-7.90	-2.98	-5.53	-2.47	-3.97	-1.99	-3.30	-1.72	RCBTB2	Homo sapiens regulator of chromosome condensation (RCC1) and BTB (POZ) domain containing protein 2 (RCBTB2). transcript variant 2. mRNA [NM_001268]	NM_001268
2.92E-03	4.96E-04	1.10	0.13	1.18	0.23	-1.46	-0.54	-1.56	-0.64	-1.57	-0.65	-1.40	-0.48	GIN1	Homo sapiens gypsy retrotransposon integrase 1 (GIN1). mRNA [NM_017676]	NM_017676
3.74E-04	3.87E-05	-1.06	-0.08	-1.05	-0.07	1.60	0.68	1.46	0.55	1.34	0.42	1.33	0.41	SCO1	Homo sapiens SCO1 cytochrome c oxidase assembly protein (SCO1). mRNA [NM_004589]	NM_004589
4.01E-04	4.24E-05	-1.06	-0.09	-1.05	-0.07	2.06	1.04	1.64	0.71	1.64	0.71	1.61	0.69	TMEM170A	Homo sapiens transmembrane protein 170A (TMEM170A). mRNA [NM_145254]	NM_145254
1.14E-03	1.58E-04	-1.08	-0.11	-1.04	-0.05	-3.68	-1.88	-3.49	-1.80	-3.02	-1.59	-2.90	-1.54	NLRC4	Homo sapiens NLR family. CARD domain containing 4 (NLRC4). transcript variant 1. mRNA [NM_021209]	NM_021209
9.68E-03	2.15E-03	-1.11	-0.15	-1.07	-0.10	-2.12	-1.09	-1.89	-0.92	-1.77	-0.82	-1.68	-0.75	HINT3	Homo sapiens histidine triad nucleotide binding protein 3 (HINT3). mRNA [NM_138571]	NM_138571
6.94E-03	1.43E-03	-1.04	-0.05	1.04	0.05	2.79	1.48	2.05	1.03	1.94	0.96	1.50	0.59	NMI	Homo sapiens N-myc (and STAT) interactor (NMI). mRNA [NM_004688]	NM_004688
4.24E-04	4.55E-05	-1.01	-0.02	1.03	0.05	-1.26	-0.33	-1.21	-0.28	-1.21	-0.27	-1.18	-0.24	RPL39	Homo sapiens ribosomal protein L39 (RPL39). mRNA [NM_001000]	NM_001000
4.38E-02	1.33E-02	1.10	0.13	1.08	0.11	1.54	0.62	1.38	0.46	1.41	0.49	1.36	0.45	XPNPEP1	Homo sapiens X-prolyl aminopeptidase (aminopeptidase P) 1. soluble (XPNPEP1). transcript variant 1. mRNA [NM_020383]	NM_020383
3.77E-03	6.81E-04	-1.02	-0.02	-1.01	-0.01	1.51	0.59	1.38	0.46	1.43	0.51	1.36	0.44	PSMD6	Homo sapiens proteasome (prosome. macropain) 26S subunit. non-ATPase. 6 (PSMD6). transcript variant 2. mRNA [NM_014814]	NM_014814
3.09E-02	8.63E-03	-1.04	-0.05	-1.10	-0.14	-1.40	-0.49	-1.38	-0.47	-1.35	-0.43	-1.30	-0.38	DCTN1	Homo sapiens dynactin 1 (DCTN1). transcript variant 1. mRNA [NM_004082]	NM_004082
4.44E-02	1.35E-02	1.17	0.23	-1.23	-0.30	-1.58	-0.66	1.39	0.48	-1.11	-0.15	-1.00	0.00	ARSK	Homo sapiens arylsulfatase family. member K (ARSK). mRNA [NM_198150]	NM_198150
5.00E-04	5.63E-05	-1.23	-0.30	1.01	0.02	-11.66	-3.54	-9.75	-3.29	-5.23	-2.39	-5.27	-2.40	HS3ST2	Homo sapiens heparan sulfate (glucosamine) 3-O-sulfotransferase 2 (HS3ST2). mRNA [NM_006043]	NM_006043
2.38E-05	1.15E-06	-1.12	-0.16	1.04	0.06	1.53	0.62	1.59	0.67	1.64	0.71	1.65	0.72	PSME4	Homo sapiens proteasome (prosome. macropain) activator subunit 4 (PSME4). mRNA [NM_014614]	NM_014614
3.87E-03	7.05E-04	1.06	0.08	-1.11	-0.15	-1.81	-0.86	-1.89	-0.92	-1.70	-0.77	-2.07	-1.05	APOC2	Homo sapiens apolipoprotein C-II (APOC2). mRNA [NM_000483]	NM_000483
1.28E-03	1.82E-04	-1.03	-0.05	1.11	0.15	-4.00	-2.00	-3.45	-1.78	-2.60	-1.38	-2.45	-1.29	FUCA1	Homo sapiens fucosidase. alpha-L- 1. tissue (FUCA1). mRNA [NM_000147]	NM_000147
4.54E-03	8.57E-04	-1.02	-0.02	-1.01	-0.02	-1.89	-0.92	-2.10	-1.07	-1.87	-0.90	-1.60	-0.68	ARHGAP19	Homo sapiens Rho GTPase activating protein 19 (ARHGAP19). transcript variant 2. mRNA [NM_001204300]	NM_001204300
4.36E-04	4.73E-05	-1.02	-0.03	-1.13	-0.18	-1.73	-0.79	-1.77	-0.82	-1.63	-0.70	-1.71	-0.77	SYK	Homo sapiens spleen tyrosine kinase (SYK). transcript variant 1. mRNA [NM_003177]	NM_003177
4.39E-04	4.77E-05	1.11	0.15	-1.06	-0.09	-1.88	-0.91	-1.70	-0.77	-1.78	-0.84	-1.72	-0.78	PHF14	Homo sapiens PHD finger protein 14 (PHF14). transcript variant 2. mRNA [NM_014660]	NM_014660
1.09E-02	2.48E-03	1.03	0.04	-1.05	-0.07	-1.94	-0.96	-1.96	-0.97	-1.65	-0.72	-1.59	-0.67	CHPT1	Homo sapiens choline phosphotransferase 1 (CHPT1). mRNA [NM_020244]	NM_020244
3.87E-03	7.04E-04	1.05	0.08	-1.28	-0.36	2.22	1.15	1.61	0.69	1.57	0.65	1.51	0.59	STAT3	Homo sapiens signal transducer and activator of transcription 3 (acute-phase response factor) (STAT3). transcript variant 3. mRNA [NM_213662]	NM_213662
1.76E-05	7.75E-07	-1.03	-0.04	1.06	0.08	1.98	0.99	2.01	1.01	1.83	0.87	1.83	0.87	CTSZ	cathepsin Z [Source:HGNC Symbol;Acc:2547] [ENST00000503833]
5.51E-03	1.08E-03	-1.33	-0.41	-1.50	-0.58	-15.69	-3.97	-8.85	-3.14	-10.21	-3.35	-8.16	-3.03	PROC	Homo sapiens protein C (inactivator of coagulation factors Va and VIIIa) (PROC). mRNA [NM_000312]	NM_000312
1.29E-03	1.84E-04	-1.04	-0.06	1.05	0.07	-1.49	-0.58	-1.48	-0.56	-1.39	-0.48	-1.38	-0.46	COA5	Homo sapiens cytochrome c oxidase assembly factor 5 (COA5). mRNA [NM_001008215]	NM_001008215
2.28E-03	3.66E-04	1.06	0.08	1.32	0.40	7.09	2.83	4.37	2.13	3.01	1.59	2.78	1.47
2.38E-02	6.35E-03	-1.07	-0.09	1.15	0.20	2.08	1.06	1.85	0.89	2.09	1.06	1.74	0.80	CHIC2	Homo sapiens cysteine-rich hydrophobic domain 2 (CHIC2). mRNA [NM_012110]	NM_012110
1.33E-02	3.14E-03	-1.03	-0.04	-1.02	-0.03	-2.44	-1.28	-2.32	-1.21	-1.94	-0.95	-2.16	-1.11	JKAMP	Homo sapiens JNK1/MAPK8-associated membrane protein (JKAMP). transcript variant 1. mRNA [NM_016475]	NM_016475
2.22E-02	5.84E-03	-1.00	0.00	1.07	0.10	-1.67	-0.74	-1.63	-0.70	-1.38	-0.47	-1.42	-0.51	RAP1GDS1	Homo sapiens RAP1. GTP-GDP dissociation stimulator 1 (RAP1GDS1). transcript variant 1. mRNA [NM_001100426]	NM_001100426
1.19E-05	4.63E-07	-1.04	-0.06	-1.09	-0.13	-9.45	-3.24	-6.01	-2.59	-4.58	-2.19	-4.03	-2.01	KIAA0513	Homo sapiens KIAA0513 (KIAA0513). transcript variant 2. mRNA [NM_014732]	NM_014732
1.09E-02	2.49E-03	1.01	0.02	1.03	0.04	-1.46	-0.54	-1.36	-0.44	-1.20	-0.26	-1.20	-0.26	NUDT5	Homo sapiens nudix (nucleoside diphosphate linked moiety X)-type motif 5 (NUDT5). mRNA [NM_014142]	NM_014142
2.76E-02	7.55E-03	-1.12	-0.17	1.19	0.25	2.30	1.20	1.72	0.78	1.79	0.84	1.78	0.84		AGENCOURT_7835728 NIH_MGC_67 Homo sapiens cDNA clone IMAGE:6145127 5'. mRNA sequence [BU171032]
1.43E-03	2.08E-04	1.00	0.00	-1.23	-0.30	1.85	0.89	1.59	0.67	1.64	0.71	1.60	0.68
3.57E-04	3.64E-05	1.09	0.13	-1.05	-0.08	-2.76	-1.47	-1.78	-0.83	-1.97	-0.98	-1.83	-0.87	TTBK2	Homo sapiens tau tubulin kinase 2 (TTBK2). mRNA [NM_173500]	NM_173500
4.27E-03	7.94E-04	-1.11	-0.15	-1.25	-0.33	-2.32	-1.22	-1.80	-0.85	-1.97	-0.98	-1.66	-0.73	CYB5R4	cytochrome b5 reductase 4 [Source:HGNC Symbol;Acc:20147] [ENST00000369681]
9.52E-04	1.27E-04	-1.10	-0.14	-1.03	-0.04	-1.92	-0.94	-1.89	-0.92	-1.93	-0.95	-1.78	-0.83	TFAP2E	Homo sapiens transcription factor AP-2 epsilon (activating enhancer binding protein 2 epsilon) (TFAP2E). mRNA [NM_178548]	NM_178548
4.42E-02	1.34E-02	-1.06	-0.09	1.07	0.09	1.59	0.67	1.05	0.07	1.15	0.20	1.10	0.14	CDK2	Homo sapiens cyclin-dependent kinase 2 (CDK2). transcript variant 1. mRNA [NM_001798]	NM_001798
5.67E-04	6.65E-05	-1.02	-0.03	1.02	0.02	1.12	0.16	1.13	0.17	1.18	0.24	1.18	0.24	RBM42	Homo sapiens RNA binding motif protein 42 (RBM42). mRNA [NM_024321]	NM_024321
1.48E-02	3.56E-03	1.28	0.36	-1.51	-0.59	-1.56	-0.64	1.59	0.67	1.14	0.19	1.05	0.07
1.30E-02	3.07E-03	1.12	0.17	-1.02	-0.02	-1.46	-0.55	-1.36	-0.44	-1.33	-0.41	-1.38	-0.46	CPQ	Homo sapiens carboxypeptidase Q (CPQ). mRNA [NM_016134]	NM_016134
3.32E-03	5.82E-04	1.11	0.15	1.19	0.26	-1.90	-0.93	-1.62	-0.69	-1.57	-0.65	-1.39	-0.48	SULT1A2	Homo sapiens sulfotransferase family. cytosolic. 1A. phenol-preferring. member 2 (SULT1A2). transcript variant 2. mRNA [NM_177528]	NM_177528
7.36E-03	1.54E-03	1.09	0.12	1.17	0.22	1.41	0.50	1.49	0.58	1.57	0.65	1.53	0.61	MRPL39	Homo sapiens mitochondrial ribosomal protein L39 (MRPL39). transcript variant 1. mRNA [NM_017446]	NM_017446
2.22E-04	2.02E-05	-1.03	-0.04	-1.16	-0.21	2.25	1.17	2.50	1.32	2.27	1.18	2.42	1.28	MAP2K3	Homo sapiens mitogen-activated protein kinase kinase 3 (MAP2K3). transcript variant B. mRNA [NM_145109]	NM_145109
1.51E-07	9.70E-10	-1.04	-0.06	1.04	0.05	4.85	2.28	4.73	2.24	4.72	2.24	4.52	2.18	ICAM1	Homo sapiens intercellular adhesion molecule 1 (ICAM1). mRNA [NM_000201]	NM_000201
1.78E-03	2.72E-04	1.02	0.03	-1.03	-0.05	-1.37	-0.45	-1.24	-0.31	-1.27	-0.34	-1.34	-0.42	CREB3L2	Homo sapiens cAMP responsive element binding protein 3-like 2 (CREB3L2). transcript variant 1. mRNA [NM_194071]	NM_194071
1.97E-06	3.95E-08	1.02	0.03	1.02	0.03	2.91	1.54	3.08	1.62	2.96	1.57	2.66	1.41	SIAH2	Homo sapiens siah E3 ubiquitin protein ligase 2 (SIAH2). mRNA [NM_005067]	NM_005067
8.88E-03	1.94E-03	1.01	0.02	-1.08	-0.11	-2.38	-1.25	-1.59	-0.67	-1.98	-0.98	-1.74	-0.80	TTC28-AS1	Homo sapiens TTC28 antisense RNA 1 (TTC28-AS1). transcript variant 1. long non-coding RNA [NR_026963]	NR_026963
4.89E-05	2.99E-06	-1.02	-0.03	-1.05	-0.07	2.27	1.19	2.05	1.03	2.10	1.07	1.85	0.89	RPS6KA3	Homo sapiens ribosomal protein S6 kinase. 90kDa. polypeptide 3 (RPS6KA3). mRNA [NM_004586]	NM_004586
1.82E-02	4.58E-03	1.02	0.03	1.80	0.85	9.39	3.23	5.50	2.46	4.26	2.09	3.92	1.97	C10orf10	Homo sapiens chromosome 10 open reading frame 10 (C10orf10). mRNA [NM_007021]	NM_007021
1.22E-04	9.68E-06	1.08	0.11	-1.21	-0.28	-4.61	-2.20	-4.48	-2.16	-3.25	-1.70	-2.88	-1.53	PECAM1	Homo sapiens platelet/endothelial cell adhesion molecule 1 (PECAM1). mRNA [NM_000442]	NM_000442
4.73E-03	8.98E-04	1.12	0.17	1.06	0.08	-1.01	-0.01	-1.52	-0.60	-1.50	-0.58	-2.21	-1.15	NOD1	Homo sapiens nucleotide-binding oligomerization domain containing 1 (NOD1). mRNA [NM_006092]	NM_006092
1.97E-02	5.04E-03	-1.02	-0.03	-1.01	-0.01	-1.25	-0.32	-1.29	-0.37	-1.18	-0.24	-1.17	-0.23	IDH3B	Homo sapiens isocitrate dehydrogenase 3 (NAD+) beta (IDH3B). transcript variant 2. mRNA [NM_174855]	NM_174855
1.02E-03	1.38E-04	-1.02	-0.02	-1.02	-0.03	1.29	0.37	1.19	0.25	1.26	0.33	1.31	0.39	LARP7	Homo sapiens La ribonucleoprotein domain family. member 7 (LARP7). transcript variant 1. mRNA [NM_016648]	NM_016648
2.36E-05	1.14E-06	-1.00	-0.01	-1.03	-0.05	1.65	0.72	1.58	0.66	1.46	0.55	1.50	0.59	ARPC1A	Homo sapiens actin related protein 2/3 complex. subunit 1A. 41kDa (ARPC1A). transcript variant 1. mRNA [NM_006409]	NM_006409
2.59E-04	2.43E-05	1.05	0.06	-1.04	-0.05	3.13	1.65	2.78	1.48	2.68	1.42	2.41	1.27	CTPS1	Homo sapiens CTP synthase 1 (CTPS1). mRNA [NM_001905]	NM_001905
1.46E-02	3.51E-03	-1.02	-0.02	1.17	0.23	1.48	0.56	1.05	0.07	1.30	0.38	1.18	0.24	ZNF701	Homo sapiens zinc finger protein 701 (ZNF701). transcript variant 2. mRNA [NM_018260]	NM_018260
3.35E-05	1.83E-06	1.03	0.04	1.21	0.27	-2.22	-1.15	-1.72	-0.78	-1.58	-0.66	-1.54	-0.62	CCDC14	Homo sapiens coiled-coil domain containing 14 (CCDC14). mRNA [NM_022757]	NM_022757
5.11E-03	9.83E-04	1.04	0.06	-1.03	-0.05	-8.59	-3.10	-7.81	-2.97	-4.80	-2.26	-3.68	-1.88	ABCC6	Homo sapiens ATP-binding cassette. sub-family C (CFTR/MRP). member 6 (ABCC6). transcript variant 1. mRNA [NM_001171]	NM_001171
3.34E-03	5.87E-04	-1.00	0.00	1.00	0.00	-2.81	-1.49	-3.71	-1.89	-2.49	-1.32	-2.55	-1.35	ADAMTSL4	Homo sapiens ADAMTS-like 4 (ADAMTSL4). transcript variant 1. mRNA [NM_019032]	NM_019032
2.29E-04	2.11E-05	1.01	0.01	1.09	0.13	2.88	1.53	2.94	1.56	3.13	1.65	2.54	1.34	KIF1B	Homo sapiens kinesin family member 1B (KIF1B). transcript variant 2. mRNA [NM_183416]	NM_183416
2.90E-02	8.00E-03	-1.15	-0.21	-1.00	-0.01	-1.90	-0.93	-2.62	-1.39	-2.87	-1.52	-2.02	-1.01	LRRC61	Homo sapiens leucine rich repeat containing 61 (LRRC61). transcript variant 1. mRNA [NM_001142928]	NM_001142928
6.74E-03	1.38E-03	-1.04	-0.06	1.34	0.42	-1.85	-0.89	-2.12	-1.08	-1.96	-0.97	-2.00	-1.00	FAM115A	Homo sapiens family with sequence similarity 115. member A (FAM115A). transcript variant 1. mRNA [NM_014719]	NM_014719
5.56E-06	1.68E-07	-1.03	-0.04	1.11	0.15	2.45	1.29	1.96	0.97	1.88	0.91	1.61	0.68	ATL3	Homo sapiens atlastin GTPase 3 (ATL3). transcript variant 1. mRNA [NM_015459]	NM_015459
1.92E-04	1.69E-05	1.03	0.04	1.02	0.03	-1.94	-0.95	-1.86	-0.90	-1.82	-0.86	-1.55	-0.64	TMEM9	Homo sapiens transmembrane protein 9 (TMEM9). transcript variant 1. mRNA [NM_016456]	NM_016456
5.47E-03	1.07E-03	-1.03	-0.04	-1.09	-0.12	-1.76	-0.81	-1.66	-0.73	-1.52	-0.60	-1.38	-0.46	TSC2	Homo sapiens tuberous sclerosis 2 (TSC2). transcript variant 1. mRNA [NM_000548]	NM_000548
1.16E-02	2.69E-03	-1.00	0.00	-1.03	-0.04	-1.99	-0.99	-1.58	-0.66	-1.75	-0.81	-1.47	-0.55	PORCN	Homo sapiens porcupine homolog (Drosophila) (PORCN). transcript variant F. mRNA [NM_001282167]	NM_001282167
3.81E-03	6.91E-04	-1.11	-0.14	1.85	0.89	5.89	2.56	3.87	1.95	3.51	1.81	4.33	2.12
3.29E-03	5.75E-04	1.03	0.05	1.07	0.10	-1.36	-0.45	-1.42	-0.50	-1.26	-0.33	-1.33	-0.41	B4GALT3	Homo sapiens UDP-Gal:betaGlcNAc beta 1.4- galactosyltransferase. polypeptide 3 (B4GALT3). transcript variant 2. mRNA [NM_003779]	NM_003779
6.27E-04	7.56E-05	-1.20	-0.26	-1.04	-0.06	-3.41	-1.77	-3.17	-1.66	-3.03	-1.60	-3.03	-1.60	INPP5F	Homo sapiens inositol polyphosphate-5-phosphatase F (INPP5F). transcript variant 1. mRNA [NM_014937]	NM_014937
8.21E-03	1.76E-03	-1.13	-0.17	-1.04	-0.06	-1.37	-0.45	-1.47	-0.56	-1.39	-0.47	-1.41	-0.50	ARL2	Homo sapiens ADP-ribosylation factor-like 2 (ARL2). transcript variant 1. mRNA [NM_001667]	NM_001667
1.04E-06	1.57E-08	1.00	0.00	-1.00	-0.01	2.00	1.00	1.87	0.90	1.81	0.85	1.70	0.76	PSMD14	Homo sapiens proteasome (prosome. macropain) 26S subunit. non-ATPase. 14 (PSMD14). mRNA [NM_005805]	NM_005805
7.53E-06	2.51E-07	1.05	0.06	-1.06	-0.09	-1.93	-0.95	-1.83	-0.87	-1.64	-0.71	-1.45	-0.54	MIB2	Homo sapiens mindbomb E3 ubiquitin protein ligase 2 (MIB2). transcript variant 1. mRNA [NM_080875]	NM_080875
6.01E-06	1.89E-07	1.02	0.03	-1.07	-0.10	-4.48	-2.16	-3.58	-1.84	-3.65	-1.87	-2.93	-1.55	FCHO1	Homo sapiens FCH domain only 1 (FCHO1). transcript variant 1. mRNA [NM_001161357]	NM_001161357
4.19E-02	1.26E-02	-1.03	-0.04	-1.04	-0.06	-1.27	-0.34	-1.23	-0.30	-1.27	-0.34	-1.25	-0.32	KANSL2	Homo sapiens KAT8 regulatory NSL complex subunit 2 (KANSL2). mRNA [NM_017822]	NM_017822
1.01E-02	2.26E-03	-1.03	-0.05	-1.07	-0.10	-1.61	-0.68	-1.40	-0.49	-1.37	-0.46	-1.29	-0.37	NDUFA2	Homo sapiens NADH dehydrogenase (ubiquinone) 1 alpha subcomplex. 2. 8kDa (NDUFA2). transcript variant 1. mRNA [NM_002488]	NM_002488
2.90E-02	7.99E-03	-1.05	-0.08	1.23	0.30	-1.12	-0.16	-1.13	-0.18	1.11	0.15	1.13	0.18	LINC00938	Homo sapiens long intergenic non-protein coding RNA 938 (LINC00938). long non-coding RNA [NR_028408]	NR_028408
2.45E-04	2.29E-05	-1.02	-0.03	1.19	0.25	7.21	2.85	3.91	1.97	4.03	2.01	2.42	1.27	GBP4	Homo sapiens guanylate binding protein 4 (GBP4). mRNA [NM_052941]	NM_052941
3.65E-06	9.43E-08	-1.03	-0.04	1.09	0.12	-2.01	-1.01	-1.87	-0.91	-1.78	-0.83	-1.72	-0.79	MGST2	Homo sapiens microsomal glutathione S-transferase 2 (MGST2). transcript variant 1. mRNA [NM_002413]	NM_002413
3.61E-02	1.05E-02	-1.03	-0.05	1.06	0.08	-1.81	-0.86	-1.62	-0.69	-1.49	-0.58	-1.42	-0.51	IKBIP	Homo sapiens IKBKB interacting protein (IKBIP). transcript variant 2. mRNA [NM_201612]	NM_201612
1.81E-03	2.77E-04	1.01	0.02	1.00	0.00	-1.40	-0.48	-1.36	-0.45	-1.29	-0.37	-1.37	-0.45	TOP2B	Homo sapiens topoisomerase (DNA) II beta 180kDa (TOP2B). mRNA [NM_001068]	NM_001068
2.84E-04	2.72E-05	-1.09	-0.13	-1.04	-0.06	1.88	0.91	2.07	1.05	1.67	0.74	1.78	0.83	RRS1	Homo sapiens RRS1 ribosome biogenesis regulator homolog (S. cerevisiae) (RRS1). mRNA [NM_015169]	NM_015169
2.73E-02	7.47E-03	-1.07	-0.10	1.03	0.05	1.64	0.71	1.03	0.04	1.08	0.11	1.32	0.40		GB
1.60E-02	3.92E-03	1.01	0.02	1.07	0.10	-1.32	-0.40	-1.24	-0.31	-1.24	-0.31	-1.17	-0.23
5.70E-04	6.69E-05	-1.03	-0.04	-1.02	-0.03	1.45	0.53	1.51	0.59	1.45	0.54	1.47	0.56	HNRNPH3	Homo sapiens heterogeneous nuclear ribonucleoprotein H3 (2H9) (HNRNPH3). transcript variant 2H9. mRNA [NM_012207]	NM_012207
9.32E-06	3.34E-07	-1.00	0.00	1.12	0.17	-2.58	-1.37	-2.16	-1.11	-2.07	-1.05	-1.92	-0.94	ZBTB4	Homo sapiens zinc finger and BTB domain containing 4 (ZBTB4). transcript variant 1. mRNA [NM_020899]	NM_020899
3.15E-05	1.69E-06	-1.03	-0.04	1.09	0.13	2.93	1.55	2.66	1.41	2.43	1.28	2.27	1.18	TMEM39A	Homo sapiens transmembrane protein 39A (TMEM39A). transcript variant 1. mRNA [NM_018266]	NM_018266
2.03E-06	4.13E-08	-1.03	-0.04	1.09	0.12	1.76	0.82	1.66	0.73	1.67	0.74	1.61	0.68	KATNA1	Homo sapiens katanin p60 (ATPase containing) subunit A 1 (KATNA1). transcript variant 1. mRNA [NM_007044]	NM_007044
9.54E-04	1.27E-04	-1.05	-0.07	-1.21	-0.27	-2.17	-1.12	-2.10	-1.07	-1.68	-0.75	-1.50	-0.58	ATM	Homo sapiens ataxia telangiectasia mutated (ATM). mRNA [NM_000051]	NM_000051
1.20E-04	9.48E-06	1.01	0.01	1.07	0.10	-4.22	-2.08	-3.29	-1.72	-2.37	-1.24	-1.92	-0.94	CREB5	Homo sapiens cAMP responsive element binding protein 5 (CREB5). transcript variant 1. mRNA [NM_182898]	NM_182898
8.77E-04	1.14E-04	-1.03	-0.04	-1.08	-0.11	-3.64	-1.87	-2.69	-1.43	-2.45	-1.29	-2.22	-1.15	ADRBK2	Homo sapiens adrenergic. beta. receptor kinase 2 (ADRBK2). mRNA [NM_005160]	NM_005160
7.18E-04	8.96E-05	-1.03	-0.04	1.12	0.17	-2.00	-1.00	-1.73	-0.79	-1.65	-0.72	-1.65	-0.72	POLD3	Homo sapiens polymerase (DNA-directed). delta 3. accessory subunit (POLD3). transcript variant 1. mRNA [NM_006591]	NM_006591
1.50E-03	2.22E-04	-1.09	-0.13	1.02	0.03	-2.38	-1.25	-2.18	-1.12	-2.47	-1.30	-1.88	-0.91	EFEMP2	Homo sapiens EGF containing fibulin-like extracellular matrix protein 2 (EFEMP2). transcript variant 1. mRNA [NM_016938]	NM_016938
8.56E-03	1.85E-03	-1.03	-0.05	1.04	0.06	1.23	0.30	1.30	0.38	1.23	0.30	1.28	0.35	MRPL21	Homo sapiens mitochondrial ribosomal protein L21 (MRPL21). transcript variant 1. mRNA [NM_181515]	NM_181515
5.12E-04	5.79E-05	-1.08	-0.11	1.06	0.09	2.03	1.02	2.03	1.02	1.85	0.89	2.00	1.00	PAK1IP1	Homo sapiens PAK1 interacting protein 1 (PAK1IP1). mRNA [NM_017906]	NM_017906
9.60E-03	2.13E-03	-1.03	-0.05	-1.12	-0.16	-1.72	-0.79	-1.57	-0.65	-1.49	-0.58	-1.46	-0.55	BICD2	Homo sapiens bicaudal D homolog 2 (Drosophila) (BICD2). transcript variant 2. mRNA [NM_015250]	NM_015250
4.36E-06	1.21E-07	1.02	0.03	-1.03	-0.05	3.68	1.88	3.48	1.80	3.51	1.81	3.24	1.69	MCTP1	Homo sapiens multiple C2 domains. transmembrane 1 (MCTP1). transcript variant L. mRNA [NM_024717]	NM_024717
1.71E-03	2.59E-04	-1.01	-0.01	1.08	0.11	-1.34	-0.42	-1.28	-0.35	-1.27	-0.34	-1.19	-0.25	RPL23AP7	Homo sapiens ribosomal protein L23a pseudogene 7 (RPL23AP7). transcript variant 3. non-coding RNA [NR_000029]	NR_000029
2.22E-04	2.02E-05	1.01	0.01	1.21	0.27	-2.52	-1.34	-2.73	-1.45	-2.29	-1.20	-2.18	-1.12	NIPSNAP1	Homo sapiens nipsnap homolog 1 (C. elegans) (NIPSNAP1). transcript variant 1. mRNA [NM_003634]	NM_003634
7.01E-03	1.45E-03	1.04	0.06	1.07	0.10	-2.09	-1.07	-1.76	-0.82	-1.84	-0.88	-1.62	-0.69	PAAF1	Homo sapiens proteasomal ATPase-associated factor 1 (PAAF1). transcript variant 1. mRNA [NM_001267803]	NM_001267803
1.18E-04	9.26E-06	1.15	0.21	1.10	0.13	4.35	2.12	3.48	1.80	3.03	1.60	2.55	1.35
2.45E-03	4.02E-04	1.06	0.09	-1.07	-0.10	1.87	0.90	1.79	0.84	1.68	0.75	1.71	0.77	EML4	Homo sapiens echinoderm microtubule associated protein like 4 (EML4). transcript variant 1. mRNA [NM_019063]	NM_019063
2.58E-06	5.62E-08	1.02	0.03	-1.01	-0.01	-2.19	-1.13	-2.04	-1.03	-1.92	-0.94	-1.83	-0.87	ECH1	Homo sapiens enoyl CoA hydratase 1. peroxisomal (ECH1). mRNA [NM_001398]	NM_001398
5.71E-04	6.71E-05	-1.01	-0.02	-1.09	-0.12	-5.44	-2.44	-5.21	-2.38	-4.47	-2.16	-3.98	-1.99	SUOX	Homo sapiens sulfite oxidase (SUOX). transcript variant 1. mRNA [NM_000456]	NM_000456
1.92E-05	8.68E-07	1.01	0.01	-1.11	-0.15	2.50	1.32	2.44	1.29	2.67	1.42	2.93	1.55	MAFF	Homo sapiens v-maf avian musculoaponeurotic fibrosarcoma oncogene homolog F (MAFF). transcript variant 1. mRNA [NM_012323]	NM_012323
1.97E-02	5.04E-03	-1.08	-0.11	1.17	0.23	-2.32	-1.21	-3.69	-1.88	-2.61	-1.38	-2.27	-1.18	CLN8	Homo sapiens ceroid-lipofuscinosis. neuronal 8 (epilepsy. progressive with mental retardation) (CLN8). mRNA [NM_018941]	NM_018941
1.01E-03	1.37E-04	1.00	0.00	-1.31	-0.39	-3.68	-1.88	-3.16	-1.66	-2.58	-1.37	-2.42	-1.28	PLXNB2	Homo sapiens plexin B2 (PLXNB2). mRNA [NM_012401]	NM_012401
1.29E-03	1.84E-04	1.02	0.03	1.36	0.44	-4.60	-2.20	-4.42	-2.14	-3.10	-1.63	-2.73	-1.45	ABCC6	Homo sapiens ATP-binding cassette. sub-family C (CFTR/MRP). member 6 (ABCC6). transcript variant 2. mRNA [NM_001079528]	NM_001079528
1.22E-02	2.85E-03	1.03	0.04	-1.10	-0.14	-1.43	-0.52	-1.12	-0.16	-1.31	-0.39	-1.16	-0.22	TSPYL4	Homo sapiens TSPY-like 4 (TSPYL4). mRNA [NM_021648]	NM_021648
6.83E-04	8.38E-05	-1.08	-0.11	1.33	0.41	3.70	1.89	4.41	2.14	4.34	2.12	4.91	2.30	CDK1	Homo sapiens cyclin-dependent kinase 1 (CDK1). transcript variant 1. mRNA [NM_001786]	NM_001786
3.95E-02	1.17E-02	1.09	0.13	1.24	0.31	-1.53	-0.62	-2.58	-1.37	-2.95	-1.56	-1.73	-0.79	GAB1	Homo sapiens GRB2-associated binding protein 1 (GAB1). transcript variant 1. mRNA [NM_207123]	NM_207123
1.33E-07	7.83E-10	1.02	0.03	1.07	0.10	13.52	3.76	12.93	3.69	12.30	3.62	10.61	3.41	ZC3H12A	Homo sapiens zinc finger CCCH-type containing 12A (ZC3H12A). mRNA [NM_025079]	NM_025079
8.33E-03	1.79E-03	-1.06	-0.08	1.04	0.06	1.18	0.24	1.17	0.23	1.18	0.24	1.19	0.25	ACTR1A	Homo sapiens ARP1 actin-related protein 1 homolog A. centractin alpha (yeast) (ACTR1A). mRNA [NM_005736]	NM_005736
3.34E-05	1.82E-06	-1.01	-0.01	-1.07	-0.10	3.11	1.64	3.06	1.61	2.53	1.34	2.48	1.31	NCK2	Homo sapiens NCK adaptor protein 2 (NCK2). transcript variant 1. mRNA [NM_003581]	NM_003581
2.92E-06	6.88E-08	1.00	0.01	-1.01	-0.02	6.11	2.61	5.16	2.37	4.93	2.30	3.77	1.91	IL18	Homo sapiens interleukin 18 (IL18). transcript variant 1. mRNA [NM_001562]	NM_001562
1.67E-02	4.13E-03	-1.08	-0.12	1.32	0.40	-1.93	-0.95	-2.59	-1.37	-2.34	-1.23	-3.11	-1.64	TRIM62	Homo sapiens tripartite motif containing 62 (TRIM62). mRNA [NM_018207]	NM_018207
3.09E-03	5.31E-04	-1.40	-0.48	-1.46	-0.55	2.47	1.31	1.77	0.82	2.05	1.04	2.02	1.01		MGC3.5.1.2.1.H09.F.1 NIH_MGC_331 Homo sapiens cDNA clone MGC3.5.1.2.1.H09. mRNA sequence [DR731407]
5.26E-05	3.30E-06	1.03	0.04	1.14	0.19	-1.97	-0.98	-1.87	-0.90	-1.68	-0.75	-1.73	-0.79	LETMD1	Homo sapiens LETM1 domain containing 1 (LETMD1). transcript variant 1. mRNA [NM_015416]	NM_015416
3.13E-06	7.54E-08	-1.01	-0.01	1.08	0.11	-1.79	-0.84	-1.48	-0.57	-1.57	-0.65	-1.45	-0.53	TCEAL8	Homo sapiens transcription elongation factor A (SII)-like 8 (TCEAL8). transcript variant 1. mRNA [NM_153333]	NM_153333
6.50E-05	4.30E-06	-1.02	-0.03	-1.14	-0.19	2.33	1.22	2.17	1.12	2.15	1.10	2.29	1.20	FUS	Homo sapiens FUS RNA binding protein (FUS). transcript variant 1. mRNA [NM_004960]	NM_004960
4.39E-02	1.34E-02	1.05	0.07	-1.25	-0.32	-1.83	-0.87	-1.82	-0.86	-1.70	-0.77	-1.65	-0.72	USP5	Homo sapiens ubiquitin specific peptidase 5 (isopeptidase T) (USP5). transcript variant 2. mRNA [NM_003481]	NM_003481
2.96E-02	8.20E-03	-1.02	-0.03	1.01	0.01	1.31	0.39	1.29	0.37	1.21	0.27	1.26	0.34	MYL6	Homo sapiens myosin. light chain 6. alkali. smooth muscle and non-muscle (MYL6). transcript variant 2. mRNA [NM_079423]	NM_079423
4.92E-02	1.53E-02	-1.12	-0.16	-1.05	-0.08	2.86	1.52	2.23	1.15	1.44	0.52	1.09	0.12	PMEPA1	Homo sapiens prostate transmembrane protein. androgen induced 1 (PMEPA1). transcript variant 1. mRNA [NM_020182]	NM_020182
6.64E-03	1.36E-03	1.06	0.09	1.06	0.09	-1.15	-0.20	-1.30	-0.38	-1.19	-0.25	-1.27	-0.35	ERCC3	Homo sapiens excision repair cross-complementation group 3 (ERCC3). mRNA [NM_000122]	NM_000122
7.67E-05	5.34E-06	-1.03	-0.05	1.08	0.11	-2.52	-1.33	-2.06	-1.04	-1.94	-0.96	-1.63	-0.71	DUSP23	Homo sapiens dual specificity phosphatase 23 (DUSP23). mRNA [NM_017823]	NM_017823
1.12E-04	8.67E-06	-1.04	-0.06	-1.10	-0.14	-4.07	-2.02	-5.21	-2.38	-4.97	-2.31	-3.19	-1.67	RAB40B	Homo sapiens RAB40B. member RAS oncogene family (RAB40B). mRNA [NM_006822]	NM_006822
2.79E-05	1.42E-06	-1.11	-0.16	1.03	0.04	3.03	1.60	2.66	1.41	2.40	1.26	2.18	1.13	UBE2Z	Homo sapiens ubiquitin-conjugating enzyme E2Z (UBE2Z). mRNA [NM_023079]	NM_023079
1.57E-05	6.63E-07	1.09	0.13	1.18	0.24	4.54	2.18	4.12	2.04	4.17	2.06	3.92	1.97	PTGER4	Homo sapiens prostaglandin E receptor 4 (subtype EP4) (PTGER4). mRNA [NM_000958]	NM_000958
4.33E-03	8.07E-04	1.02	0.04	1.03	0.05	-1.65	-0.72	-1.54	-0.63	-1.41	-0.49	-1.36	-0.44	AP1B1	Homo sapiens adaptor-related protein complex 1. beta 1 subunit (AP1B1). transcript variant 1. mRNA [NM_001127]	NM_001127
1.55E-08	1.99E-11	1.12	0.16	1.02	0.03	25.55	4.68	20.13	4.33	20.31	4.34	17.04	4.09	MSC	Homo sapiens musculin (MSC). mRNA [NM_005098]	NM_005098
4.40E-03	8.23E-04	1.06	0.08	1.15	0.20	1.69	0.75	1.51	0.59	1.51	0.60	1.25	0.33	ATF2	Homo sapiens activating transcription factor 2 (ATF2). transcript variant 1. mRNA [NM_001880]	NM_001880
3.72E-06	9.79E-08	1.00	0.00	1.07	0.10	3.19	1.67	3.46	1.79	2.91	1.54	3.27	1.71	BID	Homo sapiens BH3 interacting domain death agonist (BID). transcript variant 1. mRNA [NM_197966]	NM_197966
3.79E-06	1.01E-07	-1.07	-0.10	-1.05	-0.06	2.87	1.52	2.65	1.40	2.79	1.48	2.84	1.51	SMG9	Homo sapiens SMG9 nonsense mediated mRNA decay factor (SMG9). mRNA [NM_019108]	NM_019108
1.18E-04	9.27E-06	1.03	0.05	-1.00	-0.01	1.72	0.78	1.60	0.67	1.49	0.57	1.53	0.61	NOC4L	Homo sapiens nucleolar complex associated 4 homolog (S. cerevisiae) (NOC4L). mRNA [NM_024078]	NM_024078
1.61E-04	1.35E-05	1.00	0.01	1.12	0.16	-2.40	-1.26	-2.65	-1.41	-2.48	-1.31	-2.37	-1.24	TRAF3IP1	Homo sapiens TNF receptor-associated factor 3 interacting protein 1 (TRAF3IP1). transcript variant 1. mRNA [NM_015650]	NM_015650
1.45E-02	3.50E-03	-1.05	-0.07	-1.13	-0.18	-1.61	-0.69	-1.73	-0.79	-2.41	-1.27	-2.17	-1.12	HMOX1	Homo sapiens heme oxygenase (decycling) 1 (HMOX1). mRNA [NM_002133]	NM_002133
4.38E-04	4.76E-05	-1.08	-0.11	-1.12	-0.16	-2.11	-1.08	-2.55	-1.35	-2.13	-1.09	-1.98	-0.98	FAM185A	Homo sapiens family with sequence similarity 185. member A (FAM185A). transcript variant 1. mRNA [NM_001145268]	NM_001145268
5.43E-03	1.06E-03	-1.09	-0.12	1.28	0.35	1.79	0.84	1.73	0.79	1.72	0.79	1.90	0.92	PTTG2	Homo sapiens pituitary tumor-transforming 2 (PTTG2). mRNA [NM_006607]	NM_006607
4.69E-02	1.45E-02	-1.24	-0.31	-1.24	-0.31	1.52	0.60	1.30	0.38	1.32	0.40	1.15	0.21	HECTD2	Homo sapiens HECT domain containing E3 ubiquitin protein ligase 2 (HECTD2). transcript variant 2. mRNA [NM_173497]	NM_173497
3.27E-02	9.26E-03	1.02	0.03	-1.09	-0.12	1.15	0.20	-1.09	-0.12	-1.02	-0.03	1.06	0.09	ZNF235	Homo sapiens zinc finger protein 235 (ZNF235). mRNA [NM_004234]	NM_004234
5.73E-03	1.14E-03	-1.00	0.00	1.13	0.18	8.10	3.02	4.36	2.12	3.06	1.61	2.59	1.37	FRMD7	Homo sapiens FERM domain containing 7 (FRMD7). mRNA [NM_194277]	NM_194277
3.66E-04	3.77E-05	1.01	0.02	1.37	0.45	-6.58	-2.72	-5.97	-2.58	-6.66	-2.73	-4.86	-2.28	CTTNBP2	Homo sapiens cortactin binding protein 2 (CTTNBP2). mRNA [NM_033427]	NM_033427
9.00E-04	1.18E-04	1.07	0.10	1.13	0.18	1.79	0.84	1.75	0.81	1.55	0.63	1.32	0.40	BCL7A	Homo sapiens B-cell CLL/lymphoma 7A (BCL7A). transcript variant 1. mRNA [NM_020993]	NM_020993
7.80E-04	9.87E-05	1.01	0.01	1.11	0.15	2.22	1.15	1.68	0.75	1.75	0.81	1.54	0.63	EIF5B	Homo sapiens eukaryotic translation initiation factor 5B (EIF5B). mRNA [NM_015904]	NM_015904
9.27E-08	4.56E-10	-1.07	-0.10	1.04	0.06	4.44	2.15	3.83	1.94	3.83	1.94	3.42	1.77	XBP1	Homo sapiens X-box binding protein 1 (XBP1). transcript variant 1. mRNA [NM_005080]	NM_005080
1.22E-02	2.85E-03	1.02	0.03	-1.01	-0.01	-1.35	-0.43	-1.18	-0.24	-1.35	-0.43	-1.26	-0.33	RNF13	Homo sapiens ring finger protein 13 (RNF13). transcript variant 1. mRNA [NM_007282]	NM_007282
2.18E-03	3.48E-04	1.06	0.09	-1.16	-0.22	-1.71	-0.78	-1.74	-0.80	-1.68	-0.75	-1.65	-0.72	COG4	Homo sapiens component of oligomeric golgi complex 4 (COG4). transcript variant 2. mRNA [NM_001195139]	NM_001195139
3.46E-02	9.94E-03	1.04	0.05	-1.05	-0.07	-1.39	-0.47	-1.39	-0.48	-1.33	-0.41	-1.35	-0.43	ARRB1	Homo sapiens arrestin. beta 1 (ARRB1). transcript variant 1. mRNA [NM_004041]	NM_004041
2.97E-02	8.23E-03	1.58	0.66	-2.11	-1.07	-1.98	-0.99	1.02	0.02	-1.18	-0.24	-2.04	-1.03	PPIP5K1	RC0-GN0275-250101-021-c04 GN0275 Homo sapiens cDNA. mRNA sequence [BI053448]
2.74E-02	7.49E-03	1.04	0.06	1.11	0.16	1.43	0.52	1.30	0.38	1.19	0.25	1.16	0.21	C18orf21	Homo sapiens chromosome 18 open reading frame 21 (C18orf21). transcript variant 1. mRNA [NM_031446]	NM_031446
3.88E-02	1.15E-02	1.03	0.04	1.59	0.66	1.54	0.63	-1.85	-0.89	1.08	0.11	1.07	0.10	PROSER2	Homo sapiens proline and serine rich 2 (PROSER2). mRNA [NM_153256]	NM_153256
1.26E-06	2.07E-08	-1.01	-0.01	1.14	0.19	3.01	1.59	3.35	1.75	3.28	1.71	3.35	1.74	IFNGR2	Homo sapiens interferon gamma receptor 2 (interferon gamma transducer 1) (IFNGR2). mRNA [NM_005534]	NM_005534
2.80E-02	7.68E-03	-1.05	-0.07	1.15	0.20	1.66	0.73	1.46	0.55	1.35	0.43	1.31	0.39
2.17E-03	3.44E-04	-1.14	-0.19	1.03	0.05	1.92	0.94	1.81	0.86	1.64	0.72	1.79	0.84	WDR89	Homo sapiens WD repeat domain 89 (WDR89). transcript variant 3. mRNA [NM_001258272]	NM_001258272
1.82E-04	1.57E-05	1.02	0.02	1.01	0.02	-1.39	-0.47	-1.38	-0.47	-1.40	-0.49	-1.51	-0.59	RABEPK	Homo sapiens Rab9 effector protein with kelch motifs (RABEPK). transcript variant 1. mRNA [NM_005833]	NM_005833
3.78E-02	1.11E-02	1.13	0.18	-1.31	-0.38	-2.07	-1.05	1.66	0.73	1.37	0.46	1.19	0.25		Homo sapiens cDNA FLJ42505 fis. clone BRACE2040138. [AK124496]
3.36E-02	9.60E-03	1.04	0.06	-1.02	-0.03	-2.39	-1.26	-1.96	-0.97	-1.82	-0.86	-1.81	-0.85	MNT	Homo sapiens MAX network transcriptional repressor (MNT). mRNA [NM_020310]	NM_020310
5.23E-03	1.01E-03	-1.34	-0.43	-1.62	-0.69	8.14	3.03	4.19	2.07	3.31	1.73	2.93	1.55	OTUD7A	Homo sapiens OTU deubiquitinase 7A (OTUD7A). mRNA [NM_130901]	NM_130901
1.07E-02	2.43E-03	1.03	0.05	1.01	0.02	-1.54	-0.62	-1.51	-0.60	-1.39	-0.47	-1.49	-0.58	SND1	Homo sapiens staphylococcal nuclease and tudor domain containing 1 (SND1). mRNA [NM_014390]	NM_014390
2.79E-05	1.42E-06	1.05	0.08	-1.01	-0.02	-1.99	-0.99	-1.89	-0.92	-1.68	-0.75	-1.60	-0.67	PCM1	Homo sapiens pericentriolar material 1 (PCM1). mRNA [NM_006197]	NM_006197
2.08E-04	1.88E-05	-1.05	-0.07	1.06	0.09	-2.18	-1.12	-2.08	-1.06	-1.88	-0.91	-1.55	-0.63	NAALADL1	Homo sapiens N-acetylated alpha-linked acidic dipeptidase-like 1 (NAALADL1). mRNA [NM_005468]	NM_005468
3.40E-02	9.74E-03	1.05	0.08	1.07	0.10	-1.72	-0.78	-1.55	-0.63	-1.41	-0.49	-1.56	-0.64	CBL	Homo sapiens Cbl proto-oncogene. E3 ubiquitin protein ligase (CBL). mRNA [NM_005188]	NM_005188
2.87E-03	4.86E-04	-1.01	-0.01	-1.13	-0.17	2.19	1.13	2.13	1.09	1.62	0.69	1.74	0.80	CKAP4	Homo sapiens cytoskeleton-associated protein 4 (CKAP4). mRNA [NM_006825]	NM_006825
2.93E-02	8.11E-03	-1.14	-0.19	1.22	0.29	-1.50	-0.58	-1.90	-0.93	-1.62	-0.70	-1.33	-0.41	VAMP1	Homo sapiens vesicle-associated membrane protein 1 (synaptobrevin 1) (VAMP1). transcript variant 3. mRNA [NM_016830]	NM_016830
3.02E-03	5.17E-04	1.06	0.08	1.07	0.10	-2.46	-1.30	-2.39	-1.26	-1.95	-0.96	-1.99	-0.99	TSPAN3	Homo sapiens tetraspanin 3 (TSPAN3). transcript variant 1. mRNA [NM_005724]	NM_005724
2.04E-02	5.27E-03	1.01	0.01	1.05	0.07	1.73	0.79	1.45	0.54	1.70	0.76	1.44	0.53	PPP2CA	Homo sapiens protein phosphatase 2. catalytic subunit. alpha isozyme (PPP2CA). mRNA [NM_002715]	NM_002715
6.50E-05	4.30E-06	-1.04	-0.06	1.05	0.08	1.56	0.65	1.49	0.58	1.44	0.53	1.41	0.50	NUP54	Homo sapiens nucleoporin 54kDa (NUP54). transcript variant 1. mRNA [NM_017426]	NM_017426
3.09E-02	8.63E-03	-1.02	-0.03	1.06	0.09	-2.90	-1.54	-1.95	-0.96	-1.90	-0.92	-1.70	-0.77	SERPINF1	Homo sapiens serpin peptidase inhibitor. clade F (alpha-2 antiplasmin. pigment epithelium derived factor). member 1 (SERPINF1). mRNA [NM_002615]	NM_002615
2.11E-02	5.49E-03	-1.09	-0.13	-1.02	-0.04	-2.11	-1.07	-2.76	-1.46	-1.99	-0.99	-2.08	-1.05	IGIP	Homo sapiens IgA-inducing protein (IGIP). mRNA [NM_001007189]	NM_001007189
3.61E-03	6.45E-04	-1.01	-0.01	1.15	0.20	-4.41	-2.14	-2.76	-1.46	-3.72	-1.89	-3.73	-1.90	ANXA9	Homo sapiens annexin A9 (ANXA9). mRNA [NM_003568]	NM_003568
1.12E-03	1.54E-04	-1.05	-0.07	1.11	0.15	-1.67	-0.74	-1.75	-0.81	-2.09	-1.06	-2.16	-1.11	MTR	Homo sapiens 5-methyltetrahydrofolate-homocysteine methyltransferase (MTR). transcript variant 1. mRNA [NM_000254]	NM_000254
8.24E-03	1.77E-03	-1.04	-0.06	1.13	0.17	2.29	1.19	2.45	1.29	1.97	0.98	1.71	0.77	ZAK	Homo sapiens sterile alpha motif and leucine zipper containing kinase AZK (ZAK). transcript variant 2. mRNA [NM_133646]	NM_133646
1.92E-02	4.89E-03	1.01	0.02	1.10	0.14	2.21	1.14	2.43	1.28	1.86	0.90	2.09	1.06	ASTN2	Homo sapiens astrotactin 2 (ASTN2). transcript variant 4. mRNA [NM_198188]	NM_198188
4.20E-02	1.26E-02	-1.02	-0.03	-1.02	-0.03	-1.60	-0.67	-1.46	-0.55	-1.89	-0.92	-1.43	-0.51	WDR62	Homo sapiens WD repeat domain 62 (WDR62). transcript variant 1. mRNA [NM_001083961]	NM_001083961
1.82E-07	1.22E-09	-1.04	-0.06	-1.10	-0.13	4.17	2.06	3.73	1.90	3.46	1.79	3.26	1.70	LYN	Homo sapiens v-yes-1 Yamaguchi sarcoma viral related oncogene homolog (LYN). transcript variant 1. mRNA [NM_002350]	NM_002350
3.56E-05	1.98E-06	-1.02	-0.02	1.04	0.06	-2.65	-1.41	-3.05	-1.61	-2.72	-1.44	-2.42	-1.27	MSH2	Homo sapiens mutS homolog 2 (MSH2). transcript variant 1. mRNA [NM_000251]	NM_000251
1.25E-02	2.93E-03	-1.02	-0.03	-1.06	-0.09	1.63	0.70	1.45	0.53	1.45	0.53	1.35	0.43	YME1L1	Homo sapiens YME1-like 1 ATPase (YME1L1). transcript variant 1. mRNA [NM_139312]	NM_139312
2.24E-02	5.90E-03	-1.07	-0.10	-1.27	-0.34	1.64	0.71	1.32	0.40	1.28	0.35	1.38	0.46	COMMD2	Homo sapiens COMM domain containing 2 (COMMD2). mRNA [NM_016094]	NM_016094
3.22E-04	3.19E-05	1.02	0.03	1.09	0.13	-1.71	-0.78	-1.52	-0.61	-1.63	-0.71	-1.50	-0.59	ZDHHC4	Homo sapiens zinc finger. DHHC-type containing 4 (ZDHHC4). transcript variant 3. mRNA [NM_018106]	NM_018106
2.12E-02	5.50E-03	1.54	0.62	-1.17	-0.23	-1.64	-0.72	1.53	0.61	1.33	0.41	1.35	0.43	TFAP2D	Homo sapiens transcription factor AP-2 delta (activating enhancer binding protein 2 delta) (TFAP2D). mRNA [NM_172238]	NM_172238
1.49E-04	1.23E-05	1.00	0.01	1.01	0.01	-1.92	-0.94	-1.78	-0.83	-1.64	-0.72	-1.35	-0.43	DNAJC4	Homo sapiens DnaJ (Hsp40) homolog. subfamily C. member 4. mRNA (cDNA clone IMAGE:4309314). complete cds. [BC010145]
4.29E-02	1.30E-02	-1.10	-0.13	1.02	0.04	-1.28	-0.36	-1.20	-0.26	-1.12	-0.16	-1.01	-0.01	LSM10	Homo sapiens LSM10. U7 small nuclear RNA associated (LSM10). mRNA [NM_032881]	NM_032881
1.08E-02	2.45E-03	-1.13	-0.18	1.05	0.07	-1.61	-0.69	-1.58	-0.66	-1.79	-0.84	-1.44	-0.53	NRN1L	Homo sapiens neuritin 1-like (NRN1L). mRNA [NM_198443]	NM_198443
3.71E-02	1.08E-02	1.22	0.29	-1.42	-0.51	2.93	1.55	2.59	1.37	1.45	0.53	1.52	0.61	OXTR	Homo sapiens oxytocin receptor (OXTR). mRNA [NM_000916]	NM_000916
7.14E-04	8.88E-05	-1.02	-0.03	1.03	0.04	-2.11	-1.08	-2.12	-1.09	-2.03	-1.02	-2.06	-1.05	TMEM129	Homo sapiens transmembrane protein 129 (TMEM129). transcript variant 2. mRNA [NM_138385]	NM_138385
8.06E-03	1.72E-03	-1.20	-0.26	-1.03	-0.04	2.63	1.40	1.66	0.73	1.67	0.74	1.13	0.17	STAT1	Homo sapiens signal transducer and activator of transcription 1. 91kDa (STAT1). transcript variant beta. mRNA [NM_139266]	NM_139266
3.82E-02	1.13E-02	-1.12	-0.17	1.45	0.53	2.13	1.09	1.47	0.56	1.63	0.70	-1.01	-0.02	SEMA3C	Homo sapiens sema domain. immunoglobulin domain (Ig). short basic domain. secreted. (semaphorin) 3C (SEMA3C). mRNA [NM_006379]	NM_006379
2.37E-03	3.84E-04	-1.02	-0.03	-1.03	-0.04	-1.80	-0.85	-1.65	-0.72	-1.52	-0.61	-1.50	-0.58	MTIF3	Homo sapiens mitochondrial translational initiation factor 3 (MTIF3). transcript variant 2. mRNA [NM_152912]	NM_152912
1.49E-04	1.23E-05	-1.08	-0.12	-1.05	-0.08	2.80	1.48	2.30	1.20	2.23	1.16	2.53	1.34	BRD4	Homo sapiens bromodomain containing 4 (BRD4). transcript variant short. mRNA [NM_014299]	NM_014299
1.33E-03	1.92E-04	1.14	0.19	-1.42	-0.51	-1.94	-0.96	1.87	0.91	-1.34	-0.42	1.24	0.31	NOX4	Homo sapiens NADPH oxidase 4 (NOX4). transcript variant 1. mRNA [NM_016931]	NM_016931
2.73E-02	7.45E-03	1.24	0.31	-1.36	-0.44	-1.15	-0.20	1.47	0.55	1.02	0.02	1.43	0.52	LINC00965	Homo sapiens long intergenic non-protein coding RNA 965 (LINC00965). long non-coding RNA [NR_027000]	NR_027000
1.46E-02	3.51E-03	1.14	0.19	-1.00	0.00	-1.79	-0.84	-1.11	-0.15	-1.13	-0.18	1.21	0.28	SNX29	Homo sapiens sorting nexin 29. mRNA (cDNA clone IMAGE:5177668). partial cds. [BC029857]
9.25E-03	2.03E-03	1.01	0.01	-1.08	-0.12	-1.59	-0.66	-1.63	-0.70	-1.59	-0.67	-1.47	-0.55	INTS3	Homo sapiens integrator complex subunit 3 (INTS3). mRNA [NM_023015]	NM_023015
7.46E-07	9.45E-09	1.06	0.09	1.48	0.56	59.03	5.88	36.38	5.18	30.59	4.94	20.58	4.36	LINC00158	Homo sapiens long intergenic non-protein coding RNA 158 (LINC00158). long non-coding RNA [NR_024027]	NR_024027
3.15E-03	5.45E-04	1.00	0.00	-1.09	-0.13	1.65	0.72	1.36	0.45	1.50	0.58	1.42	0.51	PSMD1	Homo sapiens proteasome (prosome. macropain) 26S subunit. non-ATPase. 1 (PSMD1). transcript variant 1. mRNA [NM_002807]	NM_002807
1.46E-05	6.02E-07	-1.02	-0.03	1.18	0.24	5.90	2.56	4.91	2.30	3.75	1.91	3.78	1.92	ADPRH	Homo sapiens ADP-ribosylarginine hydrolase (ADPRH). transcript variant 1. mRNA [NM_001125]	NM_001125
9.83E-03	2.19E-03	1.15	0.21	1.21	0.28	1.95	0.96	1.73	0.79	2.03	1.02	1.69	0.76
1.67E-05	7.23E-07	-1.05	-0.07	-1.06	-0.09	-3.98	-1.99	-2.66	-1.41	-2.66	-1.41	-2.08	-1.06	ATPIF1	Homo sapiens ATPase inhibitory factor 1 (ATPIF1). transcript variant 3. mRNA [NM_178191]	NM_178191
7.87E-05	5.51E-06	-1.12	-0.16	-1.01	-0.02	1.79	0.84	1.53	0.62	1.40	0.48	1.41	0.49	KTI12	Homo sapiens KTI12 homolog. chromatin associated (S. cerevisiae) (KTI12). mRNA [NM_138417]	NM_138417
3.39E-04	3.41E-05	-1.10	-0.14	1.09	0.13	1.66	0.73	1.56	0.64	1.60	0.68	1.48	0.57	SCAF8	Homo sapiens SR-related CTD-associated factor 8 (SCAF8). transcript variant 4. mRNA [NM_014892]	NM_014892
1.32E-05	5.31E-07	-1.03	-0.04	-1.04	-0.06	1.39	0.48	1.31	0.39	1.31	0.38	1.28	0.36
2.93E-05	1.52E-06	-1.63	-0.71	1.40	0.49	30.43	4.93	24.20	4.60	29.15	4.87	26.61	4.73	LRRC32	Homo sapiens leucine rich repeat containing 32 (LRRC32). transcript variant 1. mRNA [NM_005512]	NM_005512
3.61E-06	9.20E-08	-1.03	-0.04	1.05	0.07	1.65	0.72	1.49	0.57	1.64	0.71	1.51	0.60	PAFAH1B1	Homo sapiens platelet-activating factor acetylhydrolase 1b. regulatory subunit 1 (45kDa) (PAFAH1B1). mRNA [NM_000430]	NM_000430
6.57E-03	1.34E-03	-1.05	-0.06	-1.02	-0.02	1.34	0.43	1.40	0.49	1.30	0.38	1.28	0.35	TOMM5	Homo sapiens translocase of outer mitochondrial membrane 5 homolog (yeast) (TOMM5). transcript variant 3. mRNA [NM_001134484]	NM_001134484
3.34E-05	1.82E-06	1.02	0.03	1.15	0.20	20.03	4.32	12.53	3.65	10.73	3.42	6.09	2.61	IL15RA	Homo sapiens interleukin 15 receptor. alpha (IL15RA). transcript variant 2. mRNA [NM_172200]	NM_172200
1.21E-05	4.74E-07	1.01	0.01	1.10	0.14	2.43	1.28	2.29	1.20	2.05	1.04	1.93	0.95	RCL1	Homo sapiens RNA terminal phosphate cyclase-like 1 (RCL1). transcript variant 1. mRNA [NM_005772]	NM_005772
9.06E-06	3.22E-07	1.05	0.07	1.24	0.31	-1.80	-0.85	-1.48	-0.57	-1.49	-0.58	-1.40	-0.49	ZFAND1	Homo sapiens zinc finger. AN1-type domain 1 (ZFAND1). transcript variant 1. mRNA [NM_024699]	NM_024699
1.12E-03	1.55E-04	-1.27	-0.35	-1.01	-0.01	-4.31	-2.11	-5.60	-2.48	-6.46	-2.69	-3.99	-2.00	VSIG10	Homo sapiens V-set and immunoglobulin domain containing 10 (VSIG10). mRNA [NM_019086]	NM_019086
5.42E-05	3.42E-06	-1.03	-0.05	1.16	0.21	-2.40	-1.26	-2.08	-1.06	-2.00	-1.00	-1.46	-0.55	GGTA1P	Homo sapiens glycoprotein. alpha-galactosyltransferase 1 pseudogene (GGTA1P). transcript variant 1. non-coding RNA [NR_003191]	NR_003191
7.53E-04	9.47E-05	-1.10	-0.14	-1.06	-0.08	1.93	0.95	1.46	0.54	1.55	0.63	1.50	0.59	AVL9	Homo sapiens AVL9 homolog (S. cerevisiase) (AVL9). mRNA [NM_015060]	NM_015060
1.87E-02	4.74E-03	-1.12	-0.17	1.01	0.01	-2.51	-1.33	-2.56	-1.36	-2.45	-1.29	-2.07	-1.05	SMC2	Homo sapiens structural maintenance of chromosomes 2 (SMC2). transcript variant 1. mRNA [NM_001042550]	NM_001042550
3.93E-03	7.19E-04	-1.15	-0.20	-1.12	-0.16	-4.48	-2.16	-5.62	-2.49	-4.12	-2.04	-3.57	-1.84	C15orf52	Homo sapiens chromosome 15 open reading frame 52 (C15orf52). mRNA [NM_207380]	NM_207380
4.51E-02	1.38E-02	-1.02	-0.03	1.09	0.13	-1.18	-0.24	-1.13	-0.18	-1.12	-0.17	-1.10	-0.13	ORMDL1	Homo sapiens ORM1-like 1 (S. cerevisiae) (ORMDL1). transcript variant 1. mRNA [NM_016467]	NM_016467
2.02E-08	3.32E-11	1.03	0.05	1.22	0.29	22.35	4.48	14.03	3.81	12.93	3.69	9.27	3.21	MAP1LC3A	Homo sapiens microtubule-associated protein 1 light chain 3 alpha (MAP1LC3A). transcript variant 1. mRNA [NM_032514]	NM_032514
2.37E-02	6.32E-03	-1.02	-0.02	1.13	0.18	1.34	0.42	1.13	0.17	1.28	0.36	1.28	0.36	EIF4E2	Homo sapiens eukaryotic translation initiation factor 4E family member 2 (EIF4E2). transcript variant 1. mRNA [NM_004846]	NM_004846
3.28E-02	9.32E-03	-1.02	-0.03	-1.16	-0.21	-1.52	-0.61	-1.35	-0.44	-1.30	-0.38	-1.22	-0.29	ANKRD11	Homo sapiens ankyrin repeat domain 11 (ANKRD11). transcript variant 1. mRNA [NM_001256182]	NM_001256182
6.30E-03	1.28E-03	-1.11	-0.15	1.21	0.27	-8.95	-3.16	-4.80	-2.26	-4.85	-2.28	-2.85	-1.51	TMEM86A	Homo sapiens transmembrane protein 86A (TMEM86A). mRNA [NM_153347]	NM_153347
3.81E-05	2.16E-06	-1.06	-0.09	1.02	0.03	-1.82	-0.86	-1.45	-0.54	-1.53	-0.61	-1.30	-0.37	LINC00493	Homo sapiens long intergenic non-protein coding RNA 493 (LINC00493). long non-coding RNA [NR_015432]	NR_015432
1.53E-04	1.27E-05	1.02	0.02	1.05	0.07	-1.70	-0.77	-1.46	-0.55	-1.42	-0.50	-1.35	-0.43	MPV17	Homo sapiens MpV17 mitochondrial inner membrane protein (MPV17). mRNA [NM_002437]	NM_002437
4.52E-04	4.95E-05	1.00	0.00	-1.08	-0.11	-2.73	-1.45	-2.21	-1.14	-2.20	-1.14	-1.82	-0.87	RNPEPL1	Homo sapiens arginyl aminopeptidase (aminopeptidase B)-like 1 (RNPEPL1). mRNA [NM_018226]	NM_018226
6.93E-06	2.27E-07	-1.02	-0.03	1.00	0.00	1.75	0.81	1.67	0.74	1.58	0.66	1.50	0.59	ACOT9	Homo sapiens acyl-CoA thioesterase 9 (ACOT9). transcript variant 1. mRNA [NM_001037171]	NM_001037171
5.03E-05	3.11E-06	-1.07	-0.09	-1.11	-0.15	2.70	1.43	2.43	1.28	2.28	1.19	2.27	1.18	FAM188A	Homo sapiens family with sequence similarity 188. member A (FAM188A). mRNA [NM_024948]	NM_024948
1.81E-02	4.58E-03	1.07	0.09	-1.12	-0.16	1.96	0.97	1.52	0.61	1.47	0.56	1.42	0.51	TXNDC11	Homo sapiens thioredoxin domain containing 11 (TXNDC11). mRNA [NM_015914]	NM_015914
4.16E-05	2.42E-06	-1.01	-0.02	-1.01	-0.02	-1.84	-0.88	-1.49	-0.58	-1.56	-0.64	-1.36	-0.45	TADA3	Homo sapiens transcriptional adaptor 3 (TADA3). transcript variant 1. mRNA [NM_006354]	NM_006354
5.70E-06	1.76E-07	1.00	0.01	1.05	0.07	8.57	3.10	8.52	3.09	8.37	3.06	7.67	2.94	SRC	Homo sapiens v-src avian sarcoma (Schmidt-Ruppin A-2) viral oncogene homolog (SRC). transcript variant 1. mRNA [NM_005417]	NM_005417
3.60E-03	6.44E-04	-1.02	-0.03	-1.09	-0.12	1.14	0.19	1.18	0.24	1.13	0.18	1.13	0.17	NUP205	Homo sapiens nucleoporin 205kDa (NUP205). mRNA [NM_015135]	NM_015135
1.22E-03	1.71E-04	-1.01	-0.01	-1.10	-0.14	-1.86	-0.90	-1.65	-0.72	-1.46	-0.55	-1.26	-0.34	DGKA	Homo sapiens diacylglycerol kinase. alpha 80kDa (DGKA). transcript variant 1. mRNA [NM_201444]	NM_201444
2.83E-02	7.80E-03	1.04	0.05	-1.23	-0.30	1.70	0.77	1.62	0.70	1.41	0.50	1.63	0.70	AGPAT6	Homo sapiens 1-acylglycerol-3-phosphate O-acyltransferase 6 (AGPAT6). mRNA [NM_178819]	NM_178819
2.77E-04	2.64E-05	-1.10	-0.13	1.02	0.03	9.00	3.17	4.41	2.14	4.80	2.26	2.51	1.33	EXT1	Homo sapiens exostosin glycosyltransferase 1 (EXT1). mRNA [NM_000127]	NM_000127
2.67E-04	2.53E-05	1.02	0.03	1.03	0.05	1.85	0.89	1.77	0.83	1.81	0.86	1.72	0.79	PITPNA	Homo sapiens phosphatidylinositol transfer protein. alpha (PITPNA). mRNA [NM_006224]	NM_006224
2.08E-03	3.27E-04	-1.22	-0.29	-1.09	-0.12	3.05	1.61	1.62	0.70	2.74	1.45	1.51	0.60	CD200	Homo sapiens CD200 molecule (CD200). transcript variant 2. mRNA [NM_001004196]	NM_001004196
1.14E-02	2.61E-03	1.12	0.16	-1.85	-0.89	-1.62	-0.70	1.36	0.44	-1.02	-0.03	1.01	0.01
2.69E-06	6.05E-08	1.09	0.12	-1.33	-0.41	6.36	2.67	8.48	3.08	7.08	2.82	7.92	2.98	EDN1	Homo sapiens endothelin 1 (EDN1). transcript variant 1. mRNA [NM_001955]	NM_001955
1.20E-02	2.77E-03	1.05	0.07	1.05	0.07	1.21	0.28	1.31	0.39	1.27	0.34	1.31	0.39	METTL21A	Homo sapiens methyltransferase like 21A (METTL21A). transcript variant 1. mRNA [NM_145280]	NM_145280
1.05E-02	2.36E-03	-1.05	-0.07	1.16	0.21	1.54	0.62	1.47	0.55	1.51	0.59	1.30	0.38	ZNF706	Homo sapiens zinc finger protein 706 (ZNF706). transcript variant 1. mRNA [NM_001042510]	NM_001042510
3.95E-02	1.17E-02	1.04	0.06	-1.04	-0.06	-4.42	-2.14	-3.04	-1.61	-2.91	-1.54	-2.31	-1.21	BAIAP2	Homo sapiens BAI1-associated protein 2 (BAIAP2). transcript variant 2. mRNA [NM_017451]	NM_017451
2.40E-02	6.41E-03	-1.00	0.00	1.02	0.03	-1.26	-0.33	-1.41	-0.50	-1.44	-0.53	-1.30	-0.38	SHPRH	Homo sapiens SNF2 histone linker PHD RING helicase. E3 ubiquitin protein ligase (SHPRH). transcript variant 2. mRNA [NM_173082]	NM_173082
8.98E-04	1.18E-04	-1.01	-0.01	-1.06	-0.09	-1.22	-0.29	-1.13	-0.18	-1.27	-0.35	-1.07	-0.10	PMS2P3	postmeiotic segregation increased 2 pseudogene 3 [Source:HGNC Symbol;Acc:9128] [ENST00000437568]
2.70E-04	2.56E-05	-1.02	-0.03	1.24	0.31	-1.79	-0.84	-1.58	-0.66	-1.52	-0.60	-1.52	-0.60	R3HDM1	Homo sapiens R3H domain containing 1 (R3HDM1). transcript variant 2. mRNA [NM_015361]	NM_015361
2.56E-03	4.24E-04	1.01	0.02	1.09	0.13	-2.69	-1.43	-1.97	-0.97	-1.97	-0.98	-1.57	-0.65	TRAF3IP3	Homo sapiens TRAF3 interacting protein 3 (TRAF3IP3). transcript variant 2. mRNA [NM_001287754]	NM_001287754
5.95E-03	1.19E-03	-1.16	-0.21	-1.15	-0.21	-2.79	-1.48	-2.62	-1.39	-2.73	-1.45	-2.05	-1.04	DGKZ	diacylglycerol kinase. zeta [Source:HGNC Symbol;Acc:2857] [ENST00000527674]
4.06E-06	1.11E-07	1.03	0.05	1.01	0.01	-2.10	-1.07	-1.71	-0.78	-1.85	-0.89	-1.65	-0.72	TIMELESS	Homo sapiens timeless circadian clock (TIMELESS). mRNA [NM_003920]	NM_003920
8.94E-03	1.96E-03	-1.18	-0.24	-1.06	-0.09	-3.01	-1.59	-1.87	-0.90	-2.60	-1.38	-3.33	-1.74	VTI1A	PREDICTED: Homo sapiens vesicle transport through interaction with t-SNAREs 1A (VTI1A). transcript variant X8. mRNA [XM_006717637]	XM_006717637
7.24E-05	4.98E-06	-1.05	-0.07	-1.01	-0.02	-2.02	-1.01	-2.69	-1.43	-2.29	-1.19	-2.58	-1.37	USP21	Homo sapiens ubiquitin specific peptidase 21 (USP21). transcript variant 3. mRNA [NM_001014443]	NM_001014443
4.23E-02	1.27E-02	1.10	0.14	-1.10	-0.14	1.37	0.45	1.25	0.32	1.20	0.27	1.14	0.19	KIAA0368	Homo sapiens KIAA0368 (KIAA0368). mRNA [NM_001080398]	NM_001080398
7.76E-03	1.64E-03	1.02	0.03	-1.11	-0.15	-2.34	-1.23	-2.59	-1.37	-2.06	-1.04	-2.11	-1.08	GIT1	Homo sapiens G protein-coupled receptor kinase interacting ArfGAP 1 (GIT1). transcript variant 2. mRNA [NM_014030]	NM_014030
4.02E-03	7.37E-04	-1.01	-0.02	-1.06	-0.09	1.60	0.68	1.59	0.67	1.52	0.61	1.71	0.77	KLHL28	Homo sapiens kelch-like family member 28 (KLHL28). mRNA [NM_017658]	NM_017658
1.01E-04	7.56E-06	1.01	0.01	-1.09	-0.13	-3.36	-1.75	-3.62	-1.86	-3.65	-1.87	-3.03	-1.60	CLDN7	Homo sapiens claudin 7 (CLDN7). transcript variant 1. mRNA [NM_001307]	NM_001307
1.13E-03	1.56E-04	-1.15	-0.20	-1.14	-0.18	-2.21	-1.15	-1.55	-0.64	-1.49	-0.58	-1.31	-0.39	SLC16A13	Homo sapiens solute carrier family 16. member 13 (SLC16A13). mRNA [NM_201566]	NM_201566
3.21E-03	5.59E-04	1.01	0.02	1.12	0.17	-1.35	-0.43	-1.26	-0.33	-1.21	-0.28	-1.17	-0.23	C9orf89	Homo sapiens chromosome 9 open reading frame 89 (C9orf89). mRNA [NM_032310]	NM_032310
3.81E-02	1.12E-02	1.01	0.02	-1.11	-0.15	-1.85	-0.89	-1.66	-0.73	-1.68	-0.74	-1.39	-0.48	TBL1Y	Homo sapiens transducin (beta)-like 1. Y-linked (TBL1Y). transcript variant 1. mRNA [NM_033284]	NM_033284
1.12E-03	1.55E-04	1.04	0.06	-1.15	-0.20	-2.01	-1.01	-2.12	-1.08	-2.11	-1.07	-1.94	-0.96	EZH1	Homo sapiens enhancer of zeste 1 polycomb repressive complex 2 subunit (EZH1). mRNA [NM_001991]	NM_001991
6.56E-07	7.75E-09	-1.04	-0.06	-1.08	-0.11	6.66	2.74	5.72	2.52	5.23	2.39	5.03	2.33	KCNN4	Homo sapiens potassium intermediate/small conductance calcium-activated channel. subfamily N. member 4 (KCNN4). mRNA [NM_002250]	NM_002250
4.55E-02	1.39E-02	1.03	0.05	1.09	0.12	-1.66	-0.73	-1.83	-0.87	-1.61	-0.69	-1.73	-0.79	NNT	Homo sapiens nicotinamide nucleotide transhydrogenase (NNT). transcript variant 2. mRNA [NM_182977]	NM_182977
3.77E-04	3.93E-05	-1.01	-0.01	1.10	0.14	-1.54	-0.62	-1.80	-0.85	-1.65	-0.73	-1.63	-0.71	N4BP2L2	Homo sapiens NEDD4 binding protein 2-like 2 (N4BP2L2). transcript variant 3. mRNA [NM_001278432]	NM_001278432
3.54E-04	3.61E-05	-1.05	-0.08	1.01	0.01	-1.53	-0.61	-1.58	-0.66	-1.46	-0.55	-1.36	-0.44	BCL7C	Homo sapiens B-cell CLL/lymphoma 7C (BCL7C). transcript variant 2. mRNA [NM_004765]	NM_004765
1.13E-03	1.56E-04	1.06	0.09	1.55	0.63	9.13	3.19	5.40	2.43	4.92	2.30	4.70	2.23	LOC285957	Homo sapiens cDNA FLJ40207 fis. clone TESTI2020946. [AK097526]
2.69E-06	6.03E-08	-1.02	-0.02	-1.19	-0.26	-4.71	-2.24	-3.22	-1.69	-3.43	-1.78	-2.51	-1.33	MAN1C1	Homo sapiens mannosidase. alpha. class 1C. member 1 (MAN1C1). transcript variant 1. mRNA [NM_020379]	NM_020379
2.59E-02	7.03E-03	1.06	0.09	-1.10	-0.14	-1.32	-0.40	-1.40	-0.48	-1.55	-0.63	-1.43	-0.52	ABCB6	Homo sapiens ATP-binding cassette. sub-family B (MDR/TAP). member 6 (ABCB6). mRNA [NM_005689]	NM_005689
4.06E-03	7.48E-04	1.05	0.07	1.09	0.12	-1.18	-0.24	-1.36	-0.44	-1.36	-0.44	-1.45	-0.53	PDCD2L	Homo sapiens programmed cell death 2-like (PDCD2L). mRNA [NM_032346]	NM_032346
4.66E-02	1.44E-02	1.02	0.04	-1.11	-0.15	-1.24	-0.31	-1.30	-0.38	-1.33	-0.41	-1.39	-0.47	MEAF6	Homo sapiens MYST/Esa1-associated factor 6 (MEAF6). transcript variant 1. mRNA [NM_022756]	NM_022756
3.02E-02	8.39E-03	-1.04	-0.06	1.24	0.31	-2.00	-1.00	-1.69	-0.76	-1.18	-0.24	-1.16	-0.21	LOC285505	Homo sapiens cDNA FLJ39473 fis. clone PROST2012890. [AK096792]
1.28E-03	1.83E-04	-1.04	-0.06	1.01	0.01	-1.06	-0.08	1.30	0.38	1.31	0.38	1.57	0.65	ATP6V1C1	Homo sapiens ATPase. H+ transporting. lysosomal 42kDa. V1 subunit C1 (ATP6V1C1). mRNA [NM_001695]	NM_001695
3.50E-02	1.01E-02	1.09	0.12	1.02	0.03	-1.06	-0.09	-1.09	-0.12	-1.16	-0.22	-1.22	-0.29	MGAT5	Homo sapiens mannosyl (alpha-1.6-)-glycoprotein beta-1.6-N-acetyl-glucosaminyltransferase (MGAT5). mRNA [NM_002410]	NM_002410
7.46E-07	9.38E-09	-1.09	-0.12	-1.00	0.00	6.22	2.64	5.92	2.57	5.36	2.42	5.33	2.41	TNFAIP2	Homo sapiens tumor necrosis factor. alpha-induced protein 2 (TNFAIP2). mRNA [NM_006291]	NM_006291
1.05E-02	2.38E-03	1.04	0.06	-1.04	-0.06	-1.57	-0.65	-1.44	-0.52	-1.36	-0.44	-1.30	-0.37	ALKBH5	Homo sapiens alkB. alkylation repair homolog 5 (E. coli) (ALKBH5). mRNA [NM_017758]	NM_017758
8.59E-04	1.11E-04	-1.03	-0.04	1.04	0.06	2.43	1.28	1.81	0.85	1.76	0.82	1.40	0.48	PHF11	Homo sapiens PHD finger protein 11 (PHF11). transcript variant 1. mRNA [NM_001040443]	NM_001040443
4.48E-03	8.41E-04	1.01	0.01	1.15	0.20	-2.46	-1.30	-2.90	-1.54	-2.25	-1.17	-2.50	-1.32	RCBTB1	Homo sapiens regulator of chromosome condensation (RCC1) and BTB (POZ) domain containing protein 1 (RCBTB1). mRNA [NM_018191]	NM_018191
1.15E-03	1.60E-04	-1.18	-0.24	-1.04	-0.05	-1.68	-0.75	-2.25	-1.17	-1.82	-0.86	-1.95	-0.96	TCP10L	Homo sapiens t-complex 10-like (TCP10L). mRNA [NM_144659]	NM_144659
3.66E-04	3.77E-05	1.00	0.00	1.01	0.01	-2.41	-1.27	-1.96	-0.97	-1.94	-0.96	-1.98	-0.99	RAB11FIP1	Homo sapiens RAB11 family interacting protein 1 (class I) (RAB11FIP1). transcript variant 3. mRNA [NM_001002814]	NM_001002814
2.27E-03	3.64E-04	1.03	0.05	1.37	0.45	-1.17	-0.23	-1.40	-0.49	-1.28	-0.36	-1.21	-0.28	MCTS1	Homo sapiens malignant T cell amplified sequence 1 (MCTS1). transcript variant 1. mRNA [NM_014060]	NM_014060
1.31E-02	3.08E-03	-1.01	-0.01	1.12	0.16	-1.33	-0.42	-1.41	-0.49	-1.30	-0.38	-1.43	-0.52	RNF38	Homo sapiens ring finger protein 38 (RNF38). transcript variant 2. mRNA [NM_194328]	NM_194328
1.77E-04	1.51E-05	-1.04	-0.06	1.09	0.12	-10.20	-3.35	-6.77	-2.76	-4.65	-2.22	-3.29	-1.72	LPAR6	Homo sapiens lysophosphatidic acid receptor 6 (LPAR6). transcript variant 1. mRNA [NM_005767]	NM_005767
1.75E-02	4.38E-03	-1.08	-0.10	-1.12	-0.16	-1.52	-0.60	-1.31	-0.38	-1.39	-0.47	-1.22	-0.28	NADSYN1	Homo sapiens NAD synthetase 1 (NADSYN1). mRNA [NM_018161]	NM_018161
8.85E-05	6.39E-06	-1.03	-0.04	-1.04	-0.05	-1.79	-0.84	-1.91	-0.93	-1.66	-0.73	-1.68	-0.75	SPATA20	Homo sapiens spermatogenesis associated 20 (SPATA20). transcript variant 1. mRNA [NM_022827]	NM_022827
2.94E-05	1.53E-06	-1.18	-0.24	1.25	0.33	3.65	1.87	3.03	1.60	3.47	1.80	2.80	1.49	ARL4A	Homo sapiens ADP-ribosylation factor-like 4A (ARL4A). transcript variant 1. mRNA [NM_005738]	NM_005738
5.71E-03	1.13E-03	1.01	0.02	-1.09	-0.13	1.54	0.62	1.59	0.67	1.64	0.72	1.55	0.63	PDE4DIP	Homo sapiens phosphodiesterase 4D interacting protein (PDE4DIP). transcript variant 1. mRNA [NM_014644]	NM_014644
3.48E-02	1.00E-02	-1.07	-0.10	1.29	0.36	-1.17	-0.23	-2.05	-1.03	-1.32	-0.40	-1.38	-0.46	SAP30L-AS1	Homo sapiens cDNA FLJ38109 fis. clone D3OST2001788. [AK095428]
1.98E-02	5.09E-03	-1.02	-0.02	1.34	0.42	-1.70	-0.76	-1.80	-0.85	-1.61	-0.69	-1.56	-0.64	STK39	Homo sapiens serine threonine kinase 39 (STK39). mRNA [NM_013233]	NM_013233
4.52E-03	8.51E-04	-1.00	-0.01	-1.04	-0.05	1.37	0.45	1.24	0.31	1.22	0.29	1.17	0.22	UBE2D3	Homo sapiens ubiquitin-conjugating enzyme E2D 3 (UBE2D3). transcript variant 2. mRNA [NM_181886]	NM_181886
3.52E-03	6.27E-04	-1.06	-0.08	-1.27	-0.34	-2.52	-1.33	-2.37	-1.24	-2.16	-1.11	-1.88	-0.91	THOC3	Homo sapiens THO complex 3 (THOC3). mRNA [NM_032361]	NM_032361
6.14E-05	4.01E-06	1.08	0.11	-1.00	0.00	-2.11	-1.08	-1.54	-0.62	-1.52	-0.60	-1.59	-0.67	R3HDM2	Homo sapiens R3H domain containing 2 (R3HDM2). mRNA [NM_014925]	NM_014925
1.09E-03	1.50E-04	-1.05	-0.07	-1.10	-0.13	1.75	0.81	1.56	0.64	1.59	0.67	1.47	0.56	NOP2	Homo sapiens NOP2 nucleolar protein (NOP2). transcript variant 2. mRNA [NM_001033714]	NM_001033714
5.29E-06	1.57E-07	-1.15	-0.20	1.10	0.14	2.96	1.56	2.92	1.55	2.68	1.42	2.52	1.34	NOC3L	Homo sapiens nucleolar complex associated 3 homolog (S. cerevisiae) (NOC3L). mRNA [NM_022451]	NM_022451
2.13E-02	5.54E-03	-1.15	-0.21	1.12	0.17	1.49	0.58	1.30	0.38	1.19	0.25	1.43	0.52	ABL1	Homo sapiens c-abl oncogene 1. non-receptor tyrosine kinase (ABL1). transcript variant b. mRNA [NM_007313]	NM_007313
7.81E-06	2.65E-07	1.02	0.03	1.05	0.08	1.97	0.98	1.87	0.91	1.88	0.91	1.85	0.89	ARPP19	Homo sapiens cAMP-regulated phosphoprotein. 19kDa (ARPP19). mRNA [NM_006628]	NM_006628
4.07E-02	1.21E-02	-1.20	-0.27	1.12	0.17	8.79	3.14	4.14	2.05	3.68	1.88	2.00	1.00	SUCNR1	Homo sapiens succinate receptor 1 (SUCNR1). mRNA [NM_033050]	NM_033050
5.10E-05	3.17E-06	1.06	0.09	-1.01	-0.01	-1.87	-0.90	-1.79	-0.84	-1.81	-0.86	-1.73	-0.79	VAT1	Homo sapiens vesicle amine transport 1 (VAT1). mRNA [NM_006373]	NM_006373
5.81E-04	6.88E-05	1.03	0.04	1.05	0.07	-1.31	-0.38	-1.29	-0.37	-1.21	-0.28	-1.21	-0.28	GABARAP	Homo sapiens GABA(A) receptor-associated protein (GABARAP). mRNA [NM_007278]	NM_007278
9.93E-08	5.04E-10	-1.02	-0.03	1.14	0.19	-2.51	-1.33	-2.19	-1.13	-2.18	-1.12	-2.02	-1.02	HN1	Homo sapiens hematological and neurological expressed 1 (HN1). transcript variant 3. mRNA [NM_001002033]	NM_001002033
2.95E-02	8.16E-03	-1.02	-0.04	-1.15	-0.21	-1.85	-0.89	-2.60	-1.38	-2.47	-1.31	-2.35	-1.23	EPHB2	Homo sapiens EPH receptor B2 (EPHB2). transcript variant 2. mRNA [NM_004442]	NM_004442
2.38E-03	3.86E-04	-1.13	-0.18	-1.25	-0.32	-2.49	-1.32	-2.59	-1.37	-2.03	-1.02	-2.04	-1.03	BPNT1	Homo sapiens 3'(2'). 5'-bisphosphate nucleotidase 1 (BPNT1). transcript variant 1. mRNA [NM_006085]	NM_006085
1.13E-03	1.57E-04	-1.04	-0.06	-1.04	-0.05	-3.62	-1.86	-2.27	-1.18	-1.95	-0.96	-1.46	-0.54	MEF2C	Homo sapiens myocyte enhancer factor 2C (MEF2C). transcript variant 1. mRNA [NM_002397]	NM_002397
2.02E-02	5.19E-03	-1.10	-0.14	1.10	0.14	-4.17	-2.06	-3.86	-1.95	-3.87	-1.95	-2.44	-1.29	CLEC7A	Homo sapiens C-type lectin domain family 7. member A (CLEC7A). transcript variant 1. mRNA [NM_197947]	NM_197947
1.48E-04	1.21E-05	-1.07	-0.10	-1.01	-0.02	-1.72	-0.78	-1.93	-0.95	-2.07	-1.05	-1.66	-0.74	C20orf196	Homo sapiens chromosome 20 open reading frame 196 (C20orf196). mRNA [NM_152504]	NM_152504
3.84E-02	1.13E-02	1.05	0.07	1.04	0.06	-1.13	-0.17	-1.55	-0.63	-1.14	-0.19	-1.25	-0.32	HIATL1	Homo sapiens hippocampus abundant transcript-like 1 (HIATL1). mRNA [NM_032558]	NM_032558
6.85E-05	4.62E-06	1.01	0.01	1.05	0.07	1.56	0.64	1.36	0.44	1.42	0.50	1.31	0.39	ISOC1	Homo sapiens isochorismatase domain containing 1 (ISOC1). mRNA [NM_016048]	NM_016048
5.88E-04	6.97E-05	-1.23	-0.30	-1.04	-0.06	5.32	2.41	3.11	1.64	2.83	1.50	1.87	0.91	EPSTI1	Homo sapiens epithelial stromal interaction 1 (breast) (EPSTI1). transcript variant 2. mRNA [NM_033255]	NM_033255
2.34E-02	6.20E-03	-1.06	-0.08	-1.23	-0.30	11.75	3.55	5.34	2.42	5.91	2.56	2.43	1.28	FCAMR	Homo sapiens Fc receptor. IgA. IgM. high affinity (FCAMR). transcript variant 3. mRNA [NM_001170631]	NM_001170631
1.32E-02	3.12E-03	-1.02	-0.02	-1.04	-0.06	1.40	0.49	1.67	0.74	1.51	0.59	1.69	0.76	SELK	Homo sapiens selenoprotein K (SELK). mRNA [NM_021237]	NM_021237
3.94E-04	4.16E-05	-1.07	-0.10	1.01	0.01	1.51	0.60	1.48	0.56	1.61	0.68	1.46	0.54	VBP1	Homo sapiens von Hippel-Lindau binding protein 1 (VBP1). mRNA [NM_003372]	NM_003372
4.06E-02	1.21E-02	1.50	0.58	-1.22	-0.28	1.02	0.03	1.59	0.67	1.40	0.49	1.44	0.53	CYP4Z1	Homo sapiens cytochrome P450. family 4. subfamily Z. polypeptide 1 (CYP4Z1). mRNA [NM_178134]	NM_178134
6.01E-06	1.88E-07	-1.21	-0.27	1.24	0.31	34.67	5.12	20.67	4.37	18.25	4.19	11.02	3.46	IL10	Homo sapiens interleukin 10 (IL10). mRNA [NM_000572]	NM_000572
1.12E-02	2.56E-03	1.00	0.00	1.03	0.04	-1.45	-0.53	-1.33	-0.41	-1.28	-0.36	-1.23	-0.29	MPC1	Homo sapiens mitochondrial pyruvate carrier 1 (MPC1). transcript variant 1. mRNA [NM_016098]	NM_016098
1.54E-03	2.30E-04	-1.04	-0.06	-1.14	-0.18	1.15	0.21	1.38	0.46	1.17	0.22	1.31	0.39	HMGXB3	Homo sapiens HMG box domain containing 3 (HMGXB3). mRNA [NM_014983]	NM_014983
2.96E-05	1.56E-06	-1.09	-0.12	-1.02	-0.04	1.88	0.91	1.63	0.71	1.68	0.75	1.61	0.69	LAMTOR3	Homo sapiens late endosomal/lysosomal adaptor. MAPK and MTOR activator 3 (LAMTOR3). transcript variant 1. mRNA [NM_021970]	NM_021970
4.56E-03	8.61E-04	-1.11	-0.15	-1.05	-0.06	1.12	0.17	1.14	0.19	1.15	0.20	1.24	0.31	BIN3	Homo sapiens bridging integrator 3 (BIN3). mRNA [NM_018688]	NM_018688
3.69E-03	6.63E-04	1.18	0.24	1.07	0.10	-3.54	-1.82	-5.74	-2.52	-3.88	-1.96	-3.44	-1.78	CBX8	Homo sapiens chromobox homolog 8 (CBX8). mRNA [NM_020649]	NM_020649
1.21E-02	2.82E-03	1.18	0.24	1.45	0.54	-1.21	-0.28	-1.76	-0.81	-1.77	-0.82	-1.26	-0.34	ZNF30	Homo sapiens zinc finger protein 30 (ZNF30). transcript variant 1. mRNA [NM_001099438]	NM_001099438
2.04E-03	3.20E-04	-1.03	-0.05	1.06	0.09	15.37	3.94	13.74	3.78	9.40	3.23	8.30	3.05	MET	Homo sapiens met proto-oncogene (MET). transcript variant 2. mRNA [NM_000245]	NM_000245
2.95E-03	5.04E-04	1.07	0.10	1.47	0.55	-2.07	-1.05	-2.37	-1.25	-1.93	-0.95	-1.83	-0.87	ADAL	Homo sapiens adenosine deaminase-like (ADAL). transcript variant 2. mRNA [NM_001012969]	NM_001012969
8.35E-03	1.79E-03	-1.06	-0.09	1.07	0.09	1.67	0.74	1.73	0.79	1.42	0.51	1.40	0.48	OPN3	Homo sapiens opsin 3 (OPN3). mRNA [NM_014322]	NM_014322
4.33E-08	1.22E-10	1.11	0.15	1.47	0.56	60.30	5.91	88.32	6.46	116.49	6.86	94.27	6.56	CXCL3	Homo sapiens chemokine (C-X-C motif) ligand 3 (CXCL3). mRNA [NM_002090]	NM_002090
3.84E-06	1.02E-07	1.06	0.09	1.01	0.01	-3.91	-1.97	-2.70	-1.43	-2.77	-1.47	-2.46	-1.30	PIK3R2	Homo sapiens phosphoinositide-3-kinase. regulatory subunit 2 (beta) (PIK3R2). transcript variant 1. mRNA [NM_005027]	NM_005027
3.14E-02	8.79E-03	-1.45	-0.54	-1.20	-0.26	2.03	1.02	1.13	0.17	1.15	0.20	-1.01	-0.01	BLZF1	Homo sapiens basic leucine zipper nuclear factor 1 (BLZF1). mRNA [NM_003666]	NM_003666
2.85E-03	4.81E-04	-1.02	-0.03	-1.07	-0.10	1.98	0.98	1.80	0.85	1.90	0.92	1.98	0.99	NSUN4	Homo sapiens NOP2/Sun domain family. member 4 (NSUN4). transcript variant 1. mRNA [NM_199044]	NM_199044
8.19E-05	5.81E-06	-1.04	-0.05	-1.14	-0.19	2.88	1.53	2.46	1.30	2.07	1.05	2.19	1.13	CUL4A	Homo sapiens cullin 4A (CUL4A). transcript variant 3. mRNA [NM_001278513]	NM_001278513
2.74E-02	7.51E-03	-1.01	-0.02	-1.00	-0.01	2.19	1.13	1.99	0.99	1.67	0.74	1.41	0.50	Sep 11	Homo sapiens septin 11 (SEPT11). mRNA [NM_018243]	NM_018243
2.73E-02	7.44E-03	1.01	0.02	1.63	0.71	-1.67	-0.74	-2.35	-1.24	-3.93	-1.98	-1.50	-0.59	C19orf40	Homo sapiens chromosome 19 open reading frame 40 (C19orf40). mRNA [NM_152266]	NM_152266
2.03E-06	4.11E-08	1.00	0.01	-1.07	-0.09	-2.60	-1.38	-2.04	-1.03	-1.98	-0.99	-1.87	-0.90	TMEM160	Homo sapiens transmembrane protein 160 (TMEM160). mRNA [NM_017854]	NM_017854
8.25E-04	1.06E-04	-1.02	-0.03	1.34	0.42	-1.59	-0.67	-1.76	-0.82	-1.65	-0.73	-1.65	-0.72	ZNF442	Homo sapiens zinc finger protein 442 (ZNF442). mRNA [NM_030824]	NM_030824
5.58E-03	1.10E-03	-1.00	-0.01	-1.02	-0.03	-1.72	-0.78	-1.45	-0.54	-1.39	-0.47	-1.39	-0.48	C11orf54	Homo sapiens chromosome 11 open reading frame 54 (C11orf54). transcript variant 4. mRNA [NM_014039]	NM_014039
1.03E-07	5.41E-10	-1.09	-0.12	-1.15	-0.20	5.28	2.40	4.48	2.16	4.49	2.17	4.24	2.08	NFKB2	Homo sapiens nuclear factor of kappa light polypeptide gene enhancer in B-cells 2 (p49/p100) (NFKB2). transcript variant 3. mRNA [NM_001288724]	NM_001288724
1.57E-02	3.85E-03	-1.05	-0.07	1.04	0.06	-1.07	-0.10	-1.18	-0.24	-1.09	-0.12	-1.08	-0.11	RPL23A	Homo sapiens ribosomal protein L23a (RPL23A). mRNA [NM_000984]	NM_000984
1.45E-03	2.12E-04	-1.08	-0.11	1.04	0.05	-1.99	-0.99	-1.93	-0.95	-1.67	-0.74	-1.62	-0.70	FAM65A	Homo sapiens family with sequence similarity 65. member A (FAM65A). transcript variant 1. mRNA [NM_024519]	NM_024519
5.27E-03	1.02E-03	-1.11	-0.16	1.83	0.87	2.54	1.34	2.32	1.22	1.50	0.58	1.64	0.71	LOC730961	Homo sapiens cDNA clone IMAGE:4826905. [BC034282]
3.14E-05	1.68E-06	1.02	0.03	1.24	0.31	-2.82	-1.50	-3.00	-1.58	-2.17	-1.12	-2.19	-1.13	HPS3	Homo sapiens Hermansky-Pudlak syndrome 3 (HPS3). mRNA [NM_032383]	NM_032383
3.76E-02	1.10E-02	-1.21	-0.28	1.58	0.66	1.86	0.90	1.71	0.78	1.73	0.79	1.53	0.61	EIF2AK3	Homo sapiens eukaryotic translation initiation factor 2-alpha kinase 3 (EIF2AK3). mRNA [NM_004836]	NM_004836
2.17E-05	1.01E-06	-1.10	-0.13	-1.18	-0.24	-2.91	-1.54	-2.19	-1.13	-2.16	-1.11	-1.77	-0.82	IRF3	Homo sapiens interferon regulatory factor 3 (IRF3). transcript variant 1. mRNA [NM_001571]	NM_001571
6.47E-06	2.09E-07	-1.02	-0.03	-1.03	-0.04	-2.92	-1.55	-2.16	-1.11	-2.16	-1.11	-1.77	-0.82	NUDT16L1	Homo sapiens nudix (nucleoside diphosphate linked moiety X)-type motif 16-like 1 (NUDT16L1). transcript variant 1. mRNA [NM_032349]	NM_032349
4.30E-04	4.63E-05	-1.06	-0.08	1.04	0.05	2.42	1.28	2.25	1.17	2.17	1.12	1.98	0.99	SRFBP1	Homo sapiens serum response factor binding protein 1 (SRFBP1). mRNA [NM_152546]	NM_152546
3.61E-06	9.17E-08	-1.07	-0.09	1.02	0.03	-1.99	-1.00	-2.34	-1.22	-2.21	-1.14	-2.13	-1.09	PRDM2	Homo sapiens PR domain containing 2. with ZNF domain (PRDM2). transcript variant 1. mRNA [NM_012231]	NM_012231
3.84E-02	1.13E-02	-1.06	-0.08	1.11	0.15	1.33	0.42	1.21	0.28	1.18	0.24	1.20	0.27	TBP	Homo sapiens TATA box binding protein (TBP). transcript variant 1. mRNA [NM_003194]	NM_003194
3.40E-04	3.42E-05	-1.02	-0.03	1.03	0.05	-1.74	-0.80	-1.57	-0.65	-1.67	-0.74	-1.45	-0.53	HSF2	Homo sapiens heat shock transcription factor 2 (HSF2). transcript variant 1. mRNA [NM_004506]	NM_004506
3.69E-04	3.81E-05	-1.07	-0.10	-1.07	-0.10	-2.69	-1.43	-2.12	-1.08	-2.06	-1.04	-1.84	-0.88	VAMP8	Homo sapiens vesicle-associated membrane protein 8 (VAMP8). mRNA [NM_003761]	NM_003761
3.80E-02	1.12E-02	1.11	0.15	1.33	0.41	-1.18	-0.24	-1.32	-0.40	-1.28	-0.36	-1.26	-0.33
3.19E-04	3.16E-05	-1.03	-0.04	-1.06	-0.08	2.21	1.14	1.82	0.87	1.93	0.95	1.85	0.89	CCDC71L	Homo sapiens coiled-coil domain containing 71-like (CCDC71L). mRNA [NM_175884]	NM_175884
3.15E-03	5.45E-04	1.09	0.13	-1.02	-0.03	1.45	0.54	1.70	0.76	1.42	0.50	1.48	0.57	BCCIP	Homo sapiens BRCA2 and CDKN1A interacting protein (BCCIP). transcript variant C. mRNA [NM_078469]	NM_078469
4.72E-04	5.22E-05	-1.22	-0.28	1.03	0.05	4.88	2.29	3.57	1.84	3.50	1.81	3.20	1.68	AEN	Homo sapiens apoptosis enhancing nuclease (AEN). mRNA [NM_022767]	NM_022767
2.04E-04	1.82E-05	1.04	0.05	-1.14	-0.19	-2.47	-1.31	-2.03	-1.02	-1.89	-0.91	-1.68	-0.74	KIAA0100	Homo sapiens KIAA0100 (KIAA0100). mRNA [NM_014680]	NM_014680
2.18E-03	3.46E-04	-1.01	-0.01	-1.07	-0.10	-3.12	-1.64	-3.09	-1.63	-3.44	-1.78	-3.48	-1.80	TTC30B	Homo sapiens tetratricopeptide repeat domain 30B (TTC30B). mRNA [NM_152517]	NM_152517
7.41E-05	5.11E-06	1.06	0.08	1.21	0.27	-2.16	-1.11	-2.17	-1.11	-1.99	-0.99	-2.14	-1.10	UNKL	Homo sapiens unkempt family zinc finger-like (UNKL). transcript variant 1. mRNA [NM_001193388]	NM_001193388
5.31E-07	5.77E-09	-1.02	-0.03	1.05	0.07	6.24	2.64	4.70	2.23	4.05	2.02	3.03	1.60	LAMP3	Homo sapiens lysosomal-associated membrane protein 3 (LAMP3). mRNA [NM_014398]	NM_014398
1.21E-05	4.74E-07	-1.05	-0.07	-1.04	-0.05	-2.07	-1.05	-1.71	-0.78	-1.80	-0.85	-1.57	-0.65	OGFOD2	Homo sapiens 2-oxoglutarate and iron-dependent oxygenase domain containing 2 (OGFOD2). mRNA [NM_024623]	NM_024623
8.57E-04	1.11E-04	1.03	0.05	1.12	0.16	-1.47	-0.55	-1.45	-0.54	-1.38	-0.46	-1.24	-0.31	HEXA	Homo sapiens hexosaminidase A (alpha polypeptide) (HEXA). mRNA [NM_000520]	NM_000520
4.26E-02	1.29E-02	1.88	0.91	1.40	0.48	2.88	1.52	1.86	0.90	2.41	1.27	2.56	1.35	ZSCAN1	zinc finger and SCAN domain containing 1 [Source:HGNC Symbol;Acc:23712] [ENST00000391700]
1.11E-03	1.54E-04	-1.06	-0.09	-1.19	-0.25	-2.04	-1.03	-1.82	-0.86	-1.95	-0.96	-1.69	-0.76	INPPL1	Homo sapiens inositol polyphosphate phosphatase-like 1 (INPPL1). mRNA [NM_001567]	NM_001567
4.89E-05	2.98E-06	-1.09	-0.13	-1.02	-0.03	-1.60	-0.68	-1.60	-0.68	-1.69	-0.75	-1.60	-0.68	ZNF564	Homo sapiens zinc finger protein 564 (ZNF564). mRNA [NM_144976]	NM_144976
1.72E-05	7.51E-07	-1.06	-0.08	1.00	0.00	-4.39	-2.13	-3.63	-1.86	-4.00	-2.00	-3.13	-1.65	C16orf86	Homo sapiens chromosome 16 open reading frame 86 (C16orf86). mRNA [NM_001012984]	NM_001012984
1.32E-02	3.11E-03	1.54	0.63	1.21	0.27	6.73	2.75	5.31	2.41	3.33	1.74	4.55	2.19	C3orf52	Homo sapiens chromosome 3 open reading frame 52 (C3orf52). transcript variant 2. mRNA [NM_024616]	NM_024616
3.48E-02	1.00E-02	-1.03	-0.05	-1.11	-0.15	1.23	0.30	1.10	0.13	1.05	0.07	1.08	0.11	CTNNBL1	Homo sapiens catenin. beta like 1 (CTNNBL1). transcript variant 1. mRNA [NM_030877]	NM_030877
6.05E-06	1.91E-07	-1.02	-0.04	1.06	0.08	-1.66	-0.73	-1.50	-0.59	-1.51	-0.59	-1.34	-0.42	COA5	Homo sapiens cytochrome c oxidase assembly factor 5 (COA5). mRNA [NM_001008215]	NM_001008215
6.73E-04	8.23E-05	1.06	0.09	1.01	0.02	-1.23	-0.30	-1.31	-0.39	-1.29	-0.37	-1.27	-0.34	HARS2	Homo sapiens histidyl-tRNA synthetase 2. mitochondrial (HARS2). transcript variant 1. mRNA [NM_012208]	NM_012208
1.13E-02	2.61E-03	1.04	0.05	1.10	0.13	-1.33	-0.41	-1.25	-0.32	-1.35	-0.43	-1.33	-0.41	CENPBD1	Homo sapiens CENPB DNA-binding domains containing 1 (CENPBD1). mRNA [NM_145039]	NM_145039
3.58E-05	2.00E-06	-1.10	-0.13	1.28	0.35	-3.14	-1.65	-3.21	-1.68	-2.97	-1.57	-2.49	-1.32	LOC286367	Homo sapiens FP944 (LOC286367). long non-coding RNA [NR_024011]	NR_024011
4.25E-02	1.28E-02	-1.04	-0.06	1.01	0.01	-1.32	-0.40	-1.18	-0.24	-1.20	-0.26	-1.15	-0.20	C11orf73	Homo sapiens chromosome 11 open reading frame 73 (C11orf73). transcript variant 1. mRNA [NM_016401]	NM_016401
2.01E-03	3.14E-04	-1.06	-0.09	-1.02	-0.02	1.64	0.71	1.59	0.67	1.56	0.65	1.54	0.62	CEBPZ	Homo sapiens CCAAT/enhancer binding protein (C/EBP). zeta (CEBPZ). mRNA [NM_005760]	NM_005760
1.03E-04	7.74E-06	1.02	0.03	1.08	0.12	2.98	1.58	2.54	1.35	2.30	1.20	1.92	0.94	LOC401127	Homo sapiens WD repeat domain 5 pseudogene (LOC401127). non-coding RNA [NR_026854]	NR_026854
4.04E-06	1.10E-07	-1.05	-0.07	1.09	0.12	1.91	0.94	1.84	0.88	1.78	0.83	1.73	0.79	GMFB	Homo sapiens glia maturation factor. beta (GMFB). mRNA [NM_004124]	NM_004124
1.57E-03	2.34E-04	-1.07	-0.10	1.12	0.17	5.57	2.48	4.02	2.01	3.63	1.86	2.58	1.37	IFIT5	Homo sapiens interferon-induced protein with tetratricopeptide repeats 5 (IFIT5). mRNA [NM_012420]	NM_012420
8.04E-06	2.75E-07	1.01	0.01	-1.04	-0.06	2.40	1.26	2.24	1.17	2.04	1.03	2.23	1.16	RLIM	Homo sapiens ring finger protein. LIM domain interacting (RLIM). transcript variant 1. mRNA [NM_016120]	NM_016120
9.38E-03	2.07E-03	-1.07	-0.10	1.28	0.36	2.71	1.44	2.08	1.06	1.82	0.86	1.69	0.76	DNAJC25	Homo sapiens DnaJ (Hsp40) homolog. subfamily C . member 25 (DNAJC25). transcript variant 1. mRNA [NM_001015882]	NM_001015882
1.29E-03	1.85E-04	-1.05	-0.07	-1.03	-0.05	1.37	0.45	1.31	0.39	1.29	0.37	1.33	0.41	PRPF4	Homo sapiens pre-mRNA processing factor 4 (PRPF4). transcript variant 1. mRNA [NM_004697]	NM_004697
4.03E-03	7.40E-04	1.03	0.04	1.08	0.12	2.15	1.10	2.26	1.17	2.27	1.18	2.05	1.04	CHST2	Homo sapiens carbohydrate (N-acetylglucosamine-6-O) sulfotransferase 2 (CHST2). mRNA [NM_004267]	NM_004267
2.39E-06	5.04E-08	-1.08	-0.11	-1.09	-0.12	-1.91	-0.93	-1.77	-0.82	-1.82	-0.87	-1.69	-0.76	DECR2	Homo sapiens 2.4-dienoyl CoA reductase 2. peroxisomal (DECR2). mRNA [NM_020664]	NM_020664
9.93E-04	1.34E-04	-1.07	-0.10	1.15	0.20	1.97	0.98	1.90	0.92	1.67	0.74	1.65	0.72	BEND3	Homo sapiens BEN domain containing 3 (BEND3). mRNA [NM_001080450]	NM_001080450
3.36E-08	7.99E-11	1.02	0.03	1.17	0.22	32.67	5.03	30.75	4.94	27.24	4.77	20.70	4.37	CCL23	Homo sapiens chemokine (C-C motif) ligand 23 (CCL23). transcript variant CKbeta8. mRNA [NM_005064]	NM_005064
1.28E-03	1.83E-04	-1.20	-0.26	-1.14	-0.19	-2.13	-1.09	-1.83	-0.87	-1.93	-0.95	-1.79	-0.84	CBX1	Homo sapiens chromobox homolog 1 (CBX1). transcript variant 1. mRNA [NM_006807]	NM_006807
1.57E-05	6.60E-07	1.05	0.07	1.26	0.33	51.50	5.69	25.34	4.66	42.14	5.40	34.20	5.10
1.14E-02	2.62E-03	1.04	0.05	1.09	0.13	1.48	0.56	1.53	0.61	1.45	0.54	1.45	0.53	FAM207A	Homo sapiens family with sequence similarity 207. member A (FAM207A). mRNA [NM_058190]	NM_058190
8.52E-03	1.84E-03	-1.01	-0.01	-1.09	-0.13	1.29	0.36	1.36	0.45	1.27	0.34	1.16	0.21	GGH	Homo sapiens gamma-glutamyl hydrolase (conjugase. folylpolygammaglutamyl hydrolase) (GGH). mRNA [NM_003878]	NM_003878
1.46E-02	3.53E-03	1.02	0.02	1.04	0.05	-1.18	-0.24	-1.26	-0.34	-1.14	-0.19	-1.18	-0.24	DUS1L	Homo sapiens dihydrouridine synthase 1-like (S. cerevisiae) (DUS1L). mRNA [NM_022156]	NM_022156
2.43E-03	3.97E-04	1.02	0.04	-1.01	-0.01	-1.69	-0.76	-1.58	-0.66	-1.54	-0.62	-1.45	-0.53	GLTSCR2	Homo sapiens glioma tumor suppressor candidate region gene 2 (GLTSCR2). mRNA [NM_015710]	NM_015710
1.98E-03	3.09E-04	1.04	0.05	1.00	0.01	-2.43	-1.28	-2.14	-1.10	-1.97	-0.98	-1.93	-0.95	PC	Homo sapiens pyruvate carboxylase (PC). transcript variant 3. mRNA [NM_001040716]	NM_001040716
1.39E-08	1.49E-11	1.09	0.12	1.05	0.07	48.48	5.60	34.66	5.12	29.72	4.89	21.11	4.40	EBI3	Homo sapiens Epstein-Barr virus induced 3 (EBI3). mRNA [NM_005755]	NM_005755
3.63E-06	9.32E-08	-1.06	-0.09	-1.05	-0.06	1.78	0.83	1.68	0.75	1.73	0.79	1.81	0.85	ATG101	Homo sapiens autophagy related 101 (ATG101). transcript variant 1. mRNA [NM_021934]	NM_021934
1.78E-04	1.52E-05	1.04	0.05	-1.07	-0.10	-7.65	-2.94	-7.40	-2.89	-4.76	-2.25	-4.95	-2.31	DCSTAMP	Homo sapiens dendrocyte expressed seven transmembrane protein (DCSTAMP). transcript variant 1. mRNA [NM_030788]	NM_030788
7.82E-07	1.02E-08	-1.07	-0.09	-1.08	-0.11	-1.97	-0.98	-1.79	-0.84	-1.83	-0.87	-1.67	-0.74	KAT8	Homo sapiens K(lysine) acetyltransferase 8 (KAT8). transcript variant 2. mRNA [NM_182958]	NM_182958
2.12E-04	1.92E-05	1.02	0.03	1.56	0.64	-1.80	-0.84	-2.43	-1.28	-1.37	-0.45	-4.12	-2.04	SLIT1	Homo sapiens slit homolog 1 (Drosophila) (SLIT1). mRNA [NM_003061]	NM_003061
6.24E-04	7.51E-05	-1.07	-0.10	-1.05	-0.08	-3.92	-1.97	-3.64	-1.87	-3.19	-1.67	-3.04	-1.60	SAC3D1	Homo sapiens SAC3 domain containing 1 (SAC3D1). mRNA [NM_013299]	NM_013299
4.06E-07	3.98E-09	-1.05	-0.07	1.06	0.08	-2.29	-1.20	-2.18	-1.12	-2.07	-1.05	-1.87	-0.90	C12orf10	Homo sapiens chromosome 12 open reading frame 10 (C12orf10). mRNA [NM_021640]	NM_021640
2.07E-04	1.86E-05	1.01	0.01	1.19	0.25	-1.72	-0.78	-1.86	-0.90	-1.63	-0.70	-1.77	-0.82	MTHFR	Homo sapiens methylenetetrahydrofolate reductase (NAD(P)H) (MTHFR). mRNA [NM_005957]	NM_005957
3.81E-02	1.12E-02	-1.06	-0.09	1.02	0.03	1.32	0.40	1.37	0.46	1.24	0.32	1.36	0.44	GTF2H1	Homo sapiens general transcription factor IIH. polypeptide 1. 62kDa (GTF2H1). transcript variant 1. mRNA [NM_005316]	NM_005316
5.75E-05	3.67E-06	-1.05	-0.07	1.09	0.13	-2.58	-1.37	-2.55	-1.35	-2.17	-1.12	-2.13	-1.09	ORAI3	Homo sapiens ORAI calcium release-activated calcium modulator 3 (ORAI3). mRNA [NM_152288]	NM_152288
2.89E-06	6.70E-08	1.05	0.07	-1.13	-0.17	3.71	1.89	2.89	1.53	2.64	1.40	1.95	0.97	IL7	Homo sapiens interleukin 7 (IL7). transcript variant 1. mRNA [NM_000880]	NM_000880
3.13E-02	8.75E-03	1.01	0.01	-1.03	-0.05	1.55	0.63	1.56	0.64	1.55	0.63	1.48	0.56	HSP90AA1	Homo sapiens heat shock protein 90kDa alpha (cytosolic). class A member 1 (HSP90AA1). transcript variant 1. mRNA [NM_001017963]	NM_001017963
4.59E-03	8.67E-04	1.04	0.06	-1.42	-0.51	2.96	1.56	2.44	1.29	2.03	1.02	2.44	1.29	PTGER4P2-CDK2AP2P2	Homo sapiens PTGER4P2-CDK2AP2P2 readthrough transcribed pseudogene (PTGER4P2-CDK2AP2P2). non-coding RNA [NR_024496]	NR_024496
4.85E-04	5.40E-05	1.02	0.02	1.14	0.19	2.62	1.39	2.25	1.17	2.04	1.03	1.59	0.67	MAP3K5	Homo sapiens mitogen-activated protein kinase kinase kinase 5 (MAP3K5). mRNA [NM_005923]	NM_005923
1.50E-05	6.30E-07	1.01	0.01	1.01	0.01	5.99	2.58	5.39	2.43	4.56	2.19	3.77	1.91	PDSS1	Homo sapiens prenyl (decaprenyl) diphosphate synthase. subunit 1 (PDSS1). mRNA [NM_014317]	NM_014317
7.87E-07	1.03E-08	-1.01	-0.02	-1.13	-0.17	2.67	1.42	3.38	1.76	3.22	1.69	3.12	1.64	ID4	Homo sapiens inhibitor of DNA binding 4. dominant negative helix-loop-helix protein (ID4). mRNA [NM_001546]	NM_001546
2.25E-02	5.92E-03	-1.07	-0.10	1.14	0.19	-1.62	-0.70	-2.15	-1.10	-1.80	-0.85	-1.56	-0.64	ANKRD23	Homo sapiens ankyrin repeat domain 23 (ANKRD23). mRNA [NM_144994]	NM_144994
4.95E-04	5.56E-05	-1.07	-0.09	-1.00	0.00	2.02	1.01	2.31	1.21	2.10	1.07	2.26	1.18	GSAP	Homo sapiens gamma-secretase activating protein (GSAP). mRNA [NM_017439]	NM_017439
1.89E-02	4.83E-03	1.28	0.35	-1.19	-0.25	-5.01	-2.32	-2.45	-1.29	-4.84	-2.27	-4.99	-2.32	ZBED3-AS1	Homo sapiens ZBED3 antisense RNA 1 (ZBED3-AS1). long non-coding RNA [NR_024398]	NR_024398
1.16E-02	2.67E-03	-1.05	-0.07	1.04	0.06	-1.53	-0.61	-1.98	-0.98	-1.78	-0.83	-1.89	-0.92	TPM1	Homo sapiens tropomyosin 1 (alpha) (TPM1). transcript variant 3. mRNA [NM_001018004]	NM_001018004
3.24E-05	1.75E-06	-1.02	-0.03	-1.08	-0.11	1.59	0.67	1.67	0.74	1.50	0.59	1.55	0.63	MRPL15	Homo sapiens mitochondrial ribosomal protein L15 (MRPL15). mRNA [NM_014175]	NM_014175
7.81E-03	1.65E-03	-1.01	-0.02	-1.16	-0.22	-1.44	-0.53	-1.70	-0.77	-1.44	-0.52	-1.49	-0.58	ND5	mitochondrially encoded NADH dehydrogenase 5 [Source:HGNC Symbol;Acc:7461] [ENST00000361567]
2.46E-04	2.30E-05	-1.08	-0.10	1.08	0.11	3.49	1.80	2.94	1.55	2.67	1.42	2.30	1.20	ADARB1	Homo sapiens adenosine deaminase. RNA-specific. B1 (ADARB1). transcript variant 4. long non-coding RNA [NR_027673]	NR_027673
4.04E-02	1.20E-02	1.89	0.92	-1.25	-0.33	-1.57	-0.65	1.96	0.97	1.39	0.47	1.44	0.52	GPX8	Homo sapiens glutathione peroxidase 8 (putative) (GPX8). mRNA [NM_001008397]	NM_001008397
5.57E-04	6.50E-05	1.04	0.05	-1.12	-0.17	-3.69	-1.88	-2.08	-1.06	-2.59	-1.37	-2.25	-1.17	FBXL20	Homo sapiens F-box and leucine-rich repeat protein 20 (FBXL20). transcript variant 1. mRNA [NM_032875]	NM_032875
3.42E-05	1.89E-06	1.02	0.02	1.04	0.05	1.88	0.91	1.75	0.81	1.63	0.70	1.52	0.61	WBP4	Homo sapiens WW domain binding protein 4 (WBP4). mRNA [NM_007187]	NM_007187
1.70E-05	7.40E-07	-1.11	-0.15	-1.12	-0.16	-3.13	-1.65	-3.27	-1.71	-2.54	-1.34	-2.79	-1.48	MYO18A	Homo sapiens myosin XVIIIA (MYO18A). transcript variant 1. mRNA [NM_078471]	NM_078471
1.23E-03	1.73E-04	-1.04	-0.06	-1.03	-0.04	-1.63	-0.71	-1.47	-0.56	-1.46	-0.55	-1.31	-0.39	PIN1	Homo sapiens peptidylprolyl cis/trans isomerase. NIMA-interacting 1 (PIN1). transcript variant 1. mRNA [NM_006221]	NM_006221
4.72E-02	1.46E-02	-1.03	-0.04	1.05	0.07	-1.32	-0.40	-1.20	-0.26	-1.19	-0.25	-1.21	-0.28	PRPF31	Homo sapiens pre-mRNA processing factor 31 (PRPF31). mRNA [NM_015629]	NM_015629
5.43E-07	6.04E-09	-1.02	-0.02	-1.02	-0.03	3.39	1.76	3.34	1.74	3.60	1.85	3.71	1.89	SERPINB8	Homo sapiens serpin peptidase inhibitor. clade B (ovalbumin). member 8 (SERPINB8). transcript variant 3. mRNA [NM_001031848]	NM_001031848
3.50E-02	1.01E-02	1.03	0.04	-1.01	-0.02	1.93	0.95	1.49	0.58	1.34	0.42	1.28	0.35	BCL2L11	Homo sapiens BCL2-like 11 (apoptosis facilitator) (BCL2L11). transcript variant 9. mRNA [NM_207002]	NM_207002
1.40E-04	1.14E-05	-1.02	-0.03	-1.02	-0.03	-1.34	-0.42	-1.39	-0.48	-1.32	-0.40	-1.32	-0.40	C9orf16	Homo sapiens chromosome 9 open reading frame 16 (C9orf16). mRNA [NM_024112]	NM_024112
1.23E-05	4.86E-07	1.02	0.02	1.38	0.46	44.99	5.49	33.86	5.08	41.10	5.36	42.97	5.43	FXYD3	Homo sapiens FXYD domain containing ion transport regulator 3 (FXYD3). transcript variant 3. mRNA [NM_001136007]	NM_001136007
9.57E-05	7.09E-06	-1.01	-0.01	-1.07	-0.10	2.28	1.19	2.34	1.23	2.25	1.17	2.44	1.29	NAB1	Homo sapiens NGFI-A binding protein 1 (EGR1 binding protein 1) (NAB1). mRNA [NM_005966]	NM_005966
2.99E-06	7.15E-08	1.06	0.09	1.15	0.20	-3.40	-1.77	-2.67	-1.42	-2.29	-1.20	-2.00	-1.00	GGA2	Homo sapiens golgi-associated. gamma adaptin ear containing. ARF binding protein 2 (GGA2). mRNA [NM_015044]	NM_015044
1.28E-04	1.02E-05	-1.00	-0.01	-1.03	-0.04	2.05	1.03	2.06	1.04	1.85	0.89	1.94	0.96	PSMD12	Homo sapiens proteasome (prosome. macropain) 26S subunit. non-ATPase. 12 (PSMD12). transcript variant 1. mRNA [NM_002816]	NM_002816
4.56E-05	2.70E-06	-1.06	-0.09	-1.03	-0.04	-1.67	-0.74	-1.70	-0.76	-1.74	-0.80	-1.67	-0.74	CCDC51	Homo sapiens coiled-coil domain containing 51 (CCDC51). transcript variant 2. mRNA [NM_024661]	NM_024661
1.20E-03	1.69E-04	1.00	0.00	-1.14	-0.19	-2.14	-1.10	-1.95	-0.96	-2.20	-1.14	-1.93	-0.95	LMO2	Homo sapiens LIM domain only 2 (rhombotin-like 1) (LMO2). transcript variant 1. mRNA [NM_005574]	NM_005574
2.13E-03	3.37E-04	1.01	0.02	1.23	0.30	-3.47	-1.80	-2.76	-1.47	-2.50	-1.32	-2.10	-1.07	GFRA2	Homo sapiens GDNF family receptor alpha 2 (GFRA2). transcript variant 1. mRNA [NM_001495]	NM_001495
1.57E-03	2.35E-04	1.02	0.03	1.00	0.00	-1.44	-0.53	-1.64	-0.72	-1.52	-0.61	-1.70	-0.77	PHACTR4	Homo sapiens phosphatase and actin regulator 4 (PHACTR4). transcript variant 1. mRNA [NM_001048183]	NM_001048183
3.29E-04	3.28E-05	-1.06	-0.09	1.04	0.06	1.79	0.84	1.50	0.59	1.56	0.65	1.65	0.73	NRF1	Homo sapiens nuclear respiratory factor 1 (NRF1). transcript variant 1. mRNA [NM_005011]	NM_005011
1.36E-05	5.53E-07	1.08	0.11	1.21	0.27	-2.07	-1.05	-2.32	-1.21	-2.09	-1.07	-2.20	-1.14	FAM175A	Homo sapiens family with sequence similarity 175. member A (FAM175A). mRNA [NM_139076]	NM_139076
2.10E-03	3.32E-04	1.00	0.01	1.15	0.20	2.19	1.13	1.97	0.98	2.17	1.12	1.91	0.93	ARF4	Homo sapiens ADP-ribosylation factor 4 (ARF4). mRNA [NM_001660]	NM_001660
1.90E-06	3.75E-08	1.00	0.00	1.08	0.11	-3.58	-1.84	-2.55	-1.35	-2.79	-1.48	-1.87	-0.91	ACACB	Homo sapiens acetyl-CoA carboxylase beta (ACACB). mRNA [NM_001093]	NM_001093
2.87E-06	6.57E-08	-1.01	-0.01	-1.05	-0.06	-2.84	-1.51	-2.36	-1.24	-2.11	-1.08	-1.93	-0.95	ALOX5	Homo sapiens arachidonate 5-lipoxygenase (ALOX5). transcript variant 1. mRNA [NM_000698]	NM_000698
1.94E-02	4.97E-03	-1.06	-0.09	-1.03	-0.04	-2.30	-1.20	-1.87	-0.90	-1.94	-0.95	-1.56	-0.64	ZNF780A	Homo sapiens zinc finger protein 780A (ZNF780A). transcript variant 2. mRNA [NM_001010880]	NM_001010880
2.93E-03	4.99E-04	-1.24	-0.31	1.20	0.27	1.44	0.53	1.47	0.55	1.55	0.64	1.56	0.64	SON	Homo sapiens SON DNA binding protein (SON). transcript variant b. mRNA [NM_032195]	NM_032195
3.74E-04	3.88E-05	-1.12	-0.16	1.18	0.24	-3.91	-1.97	-3.99	-2.00	-2.97	-1.57	-2.64	-1.40	TM7SF3	Homo sapiens transmembrane 7 superfamily member 3 (TM7SF3). mRNA [NM_016551]	NM_016551
6.91E-04	8.50E-05	1.01	0.01	1.06	0.08	-1.38	-0.47	-1.30	-0.38	-1.50	-0.58	-1.27	-0.35	DCP1B	Homo sapiens decapping mRNA 1B (DCP1B). mRNA [NM_152640]	NM_152640
6.29E-04	7.58E-05	-1.03	-0.04	-1.04	-0.06	1.29	0.36	1.26	0.34	1.21	0.28	1.16	0.22	PSMB2	Homo sapiens proteasome (prosome. macropain) subunit. beta type. 2 (PSMB2). transcript variant 1. mRNA [NM_002794]	NM_002794
7.60E-03	1.60E-03	-1.04	-0.06	-1.03	-0.05	-1.33	-0.41	-1.24	-0.31	-1.26	-0.34	-1.24	-0.31	ATP5I	Homo sapiens ATP synthase. H+ transporting. mitochondrial Fo complex. subunit E (ATP5I). transcript variant 1. mRNA [NM_007100]	NM_007100
5.76E-03	1.15E-03	1.01	0.01	-1.04	-0.06	-4.33	-2.12	-3.34	-1.74	-3.08	-1.62	-2.72	-1.44	ZMYM3	Homo sapiens zinc finger. MYM-type 3 (ZMYM3). transcript variant 2. mRNA [NM_005096]	NM_005096
1.22E-03	1.71E-04	-1.05	-0.07	1.19	0.26	1.40	0.49	1.39	0.47	1.40	0.48	1.55	0.63	C10orf76	chromosome 10 open reading frame 76 [Source:HGNC Symbol;Acc:25788] [ENST00000311122]
9.25E-04	1.22E-04	-1.04	-0.06	1.06	0.09	-1.31	-0.39	-1.36	-0.44	-1.30	-0.38	-1.25	-0.33	NUDT2	Homo sapiens nudix (nucleoside diphosphate linked moiety X)-type motif 2 (NUDT2). transcript variant 1. mRNA [NM_001161]	NM_001161
3.42E-05	1.88E-06	1.03	0.04	1.03	0.04	-2.71	-1.44	-2.47	-1.30	-2.13	-1.09	-2.18	-1.13	PQLC3	Homo sapiens PQ loop repeat containing 3 (PQLC3). transcript variant 1. mRNA [NM_152391]	NM_152391
1.23E-02	2.86E-03	1.10	0.14	1.23	0.30	-1.43	-0.52	-1.57	-0.65	-1.48	-0.57	-1.77	-0.82	CLUAP1	Homo sapiens clusterin associated protein 1 (CLUAP1). transcript variant 1. mRNA [NM_015041]	NM_015041
4.92E-04	5.51E-05	-1.04	-0.06	-1.08	-0.12	-1.81	-0.86	-1.63	-0.70	-1.65	-0.73	-1.49	-0.57	RABEP2	Homo sapiens rabaptin. RAB GTPase binding effector protein 2 (RABEP2). mRNA [NM_024816]	NM_024816
4.45E-03	8.34E-04	1.10	0.14	1.15	0.20	1.79	0.84	1.41	0.49	1.54	0.62	1.39	0.47
3.60E-03	6.43E-04	-1.35	-0.43	-1.07	-0.09	3.71	1.89	2.95	1.56	3.08	1.62	2.40	1.26	HECTD2	Homo sapiens HECT domain containing E3 ubiquitin protein ligase 2 (HECTD2). transcript variant 1. mRNA [NM_182765]	NM_182765
3.85E-03	6.98E-04	-1.09	-0.12	1.07	0.10	1.47	0.56	1.21	0.27	1.15	0.20	1.13	0.18	TACO1	Homo sapiens translational activator of mitochondrially encoded cytochrome c oxidase I (TACO1). mRNA [NM_016360]	NM_016360
3.78E-04	3.95E-05	-1.03	-0.04	1.34	0.42	-2.01	-1.01	-2.01	-1.01	-1.69	-0.76	-1.59	-0.67	SRPK2	Homo sapiens SRSF protein kinase 2 (SRPK2). transcript variant 2. mRNA [NM_182691]	NM_182691
6.06E-05	3.93E-06	1.13	0.17	1.44	0.52	3.96	1.98	2.67	1.42	2.93	1.55	2.44	1.29	IL18R1	Homo sapiens interleukin 18 receptor 1 (IL18R1). transcript variant 1. mRNA [NM_003855]	NM_003855
1.09E-03	1.50E-04	-1.05	-0.07	-1.02	-0.03	-1.82	-0.86	-1.63	-0.70	-1.60	-0.68	-1.66	-0.73	KIAA1147	Homo sapiens KIAA1147 (KIAA1147). mRNA [NM_001080392]	NM_001080392
2.29E-02	6.06E-03	1.04	0.05	1.03	0.04	-2.56	-1.35	-2.04	-1.03	-1.98	-0.98	-1.69	-0.76	FABP5	Homo sapiens fatty acid binding protein 5 (psoriasis-associated) (FABP5). mRNA [NM_001444]	NM_001444
6.57E-05	4.36E-06	-1.04	-0.05	-1.01	-0.01	-2.42	-1.28	-1.81	-0.86	-2.18	-1.12	-1.67	-0.74	HIST1H1D	Homo sapiens histone cluster 1. H1d (HIST1H1D). mRNA [NM_005320]	NM_005320
2.59E-02	7.02E-03	-1.09	-0.12	-1.08	-0.12	1.20	0.26	-1.01	-0.02	-1.12	-0.17	-1.15	-0.20	INSIG2	Homo sapiens insulin induced gene 2 (INSIG2). mRNA [NM_016133]	NM_016133
4.58E-05	2.72E-06	-1.02	-0.03	1.05	0.07	13.29	3.73	8.22	3.04	7.25	2.86	8.56	3.10	MACC1	Homo sapiens metastasis associated in colon cancer 1 (MACC1). mRNA [NM_182762]	NM_182762
3.21E-03	5.60E-04	-1.02	-0.03	1.30	0.37	-1.59	-0.67	-1.22	-0.29	-1.25	-0.33	-1.19	-0.25	WDR70	Homo sapiens WD repeat domain 70 (WDR70). mRNA [NM_018034]	NM_018034
2.05E-03	3.22E-04	-1.04	-0.06	-1.05	-0.07	1.35	0.43	1.32	0.41	1.27	0.34	1.24	0.31	RC3H2	ring finger and CCCH-type domains 2 [Source:HGNC Symbol;Acc:21461] [ENST00000373670]
2.32E-02	6.15E-03	1.05	0.08	1.10	0.14	-1.25	-0.32	-1.37	-0.45	-1.15	-0.20	-1.21	-0.27	SLC17A5	Homo sapiens solute carrier family 17 (acidic sugar transporter). member 5 (SLC17A5). mRNA [NM_012434]	NM_012434
5.26E-03	1.02E-03	1.02	0.03	1.02	0.03	-2.11	-1.08	-2.00	-1.00	-1.64	-0.71	-1.74	-0.80	AP4E1	Homo sapiens adaptor-related protein complex 4. epsilon 1 subunit (AP4E1). transcript variant 1. mRNA [NM_007347]	NM_007347
5.84E-03	1.16E-03	-1.05	-0.07	1.01	0.02	-1.62	-0.70	-1.21	-0.28	-1.32	-0.40	-1.16	-0.22	TCTN3	Homo sapiens tectonic family member 3 (TCTN3). transcript variant 1. mRNA [NM_015631]	NM_015631
2.15E-02	5.62E-03	1.07	0.10	1.08	0.11	3.51	1.81	2.73	1.45	1.81	0.86	1.34	0.42	SMIM3	Homo sapiens small integral membrane protein 3 (SMIM3). mRNA [NM_032947]	NM_032947
1.21E-02	2.81E-03	-1.03	-0.05	-1.01	-0.01	-1.42	-0.51	-1.32	-0.40	-1.26	-0.34	-1.15	-0.20	PIN1	Homo sapiens peptidylprolyl cis/trans isomerase. NIMA-interacting 1 (PIN1). transcript variant 1. mRNA [NM_006221]	NM_006221
3.46E-07	3.19E-09	-1.08	-0.12	-1.02	-0.02	4.09	2.03	3.90	1.96	3.81	1.93	4.08	2.03	PPIF	Homo sapiens peptidylprolyl isomerase F (PPIF). mRNA [NM_005729]	NM_005729
2.10E-02	5.45E-03	1.06	0.09	1.12	0.16	-1.30	-0.37	-1.34	-0.43	-1.16	-0.21	-1.25	-0.32	VAMP2	Homo sapiens vesicle-associated membrane protein 2 (synaptobrevin 2) (VAMP2). mRNA [NM_014232]	NM_014232
3.39E-02	9.68E-03	-1.02	-0.04	-1.03	-0.04	1.13	0.18	1.27	0.35	1.20	0.27	1.31	0.38	SRSF9	Homo sapiens serine/arginine-rich splicing factor 9 (SRSF9). mRNA [NM_003769]	NM_003769
2.42E-06	5.12E-08	-1.07	-0.10	1.22	0.29	7.17	2.84	7.41	2.89	7.11	2.83	7.48	2.90	PHLDA2	Homo sapiens pleckstrin homology-like domain. family A. member 2 (PHLDA2). mRNA [NM_003311]	NM_003311
3.42E-08	8.79E-11	-1.05	-0.07	1.62	0.69	2587.97	11.34	2403.55	11.23	2617.83	11.35	1968.48	10.94	IL6	Homo sapiens interleukin 6 (IL6). mRNA [NM_000600]	NM_000600
1.20E-02	2.78E-03	1.03	0.05	1.07	0.09	-1.63	-0.71	-1.68	-0.75	-1.35	-0.43	-1.35	-0.43	CCNDBP1	cyclin D-type binding-protein 1 [Source:HGNC Symbol;Acc:1587] [ENST00000564630]
1.64E-02	4.06E-03	-1.15	-0.20	1.23	0.30	1.68	0.75	1.46	0.54	1.38	0.47	1.54	0.63	TPM3	Homo sapiens tropomyosin 3 (TPM3). transcript variant 3. mRNA [NM_001043352]	NM_001043352
2.30E-04	2.12E-05	-1.06	-0.08	-1.08	-0.11	1.75	0.80	1.57	0.65	1.50	0.58	1.60	0.68	CC2D1B	Homo sapiens coiled-coil and C2 domain containing 1B (CC2D1B). mRNA [NM_032449]	NM_032449
1.17E-04	9.17E-06	-1.02	-0.03	1.11	0.14	-2.06	-1.04	-2.22	-1.15	-2.12	-1.09	-2.11	-1.08	SIMC1	Homo sapiens SUMO-interacting motifs containing 1 (SIMC1). mRNA [NM_198567]	NM_198567
5.23E-04	5.95E-05	-1.01	-0.01	-1.09	-0.12	-1.74	-0.80	-1.61	-0.69	-1.62	-0.70	-1.58	-0.66	PPT1	Homo sapiens palmitoyl-protein thioesterase 1 (PPT1). transcript variant 1. mRNA [NM_000310]	NM_000310
7.29E-03	1.52E-03	-1.11	-0.15	-1.00	-0.01	-1.72	-0.78	-1.87	-0.90	-1.74	-0.80	-1.54	-0.63	UROS	Homo sapiens uroporphyrinogen III synthase (UROS). mRNA [NM_000375]	NM_000375
4.23E-03	7.85E-04	1.03	0.04	-1.07	-0.10	-4.52	-2.18	-3.38	-1.76	-3.74	-1.90	-3.04	-1.61	GFOD1	Homo sapiens glucose-fructose oxidoreductase domain containing 1 (GFOD1). transcript variant 1. mRNA [NM_018988]	NM_018988
2.24E-03	3.59E-04	-1.11	-0.14	-1.17	-0.22	1.53	0.62	1.38	0.46	1.31	0.39	1.37	0.45	KIF5B	Homo sapiens kinesin family member 5B (KIF5B). mRNA [NM_004521]	NM_004521
2.75E-05	1.40E-06	-1.03	-0.04	1.05	0.07	-5.70	-2.51	-3.76	-1.91	-2.89	-1.53	-2.56	-1.36	TMEM55A	Homo sapiens transmembrane protein 55A (TMEM55A). mRNA [NM_018710]	NM_018710
8.83E-03	1.92E-03	-1.12	-0.16	1.10	0.14	-2.65	-1.41	-2.50	-1.32	-2.02	-1.01	-1.65	-0.73	DDIAS	Homo sapiens DNA damage-induced apoptosis suppressor (DDIAS). mRNA [NM_145018]	NM_145018
5.51E-05	3.50E-06	-1.00	0.00	-1.03	-0.04	-6.56	-2.71	-3.87	-1.95	-3.42	-1.77	-2.72	-1.44	TPCN1	Homo sapiens two pore segment channel 1 (TPCN1). transcript variant 1. mRNA [NM_001143819]	NM_001143819
3.46E-02	9.94E-03	-1.11	-0.16	1.07	0.10	1.58	0.66	1.60	0.68	1.43	0.52	1.37	0.46	EARS2	Homo sapiens glutamyl-tRNA synthetase 2. mitochondrial (EARS2). transcript variant 1. mRNA [NM_001083614]	NM_001083614
2.91E-03	4.95E-04	1.13	0.18	1.04	0.06	-1.19	-0.25	-1.26	-0.34	-1.27	-0.34	-1.17	-0.23	UCK1	Homo sapiens uridine-cytidine kinase 1 (UCK1). transcript variant 1. mRNA [NM_031432]	NM_031432
1.23E-05	4.83E-07	1.05	0.08	1.11	0.15	-1.87	-0.90	-1.48	-0.56	-1.47	-0.55	-1.43	-0.52	ZADH2	Homo sapiens zinc binding alcohol dehydrogenase domain containing 2 (ZADH2). mRNA [NM_175907]	NM_175907
2.26E-02	5.97E-03	1.12	0.17	-1.01	-0.01	10.00	3.32	4.21	2.07	2.96	1.57	2.23	1.16	CTHRC1	Homo sapiens collagen triple helix repeat containing 1 (CTHRC1). transcript variant 1. mRNA [NM_138455]	NM_138455
3.14E-03	5.40E-04	-1.11	-0.16	-1.21	-0.28	1.63	0.70	1.67	0.74	1.38	0.47	1.07	0.10	BCL9L	Homo sapiens B-cell CLL/lymphoma 9-like (BCL9L). mRNA [NM_182557]	NM_182557
1.37E-04	1.11E-05	1.07	0.09	1.21	0.27	2.63	1.40	2.18	1.13	2.41	1.27	2.24	1.16	EAF1	Homo sapiens ELL associated factor 1 (EAF1). mRNA [NM_033083]	NM_033083
2.77E-06	6.29E-08	1.18	0.24	-1.19	-0.25	10.10	3.34	7.17	2.84	7.41	2.89	7.61	2.93	NAMPT	Homo sapiens nicotinamide phosphoribosyltransferase (NAMPT). mRNA [NM_005746]	NM_005746
3.34E-03	5.86E-04	-1.01	-0.01	-1.06	-0.08	-1.56	-0.64	-1.62	-0.70	-1.45	-0.53	-1.45	-0.54	AKT1	Homo sapiens v-akt murine thymoma viral oncogene homolog 1 (AKT1). transcript variant 1. mRNA [NM_005163]	NM_005163
6.57E-05	4.37E-06	1.02	0.02	1.30	0.38	-2.19	-1.13	-1.88	-0.91	-1.58	-0.66	-1.48	-0.56	PPP1R3E	Homo sapiens protein phosphatase 1. regulatory subunit 3E (PPP1R3E). mRNA [NM_001276318]	NM_001276318
1.74E-03	2.65E-04	-1.04	-0.06	-1.10	-0.14	1.93	0.95	1.60	0.68	1.50	0.59	1.37	0.46	BAG3	Homo sapiens BCL2-associated athanogene 3 (BAG3). mRNA [NM_004281]	NM_004281
3.40E-04	3.42E-05	-1.06	-0.08	1.15	0.20	-2.76	-1.46	-2.46	-1.30	-2.35	-1.24	-2.36	-1.24	CST3	Homo sapiens cystatin C (CST3). transcript variant 2. mRNA [NM_001288614]	NM_001288614
1.23E-03	1.74E-04	-1.03	-0.04	1.01	0.01	-1.43	-0.52	-1.39	-0.48	-1.33	-0.41	-1.32	-0.40	RPL28	Homo sapiens ribosomal protein L28 (RPL28). transcript variant 1. mRNA [NM_001136134]	NM_001136134
4.01E-03	7.35E-04	-1.02	-0.02	-1.31	-0.39	-2.02	-1.02	1.47	0.56	1.48	0.56	1.43	0.52	OR7E5P	Homo sapiens olfactory receptor. family 7. subfamily E. member 5 pseudogene (OR7E5P). non-coding RNA [NR_027688]	NR_027688
2.97E-03	5.07E-04	1.01	0.02	-1.30	-0.38	1.68	0.75	1.70	0.76	1.49	0.57	1.62	0.70	MAGOH	Homo sapiens mago-nashi homolog. proliferation-associated (Drosophila) (MAGOH). mRNA [NM_002370]	NM_002370
3.71E-02	1.08E-02	-1.01	-0.01	-1.07	-0.10	-1.40	-0.48	-1.28	-0.36	-1.33	-0.41	-1.21	-0.27	EEF1D	Homo sapiens eukaryotic translation elongation factor 1 delta (guanine nucleotide exchange protein) (EEF1D). transcript variant 1. mRNA [NM_032378]	NM_032378
4.84E-04	5.39E-05	-1.08	-0.11	1.01	0.02	1.66	0.73	1.66	0.73	1.60	0.68	1.80	0.85	PER2	Homo sapiens period circadian clock 2 (PER2). mRNA [NM_022817]	NM_022817
7.13E-06	2.34E-07	-1.06	-0.08	-1.07	-0.10	2.88	1.52	2.71	1.44	2.42	1.27	2.43	1.28	VIMP	Homo sapiens VCP-interacting membrane protein (VIMP). transcript variant 2. mRNA [NM_018445]	NM_018445
3.93E-03	7.19E-04	-1.04	-0.06	-1.10	-0.14	-1.63	-0.71	-1.55	-0.63	-1.68	-0.75	-1.62	-0.70	TARBP2	Homo sapiens TAR (HIV-1) RNA binding protein 2 (TARBP2). transcript variant 1. mRNA [NM_134323]	NM_134323
6.20E-05	4.06E-06	1.05	0.07	1.01	0.01	-1.46	-0.54	-1.38	-0.47	-1.37	-0.46	-1.28	-0.35	UQCRB	Homo sapiens ubiquinol-cytochrome c reductase binding protein (UQCRB). transcript variant 1. mRNA [NM_006294]	NM_006294
2.21E-05	1.04E-06	-1.02	-0.02	1.02	0.03	-1.41	-0.49	-1.28	-0.35	-1.28	-0.36	-1.18	-0.24	MRPS21	Homo sapiens mitochondrial ribosomal protein S21 (MRPS21). transcript variant 1. mRNA [NM_031901]	NM_031901
1.43E-05	5.87E-07	-1.00	0.00	-1.03	-0.04	2.03	1.02	2.20	1.14	2.03	1.02	2.05	1.04	SLC39A13	Homo sapiens solute carrier family 39 (zinc transporter). member 13 (SLC39A13). transcript variant 2. mRNA [NM_152264]	NM_152264
6.98E-05	4.73E-06	-1.01	-0.02	1.10	0.14	2.22	1.15	1.87	0.91	1.97	0.98	1.78	0.84	UBE2N	Homo sapiens ubiquitin-conjugating enzyme E2N (UBE2N). mRNA [NM_003348]	NM_003348
1.19E-05	4.63E-07	1.00	0.00	-1.02	-0.03	2.68	1.42	2.60	1.38	2.38	1.25	2.41	1.27	MESDC1	Homo sapiens mesoderm development candidate 1 (MESDC1). mRNA [NM_022566]	NM_022566
1.11E-03	1.53E-04	1.07	0.10	1.06	0.09	-2.16	-1.11	-2.29	-1.20	-2.08	-1.06	-2.12	-1.08	SMAP2	Homo sapiens small ArfGAP2 (SMAP2). transcript variant 1. mRNA [NM_022733]	NM_022733
3.01E-04	2.95E-05	-1.00	-0.01	-1.00	0.00	-2.70	-1.43	-2.64	-1.40	-2.24	-1.16	-2.09	-1.07	ACSF2	Homo sapiens acyl-CoA synthetase family member 2 (ACSF2). transcript variant 2. mRNA [NM_025149]	NM_025149
4.98E-04	5.60E-05	1.06	0.09	1.00	0.00	-1.82	-0.86	-1.53	-0.62	-1.54	-0.62	-1.42	-0.51	DYM	Homo sapiens dymeclin (DYM). mRNA [NM_017653]	NM_017653
1.89E-06	3.70E-08	1.06	0.08	-1.04	-0.06	-2.32	-1.22	-2.24	-1.16	-1.95	-0.97	-1.89	-0.92	PYGL	Homo sapiens phosphorylase. glycogen. liver (PYGL). transcript variant 1. mRNA [NM_002863]	NM_002863
3.94E-02	1.17E-02	1.03	0.04	1.01	0.02	-1.44	-0.52	-1.20	-0.27	-1.11	-0.16	-1.14	-0.19	CBX5	Homo sapiens chromobox homolog 5 (CBX5). transcript variant 1. mRNA [NM_001127322]	NM_001127322
8.53E-03	1.84E-03	-1.15	-0.20	1.25	0.32	1.26	0.34	1.19	0.25	1.27	0.35	1.47	0.56		Homo sapiens cDNA FLJ43050 fis. clone BRTHA3005046. [AK125040]
1.27E-02	2.99E-03	1.09	0.13	1.09	0.13	-1.49	-0.58	-1.40	-0.49	-1.35	-0.43	-1.30	-0.38	SLC25A6	Homo sapiens solute carrier family 25 (mitochondrial carrier; adenine nucleotide translocator). member 6 (SLC25A6). mRNA [NM_001636]	NM_001636
1.11E-05	4.20E-07	-1.03	-0.04	1.09	0.13	-1.38	-0.47	-1.28	-0.35	-1.27	-0.35	-1.24	-0.31	BTBD1	Homo sapiens BTB (POZ) domain containing 1 (BTBD1). transcript variant 1. mRNA [NM_025238]	NM_025238
5.69E-08	2.14E-10	-1.19	-0.26	1.00	0.00	15.94	3.99	16.12	4.01	16.67	4.06	16.15	4.01	IRAK2	Homo sapiens interleukin-1 receptor-associated kinase 2 (IRAK2). mRNA [NM_001570]	NM_001570
2.85E-04	2.73E-05	1.01	0.02	1.05	0.07	1.85	0.89	1.60	0.68	1.56	0.64	1.49	0.57	TRIM26	Homo sapiens tripartite motif containing 26 (TRIM26). transcript variant 1. mRNA [NM_003449]	NM_003449
7.46E-07	9.44E-09	1.07	0.09	-1.16	-0.22	-5.38	-2.43	-4.26	-2.09	-3.61	-1.85	-3.23	-1.69	HVCN1	Homo sapiens hydrogen voltage-gated channel 1 (HVCN1). transcript variant 1. mRNA [NM_001040107]	NM_001040107
8.22E-04	1.05E-04	1.02	0.03	-1.01	-0.01	-2.09	-1.06	-1.80	-0.85	-1.81	-0.86	-1.87	-0.90	RALBP1	Homo sapiens ralA binding protein 1 (RALBP1). mRNA [NM_006788]	NM_006788
5.26E-04	6.02E-05	-1.13	-0.17	-1.10	-0.14	5.02	2.33	4.12	2.04	5.21	2.38	5.25	2.39	CLEC5A	Homo sapiens C-type lectin domain family 5. member A (CLEC5A). mRNA [NM_013252]	NM_013252
4.19E-02	1.26E-02	-1.11	-0.15	1.18	0.24	-1.40	-0.49	-1.46	-0.54	-1.10	-0.13	-1.18	-0.24	FLJ42022	Homo sapiens cDNA FLJ42022 fis. clone SPLEN2034678. [AK124016]
3.65E-06	9.46E-08	-1.01	-0.02	-1.05	-0.06	-3.35	-1.74	-2.98	-1.57	-2.71	-1.44	-2.57	-1.36	FAM63A	Homo sapiens family with sequence similarity 63. member A (FAM63A). transcript variant 2. mRNA [NM_001040217]	NM_001040217
8.63E-04	1.12E-04	-1.00	0.00	-1.01	-0.02	-1.52	-0.60	-1.46	-0.55	-1.44	-0.53	-1.42	-0.50	SCAMP3	Homo sapiens secretory carrier membrane protein 3 (SCAMP3). transcript variant 1. mRNA [NM_005698]	NM_005698
2.52E-02	6.80E-03	1.03	0.04	1.16	0.22	-6.00	-2.58	-4.06	-2.02	-3.81	-1.93	-3.23	-1.69	BACE1	Homo sapiens beta-site APP-cleaving enzyme 1 (BACE1). transcript variant a. mRNA [NM_012104]	NM_012104
4.56E-05	2.71E-06	1.01	0.02	1.07	0.10	-1.77	-0.83	-1.63	-0.71	-1.51	-0.59	-1.52	-0.60	ASB3	Homo sapiens ankyrin repeat and SOCS box containing 3 (ASB3). transcript variant 1. mRNA [NM_016115]	NM_016115
4.89E-02	1.52E-02	1.03	0.04	-1.05	-0.07	1.66	0.73	1.25	0.33	1.44	0.52	1.57	0.65	PRKAA1	Homo sapiens protein kinase. AMP-activated. alpha 1 catalytic subunit (PRKAA1). transcript variant 2. mRNA [NM_206907]	NM_206907
3.31E-03	5.80E-04	-1.10	-0.14	-1.34	-0.42	-3.08	-1.63	-3.90	-1.96	-2.92	-1.55	-2.78	-1.48	OSBPL5	Homo sapiens oxysterol binding protein-like 5 (OSBPL5). transcript variant 1. mRNA [NM_020896]	NM_020896
4.86E-03	9.28E-04	-1.04	-0.05	1.09	0.12	-1.76	-0.82	-2.24	-1.16	-2.42	-1.27	-1.65	-0.72	SAPCD2	Homo sapiens suppressor APC domain containing 2 (SAPCD2). mRNA [NM_178448]	NM_178448
2.79E-02	7.65E-03	-1.01	-0.01	-1.05	-0.07	-1.35	-0.44	-1.68	-0.75	-1.50	-0.59	-1.60	-0.67	FAM134A	Homo sapiens family with sequence similarity 134. member A (FAM134A). mRNA [NM_024293]	NM_024293
9.90E-03	2.21E-03	1.01	0.01	1.17	0.23	2.83	1.50	2.19	1.13	2.15	1.10	1.97	0.98	MTHFS	Homo sapiens 5.10-methenyltetrahydrofolate synthetase (5-formyltetrahydrofolate cyclo-ligase) (MTHFS). transcript variant 1. mRNA [NM_006441]	NM_006441
1.44E-05	5.91E-07	-1.04	-0.05	-1.06	-0.08	-2.60	-1.38	-2.21	-1.14	-2.27	-1.19	-1.84	-0.88	JMJD7-PLA2G4B	Homo sapiens JMJD7-PLA2G4B readthrough (JMJD7-PLA2G4B). transcript variant 1. mRNA [NM_005090]	NM_005090
6.84E-04	8.39E-05	-1.13	-0.18	1.12	0.16	1.44	0.52	1.44	0.53	1.44	0.52	1.36	0.44	NSRP1	Homo sapiens nuclear speckle splicing regulatory protein 1 (NSRP1). transcript variant 1. mRNA [NM_032141]	NM_032141
4.54E-04	4.99E-05	1.04	0.05	1.07	0.10	-1.72	-0.78	-1.49	-0.57	-1.48	-0.57	-1.37	-0.45	LIX1L	Homo sapiens Lix1 homolog (mouse)-like (LIX1L). mRNA [NM_153713]	NM_153713
1.25E-05	4.95E-07	-1.02	-0.03	-1.02	-0.03	2.07	1.05	2.30	1.20	2.08	1.06	1.84	0.88	PLEKHM3	Homo sapiens pleckstrin homology domain containing. family M. member 3 (PLEKHM3). mRNA [NM_001080475]	NM_001080475
1.04E-04	7.84E-06	-1.06	-0.08	1.02	0.04	1.79	0.84	1.75	0.81	1.77	0.82	1.66	0.73	MIS12	Homo sapiens MIS12 kinetochore complex component (MIS12). transcript variant 2. mRNA [NM_024039]	NM_024039
3.95E-03	7.23E-04	-1.04	-0.06	-1.14	-0.19	-2.50	-1.32	-2.23	-1.16	-1.93	-0.95	-1.58	-0.66	CEP250	Homo sapiens centrosomal protein 250kDa (CEP250). mRNA [NM_007186]	NM_007186
1.37E-02	3.26E-03	-1.02	-0.03	-1.03	-0.05	-1.24	-0.31	-1.64	-0.71	-1.51	-0.60	-1.46	-0.55	TTC38	Homo sapiens tetratricopeptide repeat domain 38 (TTC38). mRNA [NM_017931]	NM_017931
7.73E-03	1.63E-03	1.05	0.07	1.10	0.14	1.59	0.66	1.44	0.52	1.45	0.54	1.31	0.38	CDC42	Homo sapiens cell division cycle 42 (CDC42). transcript variant 3. mRNA [NM_001039802]	NM_001039802
5.15E-03	9.94E-04	1.02	0.03	1.09	0.13	-1.30	-0.38	-1.33	-0.41	-1.20	-0.27	-1.27	-0.34	CUL4B	Homo sapiens cullin 4B (CUL4B). transcript variant 1. mRNA [NM_003588]	NM_003588
8.51E-04	1.10E-04	-1.07	-0.09	1.06	0.08	2.03	1.02	1.72	0.78	1.81	0.86	1.68	0.75	GMEB2	Homo sapiens glucocorticoid modulatory element binding protein 2 (GMEB2). mRNA [NM_012384]	NM_012384
4.55E-02	1.39E-02	1.01	0.02	-1.08	-0.11	2.03	1.02	1.69	0.76	1.53	0.61	1.23	0.30	BCOR	Homo sapiens BCL6 corepressor (BCOR). transcript variant 1. mRNA [NM_017745]	NM_017745
1.03E-04	7.80E-06	1.03	0.05	-1.19	-0.25	-1.76	-0.81	-1.72	-0.78	-1.60	-0.68	-1.47	-0.56	LAMTOR1	Homo sapiens late endosomal/lysosomal adaptor. MAPK and MTOR activator 1 (LAMTOR1). mRNA [NM_017907]	NM_017907
1.90E-02	4.83E-03	1.03	0.05	-1.07	-0.10	-1.52	-0.61	-1.40	-0.48	-1.44	-0.52	-1.41	-0.50	BCAP31	Homo sapiens B-cell receptor-associated protein 31 (BCAP31). transcript variant 2. mRNA [NM_005745]	NM_005745
1.37E-03	1.99E-04	-1.10	-0.14	-1.06	-0.09	1.40	0.48	1.39	0.47	1.38	0.47	1.38	0.47	DAXX	Homo sapiens death-domain associated protein (DAXX). transcript variant 2. mRNA [NM_001350]	NM_001350
4.76E-05	2.86E-06	-1.08	-0.11	-1.00	0.00	-1.52	-0.60	-1.35	-0.43	-1.24	-0.31	-1.17	-0.23	FAF1	Homo sapiens Fas (TNFRSF6) associated factor 1 (FAF1). mRNA [NM_007051]	NM_007051
5.32E-04	6.11E-05	-1.21	-0.28	-1.59	-0.66	6.74	2.75	4.76	2.25	3.73	1.90	4.41	2.14	C12orf76	chromosome 12 open reading frame 76 [Source:HGNC Symbol;Acc:33790] [ENST00000548936]
1.09E-05	4.09E-07	1.01	0.01	1.05	0.08	-3.18	-1.67	-2.40	-1.26	-2.28	-1.19	-2.05	-1.04	CDK19	Homo sapiens cyclin-dependent kinase 19 (CDK19). mRNA [NM_015076]	NM_015076
9.21E-03	2.02E-03	-1.04	-0.06	1.21	0.28	2.67	1.42	2.01	1.01	2.28	1.19	2.74	1.46	FHL2	Homo sapiens four and a half LIM domains 2 (FHL2). transcript variant 5. mRNA [NM_001039492]	NM_001039492
2.30E-04	2.12E-05	1.01	0.01	-1.03	-0.04	-1.56	-0.64	-1.52	-0.60	-1.60	-0.68	-1.47	-0.55	EBPL	Homo sapiens emopamil binding protein-like (EBPL). transcript variant 1. mRNA [NM_032565]	NM_032565
1.45E-02	3.49E-03	-1.07	-0.10	1.06	0.08	1.16	0.21	1.12	0.16	1.12	0.16	1.14	0.19	RNF10	Homo sapiens ring finger protein 10 (RNF10). mRNA [NM_014868]	NM_014868
6.18E-08	2.42E-10	-1.15	-0.20	-1.00	0.00	6.72	2.75	6.68	2.74	6.70	2.74	7.15	2.84	RASGEF1B	Homo sapiens RasGEF domain family. member 1B (RASGEF1B). mRNA [NM_152545]	NM_152545
1.04E-05	3.85E-07	-1.01	-0.01	-1.08	-0.10	2.12	1.08	2.09	1.07	2.14	1.10	2.11	1.08	MAPRE1	Homo sapiens microtubule-associated protein. RP/EB family. member 1 (MAPRE1). mRNA [NM_012325]	NM_012325
8.25E-07	1.12E-08	1.06	0.08	1.12	0.17	2.78	1.47	2.64	1.40	2.39	1.25	2.29	1.20	BEST1	Homo sapiens bestrophin 1 (BEST1). transcript variant 1. mRNA [NM_004183]	NM_004183
6.35E-05	4.18E-06	1.01	0.01	-1.07	-0.10	-3.20	-1.68	-3.00	-1.58	-2.70	-1.43	-2.83	-1.50	BRD3	Homo sapiens bromodomain containing 3 (BRD3). mRNA [NM_007371]	NM_007371
2.11E-02	5.47E-03	-1.05	-0.08	1.12	0.17	1.77	0.83	1.51	0.59	1.58	0.66	1.50	0.59	PHF5A	Homo sapiens PHD finger protein 5A (PHF5A). mRNA [NM_032758]	NM_032758
1.98E-03	3.09E-04	-1.02	-0.02	-1.13	-0.17	1.72	0.79	1.79	0.84	1.58	0.66	1.63	0.71	ATAD3B	Homo sapiens ATPase family. AAA domain containing 3B (ATAD3B). mRNA [NM_031921]	NM_031921
1.61E-02	3.95E-03	-1.05	-0.07	1.02	0.04	-1.70	-0.77	-1.59	-0.67	-1.44	-0.53	-1.17	-0.23	A2M-AS1	Homo sapiens A2M antisense RNA 1 (A2M-AS1). long non-coding RNA [NR_026971]	NR_026971
4.86E-02	1.51E-02	-1.02	-0.02	1.12	0.16	-1.32	-0.40	-1.17	-0.23	-1.12	-0.16	-1.12	-0.16	SNX14	Homo sapiens sorting nexin 14 (SNX14). transcript variant 1. mRNA [NM_153816]	NM_153816
4.27E-04	4.59E-05	-1.14	-0.19	-1.19	-0.25	2.31	1.21	1.72	0.79	1.71	0.78	1.67	0.74	METTL2A	Homo sapiens methyltransferase like 2A (METTL2A). mRNA [NM_181725]	NM_181725
1.17E-04	9.18E-06	1.04	0.06	1.27	0.34	7.60	2.93	6.98	2.80	7.42	2.89	7.09	2.83	KCNA3	Homo sapiens potassium voltage-gated channel. shaker-related subfamily. member 3 (KCNA3). transcript variant 1. mRNA [NM_002232]	NM_002232
3.39E-03	5.97E-04	-1.03	-0.04	1.12	0.16	-2.55	-1.35	-2.41	-1.27	-1.97	-0.98	-2.06	-1.04	OBFC1	Homo sapiens oligonucleotide/oligosaccharide-binding fold containing 1 (OBFC1). mRNA [NM_024928]	NM_024928
1.05E-04	7.95E-06	-1.00	0.00	1.05	0.07	-3.23	-1.69	-2.73	-1.45	-2.52	-1.33	-2.31	-1.21	TRIT1	Homo sapiens tRNA isopentenyltransferase 1 (TRIT1). mRNA [NM_017646]	NM_017646
2.61E-07	2.06E-09	1.03	0.05	-1.12	-0.16	-6.34	-2.67	-4.82	-2.27	-3.94	-1.98	-3.83	-1.94	IDH1	Homo sapiens isocitrate dehydrogenase 1 (NADP+). soluble (IDH1). transcript variant 1. mRNA [NM_005896]	NM_005896
2.27E-05	1.08E-06	-1.03	-0.04	-1.01	-0.02	-1.45	-0.53	-1.24	-0.32	-1.24	-0.31	-1.08	-0.11	SUPT4H1	Homo sapiens suppressor of Ty 4 homolog 1 (S. cerevisiae) (SUPT4H1). transcript variant 1. mRNA [NM_003168]	NM_003168
2.85E-03	4.83E-04	1.14	0.18	-1.01	-0.02	-2.78	-1.48	-2.06	-1.04	-2.10	-1.07	-1.88	-0.91	TUBA4A	Homo sapiens tubulin. alpha 4a (TUBA4A). transcript variant 1. mRNA [NM_006000]	NM_006000
2.90E-06	6.81E-08	-1.03	-0.04	1.02	0.02	2.05	1.03	1.75	0.81	1.79	0.84	1.73	0.79	CNOT11	Homo sapiens CCR4-NOT transcription complex. subunit 11 (CNOT11). mRNA [NM_017546]	NM_017546
5.07E-03	9.75E-04	1.07	0.10	-1.01	-0.01	1.58	0.66	1.38	0.47	1.57	0.65	1.44	0.52	ZNF800	Homo sapiens zinc finger protein 800 (ZNF800). mRNA [NM_176814]	NM_176814
1.92E-02	4.91E-03	1.07	0.09	-1.03	-0.04	1.55	0.63	1.41	0.50	1.52	0.60	1.39	0.48	GRPEL2	Homo sapiens GrpE-like 2. mitochondrial (E. coli) (GRPEL2). mRNA [NM_152407]	NM_152407
4.44E-02	1.35E-02	-1.07	-0.09	1.05	0.07	1.57	0.65	1.32	0.40	1.27	0.35	1.39	0.48	NCAPH2	Homo sapiens non-SMC condensin II complex. subunit H2 (NCAPH2). transcript variant 1. mRNA [NM_014551]	NM_014551
3.05E-02	8.50E-03	1.01	0.01	1.02	0.03	-1.31	-0.39	-1.30	-0.38	-1.30	-0.37	-1.27	-0.34	RUFY1	Homo sapiens RUN and FYVE domain containing 1 (RUFY1). transcript variant 1. mRNA [NM_025158]	NM_025158
5.47E-03	1.07E-03	1.02	0.03	-1.16	-0.21	-1.14	-0.19	-1.68	-0.75	-1.59	-0.67	-1.75	-0.80		unc-93 homolog B6 (C. elegans) [Source:HGNC Symbol;Acc:34053] [ENST00000525262]
1.75E-02	4.36E-03	-1.08	-0.11	-1.01	-0.01	-3.88	-1.96	-1.88	-0.91	-2.76	-1.46	-1.74	-0.80	ADORA3	Homo sapiens adenosine A3 receptor (ADORA3). transcript variant 1. mRNA [NM_020683]	NM_020683
5.26E-04	6.01E-05	1.06	0.09	1.02	0.03	-1.41	-0.50	-1.28	-0.36	-1.25	-0.32	-1.17	-0.23	SNRNP200	Homo sapiens small nuclear ribonucleoprotein 200kDa (U5) (SNRNP200). mRNA [NM_014014]	NM_014014
2.30E-02	6.08E-03	1.07	0.09	-1.14	-0.19	-1.56	-0.64	-1.60	-0.68	-1.52	-0.60	-1.57	-0.65	ALG1	Homo sapiens ALG1. chitobiosyldiphosphodolichol beta-mannosyltransferase (ALG1). mRNA [NM_019109]	NM_019109
2.66E-04	2.51E-05	-1.09	-0.13	1.11	0.14	1.90	0.92	1.64	0.72	1.74	0.80	1.64	0.72	ZNF134	Homo sapiens zinc finger protein 134 (ZNF134). mRNA [NM_003435]	NM_003435
9.53E-03	2.11E-03	1.05	0.07	1.10	0.13	1.62	0.70	1.48	0.56	1.67	0.74	1.38	0.46	RBMX	Homo sapiens RNA binding motif protein. X-linked (RBMX). transcript variant 1. mRNA [NM_002139]	NM_002139
1.86E-05	8.33E-07	1.03	0.04	-1.29	-0.37	-2.10	-1.07	-2.02	-1.02	-1.98	-0.98	-1.80	-0.85	WIPF1	Homo sapiens WAS/WASL interacting protein family. member 1 (WIPF1). transcript variant 2. mRNA [NM_001077269]	NM_001077269
4.93E-02	1.54E-02	-1.04	-0.06	1.18	0.23	-1.56	-0.64	-1.70	-0.76	-1.54	-0.62	-1.42	-0.50	CEP44	Homo sapiens centrosomal protein 44kDa (CEP44). transcript variant 1. mRNA [NM_001040157]	NM_001040157
5.41E-04	6.23E-05	-1.03	-0.05	1.04	0.05	1.76	0.82	1.47	0.55	1.45	0.53	1.51	0.59	SPRTN	Homo sapiens SprT-like N-terminal domain (SPRTN). transcript variant 2. mRNA [NM_001010984]	NM_001010984
2.98E-02	8.26E-03	-1.17	-0.23	1.23	0.30	1.67	0.74	1.91	0.93	2.19	1.13	2.56	1.35	SMAD3	Homo sapiens SMAD family member 3 (SMAD3). transcript variant 1. mRNA [NM_005902]	NM_005902
2.74E-03	4.60E-04	-1.08	-0.10	1.15	0.20	1.54	0.62	1.57	0.65	1.47	0.56	1.43	0.52	CHRAC1	Homo sapiens chromatin accessibility complex 1 (CHRAC1). transcript variant 1. mRNA [NM_017444]	NM_017444
6.97E-04	8.62E-05	-1.06	-0.08	1.05	0.08	1.54	0.62	1.58	0.66	1.39	0.47	1.45	0.54	FAHD1	Homo sapiens fumarylacetoacetate hydrolase domain containing 1 (FAHD1). transcript variant 2. mRNA [NM_031208]	NM_031208
1.72E-03	2.62E-04	1.01	0.02	1.01	0.01	-2.02	-1.02	-1.64	-0.72	-1.57	-0.65	-1.36	-0.45	CMTM3	Homo sapiens CKLF-like MARVEL transmembrane domain containing 3 (CMTM3). transcript variant 1. mRNA [NM_144601]	NM_144601
8.28E-03	1.77E-03	-1.10	-0.14	-1.12	-0.16	-1.61	-0.69	-1.53	-0.61	-1.52	-0.60	-1.42	-0.50	SNAPC3	Homo sapiens small nuclear RNA activating complex. polypeptide 3. 50kDa (SNAPC3). mRNA [NM_001039697]	NM_001039697
8.22E-03	1.76E-03	1.24	0.32	-1.70	-0.76	-1.57	-0.65	1.66	0.73	1.70	0.76	1.38	0.46	LOC400891	Homo sapiens leucine-rich repeat-containing protein LOC400891 (LOC400891). transcript variant 1. mRNA [NM_001291006]	NM_001291006
1.16E-02	2.66E-03	-1.04	-0.06	1.07	0.09	1.64	0.72	1.57	0.65	1.65	0.72	1.51	0.59	SNRPG	Homo sapiens small nuclear ribonucleoprotein polypeptide G (SNRPG). mRNA [NM_003096]	NM_003096
1.13E-02	2.59E-03	1.03	0.05	1.02	0.02	1.71	0.78	1.55	0.64	1.49	0.58	1.29	0.37	FAM86A	Homo sapiens family with sequence similarity 86. member A (FAM86A). transcript variant 1. mRNA [NM_201400]	NM_201400
3.36E-04	3.38E-05	-1.02	-0.02	1.13	0.18	3.17	1.66	2.55	1.35	2.34	1.23	2.33	1.22	TRMT61A	Homo sapiens tRNA methyltransferase 61 homolog A (S. cerevisiae) (TRMT61A). mRNA [NM_152307]	NM_152307
4.13E-05	2.39E-06	1.07	0.10	1.09	0.12	-2.24	-1.16	-2.05	-1.04	-2.22	-1.15	-2.13	-1.09	MIEF2	Homo sapiens mitochondrial elongation factor 2 (MIEF2). transcript variant 1. mRNA [NM_139162]	NM_139162
2.93E-02	8.12E-03	1.07	0.10	-1.19	-0.25	-1.68	-0.75	-1.49	-0.58	-1.66	-0.73	-1.49	-0.57	PREX1	Homo sapiens phosphatidylinositol-3.4.5-trisphosphate-dependent Rac exchange factor 1 (PREX1). mRNA [NM_020820]	NM_020820
9.88E-03	2.21E-03	-1.05	-0.07	-1.26	-0.33	1.44	0.52	1.31	0.39	1.35	0.43	1.54	0.63	ETV6	Homo sapiens ets variant 6 (ETV6). mRNA [NM_001987]	NM_001987
5.82E-04	6.90E-05	-1.01	-0.01	1.05	0.07	-1.69	-0.75	-1.59	-0.67	-1.56	-0.65	-1.61	-0.69	FAM136A	Homo sapiens family with sequence similarity 136. member A (FAM136A). mRNA [NM_032822]	NM_032822
4.03E-03	7.40E-04	-1.05	-0.07	1.02	0.03	1.04	0.05	1.17	0.23	1.13	0.17	1.31	0.39	SRA1	Homo sapiens steroid receptor RNA activator 1 (SRA1). transcript variant 1. mRNA [NM_001035235]	NM_001035235
2.38E-02	6.33E-03	1.26	0.34	-1.05	-0.07	2.24	1.16	2.03	1.02	1.83	0.87	1.82	0.87	TMEM87A	Homo sapiens transmembrane protein 87A (TMEM87A). transcript variant 2. mRNA [NM_001110503]	NM_001110503
5.21E-03	1.01E-03	1.09	0.12	1.07	0.09	-1.82	-0.86	-1.47	-0.56	-1.29	-0.36	-1.36	-0.44	ZNF658	Homo sapiens zinc finger protein 658 (ZNF658). mRNA [NM_033160]	NM_033160
3.38E-04	3.39E-05	1.10	0.14	1.21	0.28	-7.56	-2.92	-6.62	-2.73	-4.27	-2.10	-4.17	-2.06	ANGPT1	Homo sapiens angiopoietin 1 (ANGPT1). transcript variant 1. mRNA [NM_001146]	NM_001146
4.48E-02	1.37E-02	-1.01	-0.02	1.16	0.22	-2.35	-1.23	-1.68	-0.75	-1.74	-0.80	-1.30	-0.38	SMARCD3	Homo sapiens SWI/SNF related. matrix associated. actin dependent regulator of chromatin. subfamily d. member 3 (SMARCD3). transcript variant 2. mRNA [NM_003078]	NM_003078
5.09E-04	5.75E-05	1.02	0.02	-1.02	-0.03	-1.76	-0.82	-1.68	-0.75	-1.72	-0.78	-1.76	-0.82	EXTL3	Homo sapiens exostosin-like glycosyltransferase 3 (EXTL3). transcript variant 1. mRNA [NM_001440]	NM_001440
3.11E-02	8.70E-03	1.10	0.14	-1.05	-0.07	-1.37	-0.46	-1.15	-0.20	-1.18	-0.23	-1.08	-0.11	CDK13	Homo sapiens cyclin-dependent kinase 13 (CDK13). transcript variant 1. mRNA [NM_003718]	NM_003718
3.33E-02	9.49E-03	1.09	0.13	1.22	0.28	-1.85	-0.89	-1.64	-0.72	-1.49	-0.58	-1.40	-0.48	TRAF3IP3	Homo sapiens TRAF3 interacting protein 3 (TRAF3IP3). transcript variant 1. mRNA [NM_025228]	NM_025228
7.18E-04	8.95E-05	-1.05	-0.08	-1.08	-0.12	1.04	0.06	1.13	0.18	1.15	0.20	1.17	0.23	SKIV2L2	Homo sapiens superkiller viralicidic activity 2-like 2 (S. cerevisiae) (SKIV2L2). mRNA [NM_015360]	NM_015360
1.17E-03	1.63E-04	-1.01	-0.01	1.07	0.09	2.18	1.12	1.87	0.90	1.94	0.96	1.61	0.69	TOP1P2	Homo sapiens topoisomerase (DNA) I pseudogene 2 (TOP1P2). non-coding RNA [NR_001283]	NR_001283
1.18E-03	1.65E-04	1.07	0.09	1.01	0.02	-2.90	-1.54	-2.56	-1.36	-2.34	-1.23	-2.28	-1.19	GDE1	Homo sapiens glycerophosphodiester phosphodiesterase 1 (GDE1). mRNA [NM_016641]	NM_016641
5.61E-04	6.56E-05	-1.02	-0.03	1.24	0.31	7.31	2.87	5.47	2.45	5.74	2.52	3.24	1.70	SLC1A2	Homo sapiens solute carrier family 1 (glial high affinity glutamate transporter). member 2 (SLC1A2). transcript variant 1. mRNA [NM_004171]	NM_004171
2.60E-04	2.44E-05	1.07	0.10	-1.32	-0.40	-5.69	-2.51	-4.17	-2.06	-3.98	-1.99	-3.09	-1.63	TRERF1	Homo sapiens transcriptional regulating factor 1 (TRERF1). mRNA [NM_033502]	NM_033502
3.02E-05	1.60E-06	-1.11	-0.14	-1.13	-0.17	-3.64	-1.87	-3.87	-1.95	-3.84	-1.94	-3.69	-1.88	NUDT16	Homo sapiens nudix (nucleoside diphosphate linked moiety X)-type motif 16 (NUDT16). transcript variant 2. mRNA [NM_152395]	NM_152395
1.35E-02	3.19E-03	-1.19	-0.25	-1.14	-0.18	1.51	0.59	1.41	0.50	1.30	0.38	1.40	0.48	LOC102724738	PREDICTED: Homo sapiens tricarboxylate transport protein. mitochondrial-like (LOC102724738). misc_RNA [XR_426195]	XR_426195
1.37E-02	3.27E-03	1.03	0.05	1.12	0.17	-1.41	-0.49	-1.31	-0.39	-1.43	-0.51	-1.41	-0.50	PPP1R3D	Homo sapiens protein phosphatase 1. regulatory subunit 3D (PPP1R3D). mRNA [NM_006242]	NM_006242
3.13E-07	2.77E-09	1.13	0.18	1.15	0.20	10.36	3.37	10.27	3.36	9.20	3.20	9.36	3.23	ADM	Homo sapiens adrenomedullin (ADM). mRNA [NM_001124]	NM_001124
1.01E-03	1.36E-04	-1.04	-0.06	1.26	0.33	2.26	1.18	2.02	1.02	2.20	1.14	2.04	1.03
6.07E-06	1.92E-07	1.04	0.06	-1.11	-0.16	5.56	2.48	4.71	2.24	4.25	2.09	3.90	1.96	DNAJB5	Homo sapiens DnaJ (Hsp40) homolog. subfamily B. member 5 (DNAJB5). transcript variant 1. mRNA [NM_001135005]	NM_001135005
3.60E-04	3.68E-05	-1.05	-0.06	-1.10	-0.14	-2.64	-1.40	-2.72	-1.44	-2.36	-1.24	-2.33	-1.22	PPP2R4	Homo sapiens protein phosphatase 2A activator. regulatory subunit 4 (PPP2R4). transcript variant 1. mRNA [NM_178001]	NM_178001
1.24E-02	2.90E-03	-1.04	-0.06	1.02	0.03	1.57	0.65	1.57	0.65	1.48	0.57	1.60	0.68	SENP2	Homo sapiens SUMO1/sentrin/SMT3 specific peptidase 2 (SENP2). mRNA [NM_021627]	NM_021627
4.61E-02	1.41E-02	-1.06	-0.08	1.35	0.44	3.22	1.69	2.51	1.33	2.31	1.21	2.17	1.11		ALU1_HUMAN (P39188) Alu subfamily J sequence contamination warning entry. partial (7%) [THC2739199]
7.36E-03	1.54E-03	1.01	0.02	-1.19	-0.25	1.90	0.93	1.99	0.99	1.80	0.84	2.07	1.05	IPPK	Homo sapiens inositol 1.3.4.5.6-pentakisphosphate 2-kinase (IPPK). mRNA [NM_022755]	NM_022755
1.12E-05	4.24E-07	1.02	0.03	1.04	0.05	2.40	1.26	2.13	1.09	2.10	1.07	1.84	0.88	LRRC59	Homo sapiens leucine rich repeat containing 59 (LRRC59). mRNA [NM_018509]	NM_018509
4.21E-02	1.27E-02	1.06	0.08	-1.24	-0.31	-2.02	-1.01	-1.96	-0.97	-1.90	-0.93	-1.45	-0.54	KCNJ15	Homo sapiens potassium inwardly-rectifying channel. subfamily J. member 15 (KCNJ15). transcript variant 1. mRNA [NM_170736]	NM_170736
3.63E-03	6.51E-04	-1.01	-0.01	1.03	0.05	-1.47	-0.55	-1.44	-0.52	-1.39	-0.47	-1.32	-0.40	FIS1	Homo sapiens fission 1 (mitochondrial outer membrane) homolog (S. cerevisiae) (FIS1). mRNA [NM_016068]	NM_016068
4.95E-02	1.54E-02	-1.03	-0.04	1.19	0.26	-1.01	-0.01	-1.81	-0.85	-1.40	-0.48	-1.50	-0.59	NUDT17	Homo sapiens nudix (nucleoside diphosphate linked moiety X)-type motif 17 (NUDT17). mRNA [NM_001012758]	NM_001012758
2.56E-06	5.56E-08	-1.03	-0.05	-1.05	-0.07	-3.71	-1.89	-2.74	-1.46	-2.66	-1.41	-2.51	-1.33	SLC48A1	Homo sapiens solute carrier family 48 (heme transporter). member 1 (SLC48A1). mRNA [NM_017842]	NM_017842
5.47E-05	3.46E-06	-1.03	-0.04	1.18	0.23	5.09	2.35	3.96	1.99	4.07	2.03	3.32	1.73	DUSP1	Homo sapiens dual specificity phosphatase 1 (DUSP1). mRNA [NM_004417]	NM_004417
1.46E-02	3.53E-03	-1.03	-0.04	1.05	0.06	2.15	1.10	1.88	0.91	1.64	0.71	1.60	0.68	NXT2	Homo sapiens nuclear transport factor 2-like export factor 2 (NXT2). transcript variant 1. mRNA [NM_018698]	NM_018698
5.93E-03	1.19E-03	-1.09	-0.12	-1.13	-0.18	1.56	0.64	1.41	0.49	1.22	0.29	1.23	0.30	TAPBP	Homo sapiens TAP binding protein (tapasin) (TAPBP). transcript variant 2. mRNA [NM_172208]	NM_172208
2.23E-03	3.57E-04	-1.05	-0.06	1.08	0.11	-1.66	-0.73	-1.75	-0.81	-1.87	-0.90	-1.89	-0.91	RUNX3	Homo sapiens runt-related transcription factor 3 (RUNX3). transcript variant 1. mRNA [NM_001031680]	NM_001031680
5.60E-05	3.57E-06	1.06	0.09	1.57	0.65	33.39	5.06	13.91	3.80	13.55	3.76	7.43	2.89	BCL2L14	Homo sapiens BCL2-like 14 (apoptosis facilitator) (BCL2L14). transcript variant 1. mRNA [NM_138722]	NM_138722
3.84E-02	1.13E-02	-1.06	-0.09	-1.02	-0.03	1.19	0.25	1.20	0.27	1.18	0.24	1.13	0.17	OPA1	Homo sapiens optic atrophy 1 (autosomal dominant) (OPA1). transcript variant 8. mRNA [NM_130837]	NM_130837
1.49E-04	1.22E-05	-1.11	-0.14	-1.06	-0.08	2.19	1.13	2.62	1.39	2.37	1.25	2.82	1.50	SQLE	Homo sapiens squalene epoxidase (SQLE). mRNA [NM_003129]	NM_003129
1.93E-06	3.82E-08	-1.05	-0.07	1.06	0.08	4.55	2.19	4.19	2.07	4.12	2.04	3.46	1.79	PLAGL2	Homo sapiens pleiomorphic adenoma gene-like 2 (PLAGL2). mRNA [NM_002657]	NM_002657
1.33E-07	7.91E-10	-1.01	-0.01	-1.11	-0.15	13.73	3.78	11.98	3.58	11.32	3.50	9.73	3.28	MAP3K8	Homo sapiens mitogen-activated protein kinase kinase kinase 8 (MAP3K8). transcript variant 1. mRNA [NM_005204]	NM_005204
7.19E-03	1.49E-03	-1.01	-0.02	1.09	0.13	-2.16	-1.11	-2.05	-1.03	-1.89	-0.92	-1.83	-0.87	STMN1	Homo sapiens stathmin 1 (STMN1). transcript variant 1. mRNA [NM_203401]	NM_203401
1.13E-02	2.58E-03	-1.01	-0.02	1.11	0.16	-1.29	-0.37	-1.26	-0.34	-1.21	-0.27	-1.18	-0.23
1.01E-03	1.38E-04	-1.04	-0.06	-1.01	-0.02	-1.51	-0.60	-1.59	-0.67	-1.52	-0.60	-1.36	-0.44	NPIPB9	Homo sapiens nuclear pore complex interacting protein family. member B9 (NPIPB9). transcript variant 2. mRNA [NM_001287251]	NM_001287251
8.32E-04	1.07E-04	1.02	0.02	1.16	0.22	1.48	0.57	1.58	0.66	1.52	0.60	1.52	0.61	CCDC59	Homo sapiens coiled-coil domain containing 59 (CCDC59). transcript variant 1. mRNA [NM_014167]	NM_014167
5.22E-03	1.01E-03	1.00	0.00	1.16	0.22	-2.25	-1.17	-2.79	-1.48	-2.32	-1.21	-2.22	-1.15		Homo sapiens mRNA; cDNA DKFZp686N0244 (from clone DKFZp686N0244). [BX649145]
2.88E-02	7.94E-03	1.03	0.04	-1.18	-0.24	1.74	0.80	1.45	0.53	1.47	0.56	1.46	0.54	TOMM40	Homo sapiens translocase of outer mitochondrial membrane 40 homolog (yeast) (TOMM40). transcript variant 3. mRNA [NM_006114]	NM_006114
3.44E-03	6.09E-04	-1.00	0.00	1.06	0.09	1.76	0.82	1.62	0.70	1.56	0.65	1.49	0.57	DGCR8	Homo sapiens DGCR8 microprocessor complex subunit (DGCR8). transcript variant 1. mRNA [NM_022720]	NM_022720
2.24E-02	5.90E-03	-1.13	-0.17	1.03	0.04	2.28	1.19	1.87	0.90	2.15	1.10	1.74	0.80	ACHE	Homo sapiens acetylcholinesterase (Yt blood group) (ACHE). transcript variant E4-E6. mRNA [NM_000665]	NM_000665
7.59E-05	5.26E-06	-1.08	-0.11	1.04	0.05	2.66	1.41	2.45	1.29	2.49	1.31	2.27	1.19	BAZ1A	Homo sapiens bromodomain adjacent to zinc finger domain. 1A (BAZ1A). transcript variant 1. mRNA [NM_013448]	NM_013448
4.87E-02	1.51E-02	1.11	0.15	-1.18	-0.24	3.18	1.67	2.03	1.02	1.56	0.64	1.75	0.81	NAV2	Homo sapiens neuron navigator 2 (NAV2). transcript variant 1. mRNA [NM_182964]	NM_182964
4.80E-02	1.49E-02	1.18	0.24	-1.03	-0.04	2.69	1.43	2.68	1.42	2.20	1.14	2.08	1.05	SLC16A10	Homo sapiens solute carrier family 16 (aromatic amino acid transporter). member 10 (SLC16A10). mRNA [NM_018593]	NM_018593
7.61E-03	1.60E-03	-1.07	-0.10	1.02	0.03	1.71	0.77	1.59	0.67	1.36	0.44	1.31	0.39	RIPK1	Homo sapiens receptor (TNFRSF)-interacting serine-threonine kinase 1 (RIPK1). mRNA [NM_003804]	NM_003804
1.37E-02	3.26E-03	1.11	0.15	1.07	0.10	-2.51	-1.33	-2.36	-1.24	-2.34	-1.23	-2.38	-1.25	MAP6D1	Homo sapiens MAP6 domain containing 1 (MAP6D1). mRNA [NM_024871]	NM_024871
4.26E-03	7.91E-04	-1.06	-0.08	1.17	0.23	1.66	0.73	1.75	0.81	1.42	0.51	1.49	0.57	LOC285191	PREDICTED: Homo sapiens uncharacterized LOC285191 (AC011298.2). misc_RNA [XR_241442]	XR_241442
3.97E-02	1.18E-02	-1.02	-0.03	-1.08	-0.12	-1.66	-0.73	-1.55	-0.63	-1.34	-0.42	-1.47	-0.56	ARL5A	Homo sapiens ADP-ribosylation factor-like 5A (ARL5A). transcript variant 1. mRNA [NM_012097]	NM_012097
2.85E-03	4.81E-04	-1.02	-0.03	1.10	0.14	-1.64	-0.71	-1.58	-0.66	-1.63	-0.71	-1.53	-0.61	NASP	Homo sapiens nuclear autoantigenic sperm protein (histone-binding) (NASP). transcript variant 2. mRNA [NM_002482]	NM_002482
4.02E-03	7.38E-04	-1.04	-0.06	1.02	0.03	1.63	0.71	1.47	0.55	1.17	0.23	-1.07	-0.09	TSPAN14	Homo sapiens tetraspanin 14 (TSPAN14). transcript variant 1. mRNA [NM_030927]	NM_030927
1.47E-02	3.55E-03	-1.09	-0.12	-1.12	-0.17	1.72	0.78	1.73	0.79	1.44	0.52	1.45	0.54	ERICH1	Homo sapiens glutamate-rich 1 (ERICH1). mRNA [NM_207332]	NM_207332
2.15E-03	3.40E-04	-1.11	-0.15	-1.05	-0.07	-1.93	-0.95	-1.86	-0.89	-1.96	-0.97	-1.87	-0.90	USP35	Homo sapiens ubiquitin specific peptidase 35 (USP35). mRNA [NM_020798]	NM_020798
8.29E-03	1.78E-03	-1.08	-0.11	1.21	0.28	2.20	1.14	1.63	0.70	1.90	0.92	1.76	0.82	NIP7	Homo sapiens NIP7. nucleolar pre-rRNA processing protein (NIP7). transcript variant 1. mRNA [NM_016101]	NM_016101
4.09E-05	2.37E-06	-1.12	-0.16	1.09	0.12	-2.37	-1.25	-3.19	-1.67	-2.64	-1.40	-2.41	-1.27	C2orf81	Homo sapiens chromosome 2 open reading frame 81 (C2orf81). mRNA [NM_001145054]	NM_001145054
7.34E-03	1.53E-03	1.04	0.06	1.12	0.16	-2.03	-1.02	-1.90	-0.93	-1.75	-0.81	-1.60	-0.68	EIF4EBP2	Homo sapiens eukaryotic translation initiation factor 4E binding protein 2 (EIF4EBP2). mRNA [NM_004096]	NM_004096
9.52E-04	1.27E-04	1.07	0.09	-1.06	-0.08	-3.02	-1.59	-3.41	-1.77	-3.35	-1.75	-3.51	-1.81	TNFRSF21	Homo sapiens tumor necrosis factor receptor superfamily. member 21 (TNFRSF21). mRNA [NM_014452]	NM_014452
1.88E-02	4.77E-03	-1.18	-0.24	-1.16	-0.21	3.69	1.88	1.77	0.83	1.83	0.88	1.36	0.44	EIF2AK2	Homo sapiens eukaryotic translation initiation factor 2-alpha kinase 2 (EIF2AK2). transcript variant 3. mRNA [NM_001135652]	NM_001135652
8.24E-03	1.76E-03	-1.01	-0.02	-1.01	-0.02	-1.33	-0.41	-1.27	-0.35	-1.29	-0.37	-1.28	-0.36	COX7C	Homo sapiens cytochrome c oxidase subunit VIIc (COX7C). mRNA [NM_001867]	NM_001867
3.83E-05	2.18E-06	-1.01	-0.02	-1.08	-0.11	-1.84	-0.88	-1.91	-0.94	-2.09	-1.06	-1.86	-0.90	XXYLT1	Homo sapiens xyloside xylosyltransferase 1 (XXYLT1). mRNA [NM_152531]	NM_152531
1.95E-05	8.81E-07	1.02	0.03	1.11	0.15	1.81	0.85	1.80	0.85	1.64	0.71	1.58	0.66	ZNF22	Homo sapiens zinc finger protein 22 (ZNF22). mRNA [NM_006963]	NM_006963
1.60E-02	3.93E-03	1.08	0.12	1.28	0.36	1.52	0.60	1.43	0.51	1.61	0.69	1.48	0.56	TAF2	Homo sapiens TAF2 RNA polymerase II. TATA box binding protein (TBP)-associated factor. 150kDa (TAF2). mRNA [NM_003184]	NM_003184
6.23E-06	1.98E-07	-1.06	-0.08	-1.10	-0.13	1.52	0.60	1.49	0.58	1.43	0.52	1.45	0.53
1.15E-06	1.82E-08	1.08	0.11	-1.04	-0.05	-2.43	-1.28	-2.38	-1.25	-1.96	-0.97	-1.86	-0.90	STIM1	Homo sapiens stromal interaction molecule 1 (STIM1). transcript variant 2. mRNA [NM_003156]	NM_003156
2.30E-03	3.70E-04	1.11	0.15	1.13	0.18	-5.16	-2.37	-3.59	-1.84	-4.66	-2.22	-1.72	-0.79	PPFIA4	Homo sapiens protein tyrosine phosphatase. receptor type. f polypeptide (PTPRF). interacting protein (liprin). alpha 4 (PPFIA4). mRNA [NM_015053]	NM_015053
1.01E-02	2.27E-03	1.06	0.08	-1.08	-0.11	-1.26	-0.34	-1.37	-0.46	-1.30	-0.38	-1.39	-0.47	PLBD2	Homo sapiens phospholipase B domain containing 2 (PLBD2). transcript variant 1. mRNA [NM_173542]	NM_173542
8.84E-03	1.93E-03	-1.00	0.00	1.03	0.05	1.22	0.28	1.31	0.38	1.25	0.32	1.24	0.31	GOLGA7	Homo sapiens golgin A7 (GOLGA7). transcript variant 2. mRNA [NM_001002296]	NM_001002296
6.33E-06	2.02E-07	-1.08	-0.11	-1.16	-0.21	4.54	2.18	3.52	1.82	2.64	1.40	2.34	1.23	MICALL1	Homo sapiens MICAL-like 1 (MICALL1). mRNA [NM_033386]	NM_033386
8.31E-04	1.07E-04	1.02	0.03	-1.02	-0.02	-1.81	-0.86	-1.98	-0.99	-2.11	-1.08	-2.08	-1.05	TBX19	Homo sapiens T-box 19 (TBX19). mRNA [NM_005149]	NM_005149
3.93E-04	4.13E-05	-1.01	-0.01	1.13	0.17	-1.42	-0.50	-1.55	-0.63	-1.43	-0.52	-1.53	-0.61	ZSCAN26	Homo sapiens zinc finger and SCAN domain containing 26 (ZSCAN26). transcript variant a. mRNA [NM_001023560]	NM_001023560
1.83E-02	4.62E-03	-1.01	-0.01	1.14	0.18	1.45	0.54	1.42	0.51	1.43	0.51	1.47	0.56	WDR33	Homo sapiens WD repeat domain 33 (WDR33). transcript variant 2. mRNA [NM_001006622]	NM_001006622
1.52E-08	1.76E-11	1.05	0.07	1.06	0.08	9.36	3.23	8.04	3.01	6.95	2.80	6.09	2.61	PELI1	Homo sapiens pellino E3 ubiquitin protein ligase 1 (PELI1). mRNA [NM_020651]	NM_020651
1.35E-02	3.20E-03	1.02	0.02	-1.08	-0.11	-1.43	-0.52	-1.33	-0.42	-1.29	-0.37	-1.17	-0.22	NUP214	Homo sapiens nucleoporin 214kDa (NUP214). mRNA [NM_005085]	NM_005085
2.17E-04	1.97E-05	1.06	0.08	1.07	0.10	1.54	0.62	1.29	0.36	1.33	0.41	1.21	0.27	UBB	Homo sapiens ubiquitin B (UBB). transcript variant 1. mRNA [NM_018955]	NM_018955
5.48E-03	1.08E-03	-1.14	-0.18	-1.04	-0.05	1.30	0.38	1.65	0.72	1.92	0.94	2.81	1.49	DUSP6	Homo sapiens dual specificity phosphatase 6 (DUSP6). transcript variant 1. mRNA [NM_001946]	NM_001946
4.85E-06	1.39E-07	1.04	0.06	1.07	0.10	3.85	1.95	2.98	1.58	2.81	1.49	2.11	1.08	AQP9	Homo sapiens aquaporin 9 (AQP9). mRNA [NM_020980]	NM_020980
6.34E-07	7.44E-09	1.12	0.16	1.09	0.12	4.68	2.23	4.25	2.09	4.18	2.06	3.98	1.99	PIM2	Homo sapiens pim-2 oncogene (PIM2). mRNA [NM_006875]	NM_006875
4.92E-06	1.42E-07	-1.04	-0.06	-1.09	-0.13	2.77	1.47	2.26	1.18	2.50	1.32	2.30	1.20	STX11	Homo sapiens syntaxin 11 (STX11). mRNA [NM_003764]	NM_003764
2.02E-02	5.21E-03	-1.03	-0.04	-1.04	-0.05	-1.37	-0.45	-1.11	-0.15	-1.18	-0.24	-1.13	-0.18	GTF2H5	Homo sapiens general transcription factor IIH. polypeptide 5 (GTF2H5). mRNA [NM_207118]	NM_207118
5.87E-06	1.82E-07	1.03	0.04	1.04	0.06	-3.27	-1.71	-3.15	-1.65	-3.30	-1.72	-3.30	-1.72	NR2F6	Homo sapiens nuclear receptor subfamily 2. group F. member 6 (NR2F6). mRNA [NM_005234]	NM_005234
4.23E-02	1.27E-02	-1.12	-0.17	-1.15	-0.20	-1.35	-0.43	-1.31	-0.38	-1.31	-0.39	-1.24	-0.31
4.33E-02	1.31E-02	1.02	0.03	-1.02	-0.03	-1.25	-0.33	-1.27	-0.34	-1.41	-0.49	-1.22	-0.29	CD300E	Homo sapiens CD300e molecule (CD300E). mRNA [NM_181449]	NM_181449
5.97E-03	1.20E-03	1.05	0.07	1.15	0.20	-1.88	-0.91	-1.64	-0.71	-1.50	-0.59	-1.53	-0.62	MKNK2	Homo sapiens MAP kinase interacting serine/threonine kinase 2 (MKNK2). transcript variant 2. mRNA [NM_199054]	NM_199054
3.35E-03	5.90E-04	-1.02	-0.02	-1.24	-0.31	1.46	0.55	1.47	0.55	1.43	0.52	1.51	0.59	POTEI	Homo sapiens POTE ankyrin domain family. member I (POTEI). mRNA [NM_001277406]	NM_001277406
8.55E-04	1.11E-04	1.01	0.01	-1.04	-0.05	1.39	0.48	1.62	0.70	1.61	0.69	1.60	0.68	QPCT	Homo sapiens glutaminyl-peptide cyclotransferase (QPCT). mRNA [NM_012413]	NM_012413
1.05E-03	1.42E-04	1.06	0.09	-1.09	-0.12	-2.08	-1.05	-2.05	-1.03	-1.89	-0.92	-1.61	-0.69	CAMK2D	Homo sapiens calcium/calmodulin-dependent protein kinase II delta (CAMK2D). transcript variant 3. mRNA [NM_001221]	NM_001221
1.70E-02	4.22E-03	-1.11	-0.15	1.17	0.22	2.72	1.44	2.65	1.41	2.83	1.50	2.93	1.55	LPAR1	Homo sapiens lysophosphatidic acid receptor 1 (LPAR1). transcript variant 2. mRNA [NM_057159]	NM_057159
1.10E-03	1.51E-04	-1.05	-0.08	-1.25	-0.32	2.83	1.50	2.22	1.15	2.02	1.01	1.93	0.95	DENND4A	Homo sapiens DENN/MADD domain containing 4A (DENND4A). transcript variant 1. mRNA [NM_001144823]	NM_001144823
8.05E-05	5.67E-06	-1.06	-0.08	1.19	0.25	-2.37	-1.25	-2.41	-1.27	-2.01	-1.01	-1.86	-0.90	XYLT1	Homo sapiens xylosyltransferase I (XYLT1). mRNA [NM_022166]	NM_022166
4.82E-04	5.36E-05	1.07	0.10	1.14	0.19	-1.13	-0.18	-1.49	-0.57	-1.65	-0.72	-2.20	-1.13	TRIM25	Homo sapiens tripartite motif containing 25 (TRIM25). mRNA [NM_005082]	NM_005082
9.25E-03	2.04E-03	-1.02	-0.03	1.10	0.13	1.37	0.45	1.29	0.36	1.37	0.45	1.51	0.59	G2E3	Homo sapiens G2/M-phase specific E3 ubiquitin protein ligase (G2E3). mRNA [NM_017769]	NM_017769
1.30E-03	1.87E-04	1.15	0.20	1.08	0.12	-1.71	-0.77	-2.06	-1.04	-1.59	-0.67	-1.42	-0.51
2.27E-02	5.99E-03	1.07	0.10	1.06	0.08	1.15	0.20	1.23	0.30	1.23	0.30	1.19	0.25	DARS	Homo sapiens aspartyl-tRNA synthetase (DARS). transcript variant 1. mRNA [NM_001349]	NM_001349
1.97E-04	1.74E-05	-1.04	-0.06	1.04	0.06	1.81	0.86	1.64	0.72	1.74	0.80	1.58	0.66	ZNF207	Homo sapiens zinc finger protein 207 (ZNF207). transcript variant 2. mRNA [NM_001032293]	NM_001032293
4.51E-03	8.47E-04	-1.11	-0.15	-1.16	-0.21	-2.58	-1.37	-2.11	-1.08	-2.08	-1.06	-1.93	-0.95	CSF1R	Homo sapiens colony stimulating factor 1 receptor (CSF1R). transcript variant 1. mRNA [NM_005211]	NM_005211
9.39E-04	1.24E-04	1.01	0.01	1.09	0.12	3.20	1.68	2.78	1.48	2.48	1.31	2.40	1.26	PCID2	Homo sapiens PCI domain containing 2 (PCID2). transcript variant 5. mRNA [NM_001258213]	NM_001258213
6.51E-08	2.65E-10	-1.12	-0.16	-1.02	-0.03	12.80	3.68	9.12	3.19	7.91	2.98	6.75	2.75	CD40	Homo sapiens CD40 molecule. TNF receptor superfamily member 5 (CD40). transcript variant 1. mRNA [NM_001250]	NM_001250
4.13E-04	4.41E-05	1.01	0.01	1.10	0.14	3.17	1.67	2.83	1.50	2.39	1.26	1.73	0.79	DOCK4	Homo sapiens dedicator of cytokinesis 4 (DOCK4). mRNA [NM_014705]	NM_014705
7.75E-04	9.79E-05	1.07	0.09	1.09	0.12	-1.44	-0.52	-1.36	-0.44	-1.37	-0.45	-1.35	-0.43	ZBTB3	Homo sapiens zinc finger and BTB domain containing 3 (ZBTB3). mRNA [NM_024784]	NM_024784
1.04E-06	1.57E-08	-1.11	-0.15	1.27	0.34	3.76	1.91	3.13	1.65	3.13	1.65	2.84	1.51	PDS5A	Homo sapiens PDS5. regulator of cohesion maintenance. homolog A (S. cerevisiae) (PDS5A). transcript variant 3. mRNA [NM_001100400]	NM_001100400
3.25E-03	5.66E-04	-1.04	-0.06	-1.11	-0.15	-2.32	-1.22	-2.34	-1.23	-2.06	-1.04	-1.91	-0.93	PAFAH2	Homo sapiens platelet-activating factor acetylhydrolase 2. 40kDa (PAFAH2). mRNA [NM_000437]	NM_000437
5.81E-03	1.16E-03	1.23	0.30	1.00	0.00	2.93	1.55	2.75	1.46	2.77	1.47	2.82	1.50	WLS	Homo sapiens mRNA for putative NFkB activating protein. complete cds. clone: 373. [AB097018]
1.73E-04	1.48E-05	-1.07	-0.09	-1.05	-0.07	1.46	0.55	1.70	0.76	1.62	0.69	1.73	0.79	MAT2A	Homo sapiens methionine adenosyltransferase II. alpha (MAT2A). mRNA [NM_005911]	NM_005911
5.88E-05	3.78E-06	-1.11	-0.15	-1.12	-0.17	2.34	1.23	1.83	0.88	1.82	0.87	1.65	0.72	CHMP4B	Homo sapiens charged multivesicular body protein 4B (CHMP4B). mRNA [NM_176812]	NM_176812
1.72E-04	1.46E-05	1.02	0.03	-1.34	-0.42	1.98	0.99	1.98	0.98	1.90	0.92	2.21	1.14	LPCAT1	Homo sapiens lysophosphatidylcholine acyltransferase 1 (LPCAT1). mRNA [NM_024830]	NM_024830
7.74E-03	1.64E-03	-1.03	-0.04	1.03	0.04	-1.42	-0.51	-1.32	-0.40	-1.35	-0.44	-1.24	-0.31		GB
1.64E-03	2.47E-04	-1.04	-0.06	-1.00	-0.01	1.26	0.34	1.43	0.51	1.30	0.38	1.35	0.43	SLC25A44	Homo sapiens solute carrier family 25. member 44 (SLC25A44). transcript variant 2. mRNA [NM_014655]	NM_014655
2.00E-05	9.12E-07	-1.02	-0.03	-1.11	-0.16	-4.18	-2.06	-3.46	-1.79	-3.59	-1.85	-2.85	-1.51	NLRX1	Homo sapiens NLR family member X1 (NLRX1). transcript variant 4. mRNA [NM_001282144]	NM_001282144
3.77E-02	1.10E-02	1.02	0.02	1.15	0.20	4.97	2.31	-1.25	-0.32	-1.31	-0.39	-1.25	-0.32	THSD1	Homo sapiens thrombospondin. type I. domain containing 1 (THSD1). transcript variant 1. mRNA [NM_018676]	NM_018676
1.88E-03	2.90E-04	1.01	0.02	1.03	0.04	-4.40	-2.14	-3.93	-1.97	-3.22	-1.69	-3.35	-1.74	SNAI3	Homo sapiens snail family zinc finger 3 (SNAI3). mRNA [NM_178310]	NM_178310
1.32E-02	3.12E-03	1.07	0.10	1.09	0.12	-1.86	-0.90	-2.50	-1.32	-2.22	-1.15	-1.85	-0.89	ZBED8	Homo sapiens zinc finger. BED-type containing 8 (ZBED8). mRNA [NM_022090]	NM_022090
4.10E-06	1.12E-07	1.06	0.08	1.09	0.12	4.58	2.19	3.43	1.78	3.02	1.60	2.12	1.08	GPC3	Homo sapiens glypican 3 (GPC3). transcript variant 1. mRNA [NM_001164617]	NM_001164617
4.84E-03	9.23E-04	-1.41	-0.49	-1.11	-0.15	1.84	0.88	1.72	0.78	1.49	0.57	1.33	0.41	TG	Homo sapiens thyroglobulin (TG). mRNA [NM_003235]	NM_003235
3.10E-03	5.33E-04	1.02	0.03	1.14	0.19	2.85	1.51	2.23	1.16	2.00	1.00	1.54	0.62	AKT3	Homo sapiens v-akt murine thymoma viral oncogene homolog 3 (AKT3). transcript variant 1. mRNA [NM_005465]	NM_005465
1.37E-03	1.99E-04	-1.02	-0.03	1.02	0.02	1.29	0.37	1.31	0.38	1.27	0.35	1.29	0.37	YY1AP1	Homo sapiens YY1 associated protein 1 (YY1AP1). transcript variant 2. mRNA [NM_139118]	NM_139118
2.35E-03	3.80E-04	-1.02	-0.03	-1.02	-0.02	1.20	0.26	1.37	0.45	1.21	0.27	1.28	0.35	MRPS24	Homo sapiens mitochondrial ribosomal protein S24 (MRPS24). mRNA [NM_032014]	NM_032014
7.01E-03	1.45E-03	-1.02	-0.03	-1.06	-0.09	-3.71	-1.89	-2.59	-1.37	-1.92	-0.94	-1.71	-0.78	CYP2S1	Homo sapiens cytochrome P450. family 2. subfamily S. polypeptide 1 (CYP2S1). mRNA [NM_030622]	NM_030622
1.06E-02	2.39E-03	1.02	0.03	1.19	0.25	-1.35	-0.43	-1.62	-0.70	-1.35	-0.44	-1.40	-0.48	MTFMT	Homo sapiens mitochondrial methionyl-tRNA formyltransferase (MTFMT). mRNA [NM_139242]	NM_139242
9.51E-03	2.11E-03	1.01	0.01	-1.18	-0.24	2.45	1.29	1.68	0.75	1.52	0.61	1.23	0.30	AIDA	Homo sapiens axin interactor. dorsalization associated (AIDA). mRNA [NM_022831]	NM_022831
1.81E-02	4.56E-03	1.04	0.06	1.08	0.11	-1.58	-0.66	-1.39	-0.48	-1.39	-0.48	-1.38	-0.46	CNOT6L	Homo sapiens CCR4-NOT transcription complex. subunit 6-like (CNOT6L). transcript variant 1. mRNA [NM_001286790]	NM_001286790
3.22E-03	5.62E-04	-1.10	-0.13	1.08	0.11	-1.20	-0.26	-1.25	-0.32	-1.25	-0.33	-1.23	-0.30	TMEM219	Homo sapiens transmembrane protein 219 (TMEM219). transcript variant 2. mRNA [NM_194280]	NM_194280
7.47E-04	9.38E-05	1.09	0.13	-1.16	-0.21	1.49	0.58	1.53	0.62	1.61	0.69	1.60	0.68	ZNF326	Homo sapiens zinc finger protein 326 (ZNF326). transcript variant 3. mRNA [NM_182975]	NM_182975
4.34E-03	8.08E-04	1.05	0.08	1.05	0.08	-2.04	-1.03	-1.67	-0.74	-2.06	-1.05	-2.01	-1.00	ZNF248	Homo sapiens zinc finger protein 248 (ZNF248). transcript variant 1. mRNA [NM_021045]	NM_021045
1.05E-05	3.92E-07	-1.07	-0.10	-1.04	-0.06	1.86	0.90	1.89	0.92	1.76	0.82	1.82	0.87	SNRPD1	Homo sapiens small nuclear ribonucleoprotein D1 polypeptide 16kDa (SNRPD1). transcript variant 1. mRNA [NM_006938]	NM_006938
4.12E-02	1.23E-02	1.06	0.09	1.07	0.10	-1.80	-0.85	-1.77	-0.82	-1.60	-0.68	-1.56	-0.64	PDHB	Homo sapiens pyruvate dehydrogenase (lipoamide) beta (PDHB). transcript variant 1. mRNA [NM_000925]	NM_000925
4.69E-02	1.45E-02	1.26	0.34	-1.47	-0.56	-2.05	-1.03	1.58	0.66	1.23	0.29	1.27	0.35	ANKRD20A12P	Homo sapiens ankyrin repeat domain 20 family. member A12. pseudogene (ANKRD20A12P). non-coding RNA [NR_046228]	NR_046228
1.16E-04	9.07E-06	-1.01	-0.01	-1.01	-0.01	-4.29	-2.10	-2.85	-1.51	-2.90	-1.54	-2.29	-1.20	SLC16A5	Homo sapiens solute carrier family 16 (monocarboxylate transporter). member 5 (SLC16A5). transcript variant 1. mRNA [NM_004695]	NM_004695
1.00E-02	2.25E-03	-1.04	-0.05	1.06	0.08	-1.87	-0.90	-1.60	-0.68	-1.37	-0.45	-1.28	-0.35	PHTF2	Homo sapiens putative homeodomain transcription factor 2 (PHTF2). transcript variant 2. mRNA [NM_020432]	NM_020432
1.98E-02	5.09E-03	1.05	0.06	1.14	0.19	1.45	0.53	1.60	0.68	1.45	0.54	1.45	0.53	SENP1	Homo sapiens SUMO1/sentrin specific peptidase 1 (SENP1). transcript variant 2. mRNA [NM_001267595]	NM_001267595
9.37E-05	6.90E-06	1.09	0.13	-1.10	-0.14	-3.55	-1.83	-3.18	-1.67	-2.55	-1.35	-2.12	-1.09	MAPK3	Homo sapiens mitogen-activated protein kinase 3 (MAPK3). transcript variant 1. mRNA [NM_002746]	NM_002746
8.83E-03	1.93E-03	1.03	0.04	1.05	0.07	-1.43	-0.51	-2.18	-1.12	-2.67	-1.42	-1.91	-0.94	TRIM6	Homo sapiens tripartite motif containing 6 (TRIM6). transcript variant 1. mRNA [NM_001003818]	NM_001003818
1.08E-04	8.27E-06	1.36	0.44	1.78	0.84	66.79	6.06	51.21	5.68	42.41	5.41	29.04	4.86	PLAT	Homo sapiens plasminogen activator. tissue (PLAT). transcript variant 1. mRNA [NM_000930]	NM_000930
1.40E-02	3.35E-03	-1.07	-0.09	-1.18	-0.24	-2.15	-1.10	-2.08	-1.06	-2.12	-1.08	-2.04	-1.03	KLHL17	Homo sapiens kelch-like family member 17 (KLHL17). mRNA [NM_198317]	NM_198317
6.06E-05	3.93E-06	1.18	0.24	1.04	0.06	5.12	2.36	3.24	1.70	3.09	1.63	2.34	1.23	VSNL1	Homo sapiens visinin-like 1 (VSNL1). mRNA [NM_003385]	NM_003385
1.58E-03	2.36E-04	1.09	0.12	-1.01	-0.01	-2.12	-1.08	-1.93	-0.95	-1.84	-0.88	-1.67	-0.74	TUBA4A	Homo sapiens tubulin. alpha 4a (TUBA4A). transcript variant 1. mRNA [NM_006000]	NM_006000
2.10E-02	5.44E-03	-1.02	-0.03	-1.04	-0.06	-1.79	-0.84	-2.13	-1.09	-1.95	-0.97	-2.10	-1.07	WDSUB1	Homo sapiens WD repeat. sterile alpha motif and U-box domain containing 1 (WDSUB1). transcript variant 3. mRNA [NM_152528]	NM_152528
3.81E-05	2.15E-06	-1.07	-0.10	1.24	0.31	-3.00	-1.59	-3.52	-1.81	-3.11	-1.64	-2.54	-1.35	TTLL1	Homo sapiens tubulin tyrosine ligase-like family. member 1 (TTLL1). transcript variant 1. mRNA [NM_012263]	NM_012263
4.04E-06	1.09E-07	-1.05	-0.07	1.02	0.03	1.74	0.80	1.81	0.85	1.68	0.75	1.78	0.83	RBM14-RBM4	Homo sapiens RBM14-RBM4 readthrough (RBM14-RBM4). transcript variant 1. mRNA [NM_001198845]	NM_001198845
3.30E-02	9.39E-03	-1.13	-0.18	-1.08	-0.12	2.01	1.01	1.66	0.73	1.75	0.81	1.47	0.55	HEATR1	Homo sapiens HEAT repeat containing 1 (HEATR1). mRNA [NM_018072]	NM_018072
4.66E-02	1.44E-02	-1.00	0.00	1.13	0.18	1.77	0.82	1.55	0.63	1.65	0.72	1.53	0.61	SNRPG	Homo sapiens small nuclear ribonucleoprotein polypeptide G (SNRPG). mRNA [NM_003096]	NM_003096
3.31E-03	5.81E-04	-1.02	-0.04	1.03	0.05	1.58	0.66	1.78	0.83	1.49	0.58	1.71	0.77	GPN2	Homo sapiens GPN-loop GTPase 2 (GPN2). mRNA [NM_018066]	NM_018066
8.78E-03	1.91E-03	1.01	0.02	-1.04	-0.05	-1.62	-0.70	-1.48	-0.56	-1.45	-0.54	-1.38	-0.47	FOXN2	Homo sapiens forkhead box N2 (FOXN2). mRNA [NM_002158]	NM_002158
2.85E-04	2.73E-05	1.22	0.29	1.07	0.09	20.33	4.35	11.12	3.48	8.67	3.12	4.95	2.31	SLCO4A1	Homo sapiens solute carrier organic anion transporter family. member 4A1 (SLCO4A1). mRNA [NM_016354]	NM_016354
1.55E-02	3.78E-03	-1.00	0.00	-1.05	-0.08	-2.22	-1.15	-2.24	-1.16	-1.80	-0.85	-2.13	-1.09	LINC01010	long intergenic non-protein coding RNA 1010 [Source:HGNC Symbol;Acc:48978] [ENST00000431422]
5.42E-04	6.25E-05	-1.05	-0.07	-1.03	-0.04	-4.76	-2.25	-4.79	-2.26	-4.15	-2.05	-3.28	-1.71	MTL5	Homo sapiens metallothionein-like 5. testis-specific (tesmin) (MTL5). transcript variant 1. mRNA [NM_004923]	NM_004923
5.74E-07	6.47E-09	1.00	0.01	1.02	0.02	-2.81	-1.49	-2.75	-1.46	-2.51	-1.33	-2.21	-1.14	SLC48A1	Homo sapiens solute carrier family 48 (heme transporter). member 1 (SLC48A1). mRNA [NM_017842]	NM_017842
4.16E-02	1.25E-02	-1.67	-0.74	1.00	0.00	-5.05	-2.34	-3.67	-1.88	-1.56	-0.64	-2.35	-1.23		Uncharacterized protein [Source:UniProtKB/TrEMBL;Acc:A8MZ04] [ENST00000398832]
7.08E-03	1.47E-03	-1.04	-0.06	-1.11	-0.15	-3.47	-1.79	-3.63	-1.86	-3.36	-1.75	-3.37	-1.75	PAQR4	Homo sapiens progestin and adipoQ receptor family member IV (PAQR4). transcript variant 1. mRNA [NM_152341]	NM_152341
2.21E-04	2.01E-05	1.05	0.08	1.10	0.14	1.57	0.65	1.79	0.84	1.47	0.55	1.65	0.72	NAPG	Homo sapiens N-ethylmaleimide-sensitive factor attachment protein. gamma (NAPG). mRNA [NM_003826]	NM_003826
1.80E-07	1.20E-09	-1.50	-0.59	-1.07	-0.09	12.62	3.66	13.81	3.79	11.36	3.51	11.78	3.56	DNAH17	dynein. axonemal. heavy chain 17 [Source:HGNC Symbol;Acc:2946] [ENST00000587177]
1.36E-02	3.22E-03	1.02	0.03	-1.05	-0.07	-1.71	-0.77	-1.39	-0.47	-1.59	-0.67	-1.43	-0.52	LOC202181	Homo sapiens SUMO-interacting motifs containing 1 pseudogene (LOC202181). non-coding RNA [NR_026921]	NR_026921
5.44E-06	1.64E-07	1.01	0.02	1.04	0.06	-2.16	-1.11	-2.51	-1.33	-2.27	-1.18	-2.27	-1.18	CCDC96	Homo sapiens coiled-coil domain containing 96 (CCDC96). mRNA [NM_153376]	NM_153376
4.14E-03	7.64E-04	1.02	0.03	1.06	0.09	-1.24	-0.31	-1.19	-0.26	-1.18	-0.24	-1.09	-0.13	EXOSC1	Homo sapiens exosome component 1 (EXOSC1). mRNA [NM_016046]	NM_016046
3.50E-02	1.01E-02	-1.05	-0.07	-1.09	-0.13	1.34	0.42	1.16	0.21	1.24	0.31	1.26	0.34	PRKAG1	Homo sapiens protein kinase. AMP-activated. gamma 1 non-catalytic subunit (PRKAG1). transcript variant 4. mRNA [NM_001206710]	NM_001206710
8.53E-03	1.84E-03	1.02	0.02	1.09	0.12	-1.27	-0.35	1.01	0.01	-1.06	-0.09	-1.01	-0.02	CIDEC	Homo sapiens cell death-inducing DFFA-like effector c (CIDEC). transcript variant 3. mRNA [NM_022094]	NM_022094
2.73E-03	4.57E-04	-1.08	-0.11	-1.16	-0.21	-2.88	-1.53	-2.21	-1.14	-2.08	-1.06	-1.79	-0.84	PICK1	Homo sapiens protein interacting with PRKCA 1 (PICK1). transcript variant 1. mRNA [NM_012407]	NM_012407
3.87E-03	7.05E-04	-1.03	-0.04	1.07	0.09	-5.31	-2.41	-4.25	-2.09	-3.23	-1.69	-2.79	-1.48	NAIP	Homo sapiens NLR family. apoptosis inhibitory protein (NAIP). transcript variant 1. mRNA [NM_004536]	NM_004536
1.54E-02	3.77E-03	-1.03	-0.05	-1.09	-0.12	1.25	0.32	1.28	0.36	1.29	0.37	1.25	0.32	INTS6	Homo sapiens integrator complex subunit 6 (INTS6). transcript variant 1. mRNA [NM_012141]	NM_012141
2.32E-03	3.74E-04	-1.01	-0.01	1.05	0.07	-1.03	-0.04	-1.31	-0.39	-1.28	-0.36	-1.34	-0.43	Sep 09	Homo sapiens septin 9 (SEPT9). transcript variant 3. mRNA [NM_006640]	NM_006640
3.27E-04	3.26E-05	-1.07	-0.10	-1.06	-0.08	1.46	0.54	1.44	0.53	1.38	0.46	1.41	0.50	UBALD1	Homo sapiens UBA-like domain containing 1 (UBALD1). mRNA [NM_145253]	NM_145253
1.79E-02	4.50E-03	-1.09	-0.13	1.29	0.37	1.57	0.65	1.63	0.70	1.44	0.52	1.52	0.61	HAS3	Homo sapiens hyaluronan synthase 3 (HAS3). transcript variant 2. mRNA [NM_138612]	NM_138612
2.35E-02	6.24E-03	1.03	0.04	-1.06	-0.08	1.80	0.85	1.86	0.89	1.54	0.62	1.46	0.55	CCDC71	Homo sapiens coiled-coil domain containing 71 (CCDC71). mRNA [NM_022903]	NM_022903
4.89E-04	5.46E-05	-1.09	-0.12	-1.08	-0.11	-2.58	-1.37	-2.75	-1.46	-2.78	-1.48	-2.32	-1.21	SNX30	Homo sapiens sorting nexin family member 30 (SNX30). mRNA [NM_001012994]	NM_001012994
1.68E-06	3.11E-08	-1.03	-0.05	1.04	0.05	2.12	1.08	2.03	1.02	1.97	0.98	1.82	0.86	HSPA9	Homo sapiens heat shock 70kDa protein 9 (mortalin) (HSPA9). mRNA [NM_004134]	NM_004134
1.75E-04	1.50E-05	-1.18	-0.24	1.08	0.12	-3.67	-1.87	-3.45	-1.79	-4.47	-2.16	-2.96	-1.57	RTN4R	Homo sapiens reticulon 4 receptor (RTN4R). mRNA [NM_023004]	NM_023004
5.46E-03	1.07E-03	-1.01	-0.02	1.07	0.10	-1.46	-0.54	-1.28	-0.36	-1.43	-0.51	-1.21	-0.27	DTYMK	Homo sapiens deoxythymidylate kinase (thymidylate kinase) (DTYMK). transcript variant 1. mRNA [NM_012145]	NM_012145
5.90E-03	1.18E-03	1.07	0.10	1.04	0.06	-1.21	-0.27	-1.25	-0.32	-1.33	-0.41	-1.39	-0.47	VIPAS39	Homo sapiens VPS33B interacting protein. apical-basolateral polarity regulator. spe-39 homolog (VIPAS39). transcript variant 2. mRNA [NM_022067]	NM_022067
1.68E-02	4.17E-03	-1.10	-0.13	-1.08	-0.11	1.50	0.58	1.21	0.28	1.23	0.29	1.28	0.36	BRAP	Homo sapiens BRCA1 associated protein (BRAP). mRNA [NM_006768]	NM_006768
2.98E-06	7.10E-08	-1.03	-0.04	-1.03	-0.05	3.37	1.75	3.01	1.59	3.08	1.62	2.77	1.47	PIM3	Homo sapiens pim-3 oncogene (PIM3). mRNA [NM_001001852]	NM_001001852
3.17E-02	8.92E-03	-1.09	-0.12	-1.19	-0.25	-1.44	-0.53	-1.40	-0.49	-1.42	-0.50	-1.46	-0.55	IDE	Homo sapiens insulin-degrading enzyme (IDE). transcript variant 1. mRNA [NM_004969]	NM_004969
3.66E-02	1.07E-02	1.17	0.22	-1.02	-0.03	8.24	3.04	4.89	2.29	2.52	1.33	1.49	0.58	SLC26A9	Homo sapiens solute carrier family 26 (anion exchanger). member 9 (SLC26A9). transcript variant 1. mRNA [NM_052934]	NM_052934
1.54E-02	3.74E-03	1.02	0.02	1.15	0.20	1.63	0.70	1.48	0.57	1.52	0.61	1.44	0.52		HCG1981372. isoform CRA_c; Uncharacterized protein [Source:UniProtKB/TrEMBL;Acc:B1B108] [ENST00000471090]
1.27E-05	5.04E-07	-1.00	0.00	1.03	0.04	-3.24	-1.70	-2.95	-1.56	-2.61	-1.38	-2.13	-1.09	CCBL1	Homo sapiens cysteine conjugate-beta lyase. cytoplasmic (CCBL1). transcript variant 1. mRNA [NM_004059]	NM_004059
6.56E-04	7.96E-05	1.02	0.03	1.03	0.05	-14.82	-3.89	-10.18	-3.35	-5.98	-2.58	-5.67	-2.50	SLC46A1	Homo sapiens solute carrier family 46 (folate transporter). member 1 (SLC46A1). transcript variant 1. mRNA [NM_080669]	NM_080669
1.51E-02	3.67E-03	1.09	0.13	-1.02	-0.03	-1.81	-0.85	-1.24	-0.31	-1.33	-0.42	-1.25	-0.32	SPDYE5	Homo sapiens speedy/RINGO cell cycle regulator family member E5 (SPDYE5). mRNA [NM_001099435]	NM_001099435
7.26E-04	9.09E-05	-1.01	-0.01	1.17	0.23	-2.23	-1.15	-1.48	-0.57	-1.39	-0.48	-1.60	-0.68	ITLN1	Homo sapiens intelectin 1 (galactofuranose binding) (ITLN1). mRNA [NM_017625]	NM_017625
5.86E-03	1.17E-03	1.01	0.01	-1.99	-1.00	4.40	2.14	2.84	1.50	2.31	1.21	2.62	1.39	ETV3	Homo sapiens ets variant 3 (ETV3). transcript variant 1. mRNA [NM_001145312]	NM_001145312
2.98E-03	5.09E-04	-1.09	-0.12	1.24	0.32	1.96	0.97	1.52	0.60	1.68	0.75	1.78	0.83	EID3	Homo sapiens EP300 interacting inhibitor of differentiation 3 (EID3). mRNA [NM_001008394]	NM_001008394
3.49E-05	1.93E-06	-1.04	-0.06	1.03	0.05	-4.20	-2.07	-4.28	-2.10	-2.77	-1.47	-2.57	-1.36	SCIMP	Homo sapiens SLP adaptor and CSK interacting membrane protein (SCIMP). transcript variant 1. mRNA [NM_207103]	NM_207103
1.45E-02	3.47E-03	-1.01	-0.01	-1.09	-0.12	-1.75	-0.81	-1.91	-0.93	-1.68	-0.75	-1.69	-0.76	VWA5A	Homo sapiens von Willebrand factor A domain containing 5A (VWA5A). transcript variant 2. mRNA [NM_198315]	NM_198315
5.25E-03	1.02E-03	-1.07	-0.10	1.05	0.07	2.04	1.03	1.67	0.74	1.81	0.85	1.89	0.92	SRF	Homo sapiens serum response factor (c-fos serum response element-binding transcription factor) (SRF). transcript variant 1. mRNA [NM_003131]	NM_003131
3.63E-03	6.51E-04	1.14	0.18	-1.22	-0.29	1.76	0.82	1.59	0.66	1.61	0.69	1.52	0.60	HSP90AB1	Homo sapiens heat shock protein 90kDa alpha (cytosolic). class B member 1 (HSP90AB1). transcript variant 2. mRNA [NM_007355]	NM_007355
2.15E-04	1.95E-05	-1.02	-0.02	-1.05	-0.07	-2.40	-1.26	-2.41	-1.27	-2.17	-1.12	-2.20	-1.14	CTIF	Homo sapiens CBP80/20-dependent translation initiation factor (CTIF). transcript variant 1. mRNA [NM_014772]	NM_014772
1.27E-02	2.98E-03	1.03	0.04	1.03	0.05	1.51	0.60	1.21	0.28	1.19	0.25	1.19	0.25	THRAP3	Homo sapiens thyroid hormone receptor associated protein 3 (THRAP3). mRNA [NM_005119]	NM_005119
4.05E-03	7.44E-04	1.02	0.02	-1.06	-0.08	-2.59	-1.37	-2.28	-1.19	-2.21	-1.14	-2.22	-1.15	FBP1	Homo sapiens fructose-1.6-bisphosphatase 1 (FBP1). transcript variant 1. mRNA [NM_000507]	NM_000507
3.90E-02	1.16E-02	-1.05	-0.07	-1.02	-0.03	-1.73	-0.79	-1.37	-0.45	-1.30	-0.38	-1.43	-0.52	EMC3-AS1	Homo sapiens EMC3 antisense RNA 1 (EMC3-AS1). long non-coding RNA [NR_103821]	NR_103821
1.85E-02	4.70E-03	-1.09	-0.13	1.11	0.15	2.11	1.08	1.48	0.56	1.57	0.65	1.49	0.58	TMEM2	Homo sapiens transmembrane protein 2 (TMEM2). transcript variant 1. mRNA [NM_013390]	NM_013390
2.39E-03	3.89E-04	-1.04	-0.05	1.00	0.00	-1.30	-0.38	-1.26	-0.34	-1.26	-0.33	-1.24	-0.31	SNX17	Homo sapiens sorting nexin 17 (SNX17). transcript variant 1. mRNA [NM_014748]	NM_014748
5.42E-04	6.25E-05	1.04	0.06	1.15	0.21	-2.39	-1.26	-1.82	-0.87	-1.88	-0.91	-1.68	-0.75	C11orf74	Homo sapiens chromosome 11 open reading frame 74 (C11orf74). transcript variant 4. mRNA [NM_138787]	NM_138787
4.41E-02	1.34E-02	-1.00	-0.01	-1.10	-0.14	-1.30	-0.38	-1.25	-0.32	-1.29	-0.37	-1.23	-0.30	DSCR3	Homo sapiens Down syndrome critical region gene 3 (DSCR3). mRNA [NM_006052]	NM_006052
2.96E-02	8.21E-03	-1.12	-0.16	-1.00	0.00	-1.77	-0.82	-1.82	-0.86	-1.61	-0.69	-1.66	-0.73	PRIMPOL	Homo sapiens primase and polymerase (DNA-directed) (PRIMPOL). mRNA [NM_152683]	NM_152683
2.04E-05	9.36E-07	1.03	0.04	1.08	0.11	-1.46	-0.55	-1.62	-0.70	-1.59	-0.67	-1.60	-0.68	C17orf62	Homo sapiens chromosome 17 open reading frame 62 (C17orf62). transcript variant 2. mRNA [NM_001033046]	NM_001033046
1.26E-03	1.79E-04	-1.04	-0.06	1.07	0.10	1.59	0.67	1.53	0.61	1.56	0.64	1.57	0.65	UTP11L	Homo sapiens UTP11-like. U3 small nucleolar ribonucleoprotein (yeast) (UTP11L). mRNA [NM_016037]	NM_016037
3.52E-02	1.02E-02	1.20	0.26	-1.80	-0.85	-2.65	-1.41	-1.02	-0.03	-1.10	-0.13	-1.18	-0.24	GCLM	Homo sapiens glutamate-cysteine ligase. modifier subunit (GCLM). mRNA [NM_002061]	NM_002061
2.15E-02	5.61E-03	-1.02	-0.03	1.03	0.04	1.86	0.90	1.56	0.64	1.52	0.61	1.28	0.35	C5orf15	Homo sapiens chromosome 5 open reading frame 15 (C5orf15). mRNA [NM_020199]	NM_020199
1.92E-02	4.89E-03	-1.02	-0.03	-1.18	-0.24	-1.71	-0.77	-1.66	-0.74	-1.75	-0.80	-1.75	-0.81	DOK3	Homo sapiens docking protein 3 (DOK3). transcript variant 2. mRNA [NM_001144875]	NM_001144875
4.86E-05	2.96E-06	-1.01	-0.02	1.02	0.03	7.11	2.83	5.92	2.57	5.54	2.47	4.75	2.25	BCL2A1	Homo sapiens BCL2-related protein A1 (BCL2A1). transcript variant 1. mRNA [NM_004049]	NM_004049
1.19E-07	6.74E-10	-1.13	-0.18	-1.04	-0.06	12.97	3.70	9.18	3.20	8.27	3.05	6.69	2.74	CD40	Homo sapiens CD40 molecule. TNF receptor superfamily member 5 (CD40). transcript variant 1. mRNA [NM_001250]	NM_001250
6.62E-03	1.36E-03	-1.04	-0.06	1.14	0.19	1.67	0.74	1.61	0.68	1.76	0.82	2.16	1.11	ZFP36	Homo sapiens ZFP36 ring finger protein (ZFP36). mRNA [NM_003407]	NM_003407
1.30E-02	3.06E-03	-1.12	-0.17	-1.46	-0.54	2.25	1.17	1.75	0.81	1.65	0.72	1.49	0.58	SOS1	Homo sapiens son of sevenless homolog 1 (Drosophila) (SOS1). mRNA [NM_005633]	NM_005633
4.57E-02	1.40E-02	-1.09	-0.13	1.06	0.08	1.04	0.06	-1.03	-0.04	1.03	0.05	1.11	0.16	HLA-DPB1	Homo sapiens major histocompatibility complex. class II. DP beta 1 (HLA-DPB1). mRNA [NM_002121]	NM_002121
1.16E-04	9.06E-06	1.02	0.02	-1.08	-0.12	-1.95	-0.96	-1.63	-0.71	-1.68	-0.75	-1.52	-0.60	B3GAT3	Homo sapiens beta-1.3-glucuronyltransferase 3 (glucuronosyltransferase I) (B3GAT3). transcript variant 4. mRNA [NM_001288723]	NM_001288723
8.33E-04	1.07E-04	-1.00	0.00	1.08	0.11	2.61	1.38	2.13	1.09	1.82	0.86	1.77	0.82		ALU7_HUMAN (P39194) Alu subfamily SQ sequence contamination warning entry. partial (9%) [THC2685534]
3.80E-02	1.12E-02	1.06	0.08	-1.10	-0.14	1.41	0.50	1.88	0.91	1.34	0.42	1.49	0.57	OSTCP1	Homo sapiens oligosaccharyltransferase complex subunit pseudogene 1 (OSTCP1). non-coding RNA [NR_028496]	NR_028496
2.00E-04	1.78E-05	-1.04	-0.06	1.34	0.42	-3.42	-1.78	-3.08	-1.62	-2.06	-1.04	-2.17	-1.12	DEPTOR	Homo sapiens DEP domain containing MTOR-interacting protein (DEPTOR). transcript variant 1. mRNA [NM_022783]	NM_022783
4.77E-02	1.48E-02	-1.17	-0.22	-1.26	-0.34	2.31	1.21	1.64	0.71	1.72	0.78	1.37	0.45	ARID5B	Homo sapiens AT rich interactive domain 5B (MRF1-like) (ARID5B). transcript variant 1. mRNA [NM_032199]	NM_032199
1.88E-04	1.65E-05	1.01	0.01	1.13	0.17	-1.40	-0.49	-1.28	-0.36	-1.25	-0.33	-1.15	-0.20	SIVA1	Homo sapiens SIVA1. apoptosis-inducing factor (SIVA1). transcript variant 1. mRNA [NM_006427]	NM_006427
1.63E-02	4.03E-03	-1.08	-0.11	1.02	0.03	-2.90	-1.53	-2.25	-1.17	-3.17	-1.66	-1.94	-0.96	SLC35B4	Homo sapiens solute carrier family 35 (UDP-xylose/UDP-N-acetylglucosamine transporter). member B4 (SLC35B4). mRNA [NM_032826]	NM_032826
4.68E-04	5.17E-05	-1.05	-0.07	-1.14	-0.19	-3.44	-1.78	-2.23	-1.16	-2.16	-1.11	-2.02	-1.02	LOC102724229	PREDICTED: Homo sapiens uncharacterized LOC102724229 (LOC102724229). mRNA [XM_006716222]	XM_006716222
1.79E-03	2.73E-04	1.13	0.18	1.26	0.33	7.95	2.99	5.28	2.40	6.50	2.70	5.11	2.35	CCNE2	Homo sapiens cyclin E2 (CCNE2). mRNA [NM_057749]	NM_057749
3.70E-06	9.70E-08	-1.06	-0.09	-1.12	-0.16	6.70	2.74	5.42	2.44	5.52	2.47	4.52	2.18	CFLAR	Homo sapiens CASP8 and FADD-like apoptosis regulator (CFLAR). transcript variant 3. mRNA [NM_001127184]	NM_001127184
1.23E-04	9.72E-06	1.00	0.00	1.03	0.04	-1.83	-0.87	-1.81	-0.86	-1.62	-0.70	-1.54	-0.62	ABHD11	Homo sapiens abhydrolase domain containing 11 (ABHD11). transcript variant 1. mRNA [NM_148912]	NM_148912
8.15E-05	5.78E-06	1.10	0.13	1.09	0.12	-1.28	-0.35	-1.29	-0.37	-1.23	-0.30	-1.29	-0.37	EXT2	Homo sapiens exostosin glycosyltransferase 2 (EXT2). transcript variant 1. mRNA [NM_000401]	NM_000401
4.54E-02	1.39E-02	1.01	0.02	1.24	0.31	1.68	0.75	1.50	0.58	1.56	0.64	1.39	0.48	NR1D1	Homo sapiens nuclear receptor subfamily 1. group D. member 1 (NR1D1). mRNA [NM_021724]	NM_021724
6.30E-03	1.28E-03	-1.01	-0.01	1.22	0.29	2.73	1.45	2.02	1.01	2.19	1.13	2.01	1.00	ZNF460	Homo sapiens zinc finger protein 460 (ZNF460). mRNA [NM_006635]	NM_006635
1.05E-04	7.95E-06	1.03	0.04	-1.10	-0.13	-2.37	-1.25	-2.19	-1.13	-1.96	-0.97	-1.83	-0.87	IL17RA	Homo sapiens interleukin 17 receptor A (IL17RA). transcript variant 1. mRNA [NM_014339]	NM_014339
7.56E-04	9.51E-05	-1.04	-0.06	-1.08	-0.11	1.60	0.68	1.70	0.76	1.51	0.59	1.58	0.66	SDF2L1	Homo sapiens stromal cell-derived factor 2-like 1 (SDF2L1). mRNA [NM_022044]	NM_022044
1.18E-03	1.65E-04	-1.05	-0.07	-1.07	-0.10	1.45	0.54	1.32	0.40	1.22	0.29	1.21	0.27	TIMM22	Homo sapiens translocase of inner mitochondrial membrane 22 homolog (yeast) (TIMM22). mRNA [NM_013337]	NM_013337
1.77E-06	3.32E-08	1.02	0.04	1.01	0.01	-2.01	-1.01	-1.78	-0.83	-1.61	-0.69	-1.53	-0.61	BBX	Homo sapiens bobby sox homolog (Drosophila) (BBX). transcript variant 2. mRNA [NM_020235]	NM_020235
1.50E-03	2.21E-04	-1.05	-0.07	1.10	0.13	1.83	0.87	1.93	0.95	1.76	0.82	1.84	0.88	SPRYD4	Homo sapiens SPRY domain containing 4 (SPRYD4). mRNA [NM_207344]	NM_207344
3.31E-04	3.31E-05	-1.02	-0.02	-1.02	-0.03	-2.58	-1.37	-2.12	-1.08	-2.28	-1.19	-1.83	-0.87	TMEM173	Homo sapiens transmembrane protein 173 (TMEM173). mRNA [NM_198282]	NM_198282
1.48E-02	3.59E-03	-1.07	-0.10	-1.18	-0.24	-4.44	-2.15	-3.94	-1.98	-3.72	-1.90	-3.99	-2.00	TRIM54	Homo sapiens tripartite motif containing 54 (TRIM54). transcript variant 1. mRNA [NM_032546]	NM_032546
9.59E-06	3.48E-07	1.17	0.23	1.05	0.07	-13.37	-3.74	-10.51	-3.39	-6.58	-2.72	-5.76	-2.53	AVPI1	Homo sapiens arginine vasopressin-induced 1 (AVPI1). mRNA [NM_021732]	NM_021732
9.45E-04	1.25E-04	1.03	0.05	-1.26	-0.33	3.40	1.77	2.72	1.44	2.68	1.42	2.20	1.14	ACSL4	Homo sapiens acyl-CoA synthetase long-chain family member 4 (ACSL4). transcript variant 1. mRNA [NM_004458]	NM_004458
9.46E-06	3.41E-07	-1.12	-0.16	1.08	0.11	-2.96	-1.56	-5.02	-2.33	-3.50	-1.81	-3.54	-1.82	PALD1	Homo sapiens phosphatase domain containing. paladin 1 (PALD1). mRNA [NM_014431]	NM_014431
8.58E-03	1.86E-03	-1.02	-0.03	1.08	0.11	-1.67	-0.74	-1.85	-0.89	-1.78	-0.83	-1.84	-0.88	ACAA2	Homo sapiens acetyl-CoA acyltransferase 2 (ACAA2). mRNA [NM_006111]	NM_006111
4.51E-03	8.49E-04	1.14	0.18	1.02	0.03	-1.28	-0.36	-1.11	-0.15	-1.20	-0.27	-1.25	-0.32	GLIDR	Homo sapiens glioblastoma down-regulated RNA (GLIDR). long non-coding RNA [NR_015363]	NR_015363
7.26E-04	9.08E-05	-1.07	-0.10	-1.17	-0.23	-2.49	-1.32	-2.16	-1.11	-2.10	-1.07	-1.94	-0.95	WDR81	Homo sapiens WD repeat domain 81 (WDR81). transcript variant 2. mRNA [NM_152348]	NM_152348
1.59E-02	3.90E-03	-1.00	0.00	-1.04	-0.05	-1.32	-0.40	-1.25	-0.32	-1.26	-0.33	-1.21	-0.27	NBEAL1	neurobeachin-like 1 [Source:HGNC Symbol;Acc:20681] [ENST00000460355]
3.26E-02	9.21E-03	-1.05	-0.07	-1.11	-0.15	-1.57	-0.65	-1.57	-0.65	-1.45	-0.54	-1.47	-0.55	HMG20B	Homo sapiens high mobility group 20B (HMG20B). mRNA [NM_006339]	NM_006339
9.09E-03	1.99E-03	-1.00	0.00	-1.20	-0.27	1.89	0.92	1.81	0.85	1.72	0.78	2.02	1.01	MPDU1	Homo sapiens mannose-P-dolichol utilization defect 1 (MPDU1). transcript variant 1. mRNA [NM_004870]	NM_004870
4.69E-07	4.94E-09	-1.06	-0.09	1.09	0.12	2.39	1.25	2.36	1.24	2.08	1.06	2.22	1.15	ZNF562	Homo sapiens zinc finger protein 562 (ZNF562). transcript variant 1. mRNA [NM_001130031]	NM_001130031
3.56E-07	3.33E-09	1.01	0.02	1.16	0.22	2.17	1.12	2.09	1.06	2.02	1.01	1.94	0.96	UBE2A	Homo sapiens ubiquitin-conjugating enzyme E2A (UBE2A). transcript variant 1. mRNA [NM_003336]	NM_003336
4.09E-02	1.22E-02	1.03	0.04	-1.43	-0.52	-1.41	-0.49	1.36	0.44	1.26	0.34	1.21	0.28	NSAP11	Homo sapiens nervous system abundant protein 11 (NSAP11) mRNA. complete cds. [AY176665]
4.05E-03	7.43E-04	-1.10	-0.13	-1.17	-0.23	1.50	0.58	1.36	0.44	1.33	0.42	1.46	0.55	TMEM222	Homo sapiens transmembrane protein 222 (TMEM222). transcript variant 1. mRNA [NM_032125]	NM_032125
1.17E-03	1.63E-04	1.01	0.01	1.16	0.21	-1.50	-0.59	-1.46	-0.54	-1.40	-0.48	-1.34	-0.42	ZFAS1	Homo sapiens ZNFX1 antisense RNA 1 (ZFAS1). transcript variant 2. long non-coding RNA [NR_003605]	NR_003605
1.30E-02	3.05E-03	1.02	0.02	-1.11	-0.15	-1.30	-0.38	-1.14	-0.19	-1.24	-0.31	-1.04	-0.05	C2CD3	Homo sapiens C2 calcium-dependent domain containing 3 (C2CD3). transcript variant 1. mRNA [NM_001286577]	NM_001286577
1.29E-03	1.85E-04	-1.09	-0.13	-1.05	-0.08	1.71	0.77	2.13	1.09	1.71	0.77	2.03	1.02	RELB	Homo sapiens v-rel avian reticuloendotheliosis viral oncogene homolog B (RELB). mRNA [NM_006509]	NM_006509
8.57E-03	1.85E-03	-1.05	-0.08	1.00	0.00	-1.67	-0.74	-1.51	-0.60	-1.49	-0.58	-1.31	-0.39	GLTSCR2	Homo sapiens glioma tumor suppressor candidate region gene 2 (GLTSCR2). mRNA [NM_015710]	NM_015710
1.27E-04	1.01E-05	-1.09	-0.12	1.06	0.08	-1.70	-0.77	-1.58	-0.66	-1.56	-0.64	-1.49	-0.57	RABL2A	Homo sapiens RAB. member of RAS oncogene family-like 2A (RABL2A). transcript variant 1. mRNA [NM_013412]	NM_013412
3.42E-02	9.79E-03	-1.05	-0.07	1.06	0.09	1.58	0.66	1.54	0.63	1.32	0.40	1.25	0.32	LIN54	Homo sapiens lin-54 homolog (C. elegans) (LIN54). transcript variant 1. mRNA [NM_194282]	NM_194282
1.43E-02	3.42E-03	-1.13	-0.18	-1.05	-0.07	1.81	0.86	1.59	0.67	1.47	0.56	1.37	0.45	CSTF3	Homo sapiens cleavage stimulation factor. 3' pre-RNA. subunit 3. 77kDa (CSTF3). transcript variant 1. mRNA [NM_001326]	NM_001326
1.92E-05	8.64E-07	-1.05	-0.07	-1.01	-0.02	2.56	1.35	2.10	1.07	2.01	1.01	1.86	0.89	RNASEH1	Homo sapiens ribonuclease H1 (RNASEH1). transcript variant 1. mRNA [NM_002936]	NM_002936
4.70E-02	1.45E-02	1.08	0.11	1.13	0.18	-1.40	-0.48	-1.19	-0.25	-1.19	-0.25	-1.26	-0.33	PPM1B	Homo sapiens protein phosphatase. Mg2+/Mn2+ dependent. 1B (PPM1B). transcript variant 2. mRNA [NM_177968]	NM_177968
2.55E-07	1.99E-09	1.09	0.12	1.03	0.05	12.07	3.59	11.52	3.53	10.23	3.35	8.61	3.11	SOCS3	Homo sapiens suppressor of cytokine signaling 3 (SOCS3). mRNA [NM_003955]	NM_003955
8.96E-07	1.26E-08	1.02	0.03	1.01	0.02	1.97	0.98	2.11	1.08	1.74	0.80	1.60	0.67	ZAK	Homo sapiens sterile alpha motif and leucine zipper containing kinase AZK (ZAK). transcript variant 1. mRNA [NM_016653]	NM_016653
1.07E-03	1.46E-04	-1.24	-0.31	1.05	0.06	4.29	2.10	3.40	1.76	3.51	1.81	2.92	1.55	TCHH	Homo sapiens trichohyalin (TCHH). mRNA [NM_007113]	NM_007113
4.50E-05	2.66E-06	-1.00	0.00	-1.06	-0.08	-3.23	-1.69	-2.61	-1.39	-2.48	-1.31	-1.97	-0.98	TTC7A	Homo sapiens tetratricopeptide repeat domain 7A (TTC7A). transcript variant 1. mRNA [NM_001288951]	NM_001288951
7.71E-05	5.38E-06	1.16	0.22	1.09	0.13	-3.10	-1.63	-3.35	-1.74	-2.76	-1.46	-3.18	-1.67	TRAM2	Homo sapiens translocation associated membrane protein 2 (TRAM2). mRNA [NM_012288]	NM_012288
2.51E-02	6.74E-03	-1.08	-0.11	-1.15	-0.20	1.90	0.92	1.49	0.58	1.33	0.42	1.37	0.46	RNF185	Homo sapiens ring finger protein 185 (RNF185). transcript variant 1. mRNA [NM_152267]	NM_152267
1.28E-02	3.01E-03	-1.02	-0.03	-1.19	-0.25	-4.43	-2.15	-3.82	-1.93	-3.49	-1.81	-3.64	-1.86	VASH1	Homo sapiens vasohibin 1 (VASH1). mRNA [NM_014909]	NM_014909
2.98E-03	5.09E-04	1.02	0.04	1.07	0.09	-1.83	-0.87	-1.79	-0.84	-1.69	-0.75	-1.65	-0.72	NMNAT1	Homo sapiens nicotinamide nucleotide adenylyltransferase 1 (NMNAT1). mRNA [NM_022787]	NM_022787
3.13E-07	2.76E-09	1.01	0.02	1.21	0.27	48.78	5.61	42.45	5.41	47.11	5.56	43.19	5.43	CCL3L3	Homo sapiens chemokine (C-C motif) ligand 3-like 3 (CCL3L3). mRNA [NM_001001437]	NM_001001437
4.50E-03	8.46E-04	-1.02	-0.03	-1.02	-0.03	1.42	0.50	1.21	0.28	1.31	0.39	1.36	0.44	SLC35A4	Homo sapiens solute carrier family 35. member A4 (SLC35A4). mRNA [NM_080670]	NM_080670
1.15E-03	1.59E-04	-1.13	-0.18	-1.02	-0.03	3.36	1.75	2.02	1.02	1.99	0.99	1.54	0.62	IFI35	Homo sapiens interferon-induced protein 35 (IFI35). mRNA [NM_005533]	NM_005533
3.21E-02	9.04E-03	1.00	0.00	1.09	0.12	1.52	0.61	1.37	0.46	1.35	0.43	1.24	0.31	HSDL1	Homo sapiens hydroxysteroid dehydrogenase like 1 (HSDL1). transcript variant 1. mRNA [NM_031463]	NM_031463
1.87E-04	1.62E-05	-1.12	-0.16	-1.14	-0.19	-3.76	-1.91	-3.23	-1.69	-2.64	-1.40	-2.15	-1.10	TNFSF13	Homo sapiens tumor necrosis factor (ligand) superfamily. member 13 (TNFSF13). transcript variant gamma. mRNA [NM_172088]	NM_172088
2.01E-02	5.18E-03	-1.11	-0.14	1.58	0.66	3.94	1.98	1.96	0.97	2.24	1.17	1.98	0.99	RAB39A	Homo sapiens RAB39A. member RAS oncogene family (RAB39A). mRNA [NM_017516]	NM_017516
1.48E-02	3.57E-03	1.29	0.37	1.44	0.53	9.22	3.20	4.67	2.22	4.73	2.24	1.82	0.86	S100A3	Homo sapiens S100 calcium binding protein A3 (S100A3). mRNA [NM_002960]	NM_002960
8.28E-03	1.77E-03	-1.02	-0.03	1.19	0.25	3.46	1.79	2.02	1.01	1.80	0.85	1.17	0.23	C1orf21	Homo sapiens chromosome 1 open reading frame 21 (C1orf21). mRNA [NM_030806]	NM_030806
8.61E-04	1.12E-04	-1.05	-0.06	1.04	0.06	-2.54	-1.34	-2.67	-1.42	-2.15	-1.10	-2.02	-1.01	GMCL1	Homo sapiens germ cell-less. spermatogenesis associated 1 (GMCL1). mRNA [NM_178439]	NM_178439
7.01E-03	1.45E-03	1.18	0.24	-1.16	-0.21	-2.28	-1.19	-2.22	-1.15	-1.83	-0.87	-1.64	-0.72	LRP1	Homo sapiens low density lipoprotein receptor-related protein 1 (LRP1). mRNA [NM_002332]	NM_002332
2.25E-03	3.61E-04	-1.02	-0.03	-1.05	-0.07	1.79	0.84	1.79	0.84	1.67	0.74	1.63	0.71	CCT2	Homo sapiens chaperonin containing TCP1. subunit 2 (beta) (CCT2). transcript variant 1. mRNA [NM_006431]	NM_006431
4.43E-03	8.29E-04	-1.04	-0.05	-1.01	-0.02	-1.66	-0.73	-1.88	-0.91	-1.65	-0.72	-1.56	-0.64	P4HTM	Homo sapiens prolyl 4-hydroxylase. transmembrane (endoplasmic reticulum) (P4HTM). transcript variant 3. mRNA [NM_177938]	NM_177938
5.11E-03	9.84E-04	-1.06	-0.09	1.24	0.31	1.61	0.69	1.54	0.63	1.60	0.68	1.47	0.55
4.81E-03	9.17E-04	-1.00	-0.01	1.07	0.10	2.50	1.32	1.97	0.98	1.69	0.76	1.40	0.49	STOML1	Homo sapiens stomatin (EPB72)-like 1 (STOML1). transcript variant 1. mRNA [NM_004809]	NM_004809
1.07E-03	1.46E-04	-1.03	-0.05	-1.10	-0.13	-1.68	-0.75	-1.71	-0.77	-1.59	-0.67	-1.57	-0.65	ATP13A2	Homo sapiens ATPase type 13A2 (ATP13A2). transcript variant 1. mRNA [NM_022089]	NM_022089
1.31E-03	1.88E-04	1.04	0.05	1.19	0.25	-1.16	-0.21	-1.21	-0.28	-1.13	-0.18	-1.10	-0.14	XLOC_014512	BROAD Institute lincRNA (XLOC_014512). lincRNA [TCONS_l2_00000681]
9.25E-03	2.03E-03	-1.06	-0.08	-1.07	-0.09	-1.49	-0.58	-1.55	-0.63	-1.51	-0.60	-1.30	-0.38	ULK3	Homo sapiens unc-51 like kinase 3 (ULK3). transcript variant 1. mRNA [NM_001099436]	NM_001099436
1.47E-04	1.21E-05	-1.09	-0.13	-1.07	-0.10	-2.59	-1.37	-2.40	-1.26	-2.46	-1.30	-2.07	-1.05	CAPS	Homo sapiens calcyphosine (CAPS). transcript variant 1. mRNA [NM_004058]	NM_004058
1.03E-02	2.33E-03	-1.05	-0.07	1.15	0.20	-1.29	-0.37	-1.28	-0.35	-1.15	-0.21	-1.08	-0.11	NOL12	Homo sapiens nucleolar protein 12 (NOL12). mRNA [NM_024313]	NM_024313
8.00E-04	1.02E-04	1.06	0.08	1.02	0.02	-1.70	-0.77	-1.59	-0.67	-1.53	-0.61	-1.50	-0.59	SETDB2	Homo sapiens SET domain. bifurcated 2 (SETDB2). transcript variant 1. mRNA [NM_031915]	NM_031915
1.75E-02	4.38E-03	-1.00	0.00	1.17	0.23	-1.50	-0.59	-1.57	-0.65	-1.34	-0.43	-1.49	-0.57	SOS2	Homo sapiens son of sevenless homolog 2 (Drosophila) (SOS2). mRNA [NM_006939]	NM_006939
1.50E-03	2.23E-04	-1.03	-0.04	1.04	0.06	1.67	0.74	1.73	0.79	1.58	0.66	1.53	0.61	OSBP	Homo sapiens oxysterol binding protein (OSBP). mRNA [NM_002556]	NM_002556
1.48E-03	2.18E-04	-1.10	-0.14	1.16	0.22	1.90	0.93	1.83	0.87	1.86	0.90	1.83	0.87	ALG13	Homo sapiens ALG13. UDP-N-acetylglucosaminyltransferase subunit (ALG13). transcript variant 2. mRNA [NM_018466]	NM_018466
1.58E-05	6.68E-07	-1.40	-0.49	-1.17	-0.23	18.11	4.18	12.63	3.66	9.23	3.21	7.82	2.97	LOC401312	Homo sapiens cDNA clone IMAGE:5221458. [BC039682]
3.45E-04	3.49E-05	1.01	0.01	-1.04	-0.06	-1.79	-0.84	-1.68	-0.74	-1.67	-0.74	-1.64	-0.71	CACYBP	Homo sapiens calcyclin binding protein (CACYBP). transcript variant 1. mRNA [NM_014412]	NM_014412
2.07E-05	9.55E-07	1.01	0.02	1.13	0.17	1.65	0.72	1.59	0.67	1.59	0.67	1.53	0.61	DNAJC8	Homo sapiens DnaJ (Hsp40) homolog. subfamily C. member 8 (DNAJC8). mRNA [NM_014280]	NM_014280
4.01E-02	1.19E-02	-1.00	0.00	1.10	0.14	-2.72	-1.45	-2.88	-1.53	-2.26	-1.18	-2.36	-1.24	SNTB2	Homo sapiens syntrophin. beta 2 (dystrophin-associated protein A1. 59kDa. basic component 2) (SNTB2). mRNA [NM_006750]	NM_006750
1.16E-04	8.98E-06	-1.02	-0.03	1.00	0.01	2.48	1.31	1.97	0.98	1.74	0.80	1.31	0.39	FPGS	Homo sapiens folylpolyglutamate synthase (FPGS). transcript variant 1. mRNA [NM_004957]	NM_004957
2.62E-02	7.10E-03	-1.01	-0.02	1.23	0.30	1.71	0.78	1.47	0.56	1.52	0.60	1.38	0.46	ATP11C	Homo sapiens ATPase. class VI. type 11C (ATP11C). transcript variant 1. mRNA [NM_173694]	NM_173694
2.94E-03	5.01E-04	1.04	0.05	-1.42	-0.51	-2.08	-1.06	-2.68	-1.42	-2.09	-1.06	-1.76	-0.81	HERC2	Homo sapiens HECT and RLD domain containing E3 ubiquitin protein ligase 2 (HERC2). mRNA [NM_004667]	NM_004667
2.52E-07	1.96E-09	-1.02	-0.03	1.05	0.08	3.27	1.71	3.04	1.60	2.88	1.53	2.77	1.47	RAP1B	Homo sapiens RAP1B. member of RAS oncogene family (RAP1B). transcript variant 1. mRNA [NM_015646]	NM_015646
2.05E-03	3.21E-04	-1.06	-0.08	1.02	0.02	2.08	1.06	2.03	1.02	1.92	0.94	2.00	1.00	KLF6	Homo sapiens Kruppel-like factor 6 (KLF6). transcript variant A. mRNA [NM_001300]	NM_001300
8.81E-03	1.92E-03	-1.01	-0.01	-1.06	-0.09	-1.35	-0.43	-1.28	-0.35	-1.25	-0.32	-1.20	-0.26
1.36E-05	5.48E-07	-1.04	-0.05	1.06	0.08	3.62	1.86	4.48	2.16	3.80	1.93	4.39	2.13	LINC00926	Homo sapiens long intergenic non-protein coding RNA 926 (LINC00926). long non-coding RNA [NR_024433]	NR_024433
4.59E-05	2.74E-06	-1.01	-0.02	1.04	0.05	3.55	1.83	2.96	1.57	3.17	1.67	2.84	1.50	LCP2	Homo sapiens lymphocyte cytosolic protein 2 (SH2 domain containing leukocyte protein of 76kDa) (LCP2). mRNA [NM_005565]	NM_005565
3.74E-04	3.88E-05	-1.01	-0.01	-1.17	-0.23	-3.09	-1.63	-2.66	-1.41	-2.73	-1.45	-2.08	-1.05	MAN1B1	Homo sapiens mannosidase. alpha. class 1B. member 1 (MAN1B1). transcript variant 1. mRNA [NM_016219]	NM_016219
4.23E-02	1.27E-02	-1.07	-0.09	-1.01	-0.01	-1.37	-0.45	-1.56	-0.65	-1.51	-0.59	-1.61	-0.69	SARS2	Homo sapiens seryl-tRNA synthetase 2. mitochondrial (SARS2). transcript variant 2. mRNA [NM_017827]	NM_017827
6.16E-03	1.24E-03	-1.20	-0.26	1.11	0.15	4.47	2.16	4.19	2.07	3.38	1.76	3.84	1.94	RGL1	Homo sapiens ral guanine nucleotide dissociation stimulator-like 1 (RGL1). mRNA [NM_015149]	NM_015149
1.62E-03	2.43E-04	-1.00	0.00	1.08	0.11	-1.66	-0.73	-2.33	-1.22	-2.04	-1.03	-1.74	-0.80	KIAA1467	Homo sapiens KIAA1467 (KIAA1467). mRNA [NM_020853]	NM_020853
5.69E-08	2.14E-10	1.01	0.01	-1.21	-0.28	28.13	4.81	17.69	4.14	15.63	3.97	11.90	3.57	UPB1	Homo sapiens ureidopropionase. beta (UPB1). mRNA [NM_016327]	NM_016327
4.71E-03	8.93E-04	1.20	0.26	-1.09	-0.12	-1.80	-0.85	-1.50	-0.59	-1.49	-0.57	-1.28	-0.35	BNIP3L	Homo sapiens BCL2/adenovirus E1B 19kDa interacting protein 3-like (BNIP3L). mRNA [NM_004331]	NM_004331
5.74E-03	1.14E-03	1.02	0.03	-1.08	-0.10	1.59	0.67	1.40	0.48	1.42	0.50	1.36	0.44	CCNC	Homo sapiens cyclin C (CCNC). transcript variant 1. mRNA [NM_005190]	NM_005190
2.71E-03	4.53E-04	1.01	0.01	1.10	0.14	-2.32	-1.21	-2.26	-1.18	-2.06	-1.04	-1.87	-0.90	PAOX	Homo sapiens polyamine oxidase (exo-N4-amino) (PAOX). transcript variant 1. mRNA [NM_152911]	NM_152911
1.56E-04	1.29E-05	-1.02	-0.03	-1.02	-0.03	-2.54	-1.35	-1.98	-0.98	-1.82	-0.87	-1.61	-0.69	RPA1	Homo sapiens replication protein A1. 70kDa (RPA1). mRNA [NM_002945]	NM_002945
3.66E-06	9.51E-08	-1.09	-0.13	1.04	0.06	2.71	1.44	3.29	1.72	3.67	1.88	3.99	2.00	TLR2	Homo sapiens toll-like receptor 2 (TLR2). mRNA [NM_003264]	NM_003264
1.78E-04	1.53E-05	1.13	0.18	-1.22	-0.29	3.73	1.90	3.52	1.82	3.56	1.83	3.16	1.66		Homo sapiens cDNA clone IMAGE:5538783. [BC040611]
5.64E-04	6.60E-05	-1.04	-0.05	1.14	0.19	1.57	0.65	1.57	0.65	1.57	0.65	1.51	0.59	BBIP1	Homo sapiens BBSome interacting protein 1 (BBIP1). transcript variant 1. mRNA [NM_001195304]	NM_001195304
3.96E-04	4.19E-05	-1.05	-0.07	-1.04	-0.05	-1.88	-0.91	-1.72	-0.78	-1.70	-0.76	-1.56	-0.64	ETFB	Homo sapiens electron-transfer-flavoprotein. beta polypeptide (ETFB). transcript variant 2. mRNA [NM_001014763]	NM_001014763
1.07E-04	8.15E-06	1.13	0.18	1.15	0.21	-3.32	-1.73	-2.47	-1.30	-2.31	-1.21	-1.76	-0.82	PLB1	Homo sapiens phospholipase B1 (PLB1). transcript variant 1. mRNA [NM_153021]	NM_153021
2.28E-04	2.10E-05	1.05	0.07	-1.11	-0.15	-2.62	-1.39	-2.46	-1.30	-1.97	-0.98	-1.89	-0.92	KIAA0195	Homo sapiens KIAA0195 (KIAA0195). mRNA [NM_014738]	NM_014738
2.89E-06	6.71E-08	1.06	0.08	-1.01	-0.01	5.10	2.35	4.47	2.16	3.72	1.90	3.11	1.64	METTL1	Homo sapiens methyltransferase like 1 (METTL1). transcript variant 1. mRNA [NM_005371]	NM_005371
1.82E-03	2.81E-04	1.02	0.03	-1.02	-0.02	-1.79	-0.84	-1.64	-0.71	-1.73	-0.79	-1.54	-0.62	GNB1L	Homo sapiens guanine nucleotide binding protein (G protein). beta polypeptide 1-like (GNB1L). mRNA [NM_053004]	NM_053004
3.70E-06	9.65E-08	1.03	0.04	1.08	0.11	5.32	2.41	5.03	2.33	5.11	2.35	4.76	2.25	CCRL2	Homo sapiens chemokine (C-C motif) receptor-like 2 (CCRL2). transcript variant 1. mRNA [NM_003965]	NM_003965
8.22E-03	1.76E-03	1.07	0.10	-1.21	-0.27	-8.16	-3.03	-8.03	-3.00	-5.37	-2.42	-6.34	-2.66	SPINT1	Homo sapiens serine peptidase inhibitor. Kunitz type 1 (SPINT1). transcript variant 1. mRNA [NM_181642]	NM_181642
4.83E-05	2.93E-06	-1.02	-0.03	-1.05	-0.07	1.42	0.51	1.32	0.40	1.22	0.29	1.14	0.19	MOB2	Homo sapiens MOB kinase activator 2 (MOB2). transcript variant 2. mRNA [NM_053005]	NM_053005
4.36E-04	4.72E-05	-1.00	-0.01	1.16	0.21	-1.90	-0.93	-1.62	-0.70	-1.69	-0.76	-1.59	-0.67	TMEM42	Homo sapiens transmembrane protein 42 (TMEM42). mRNA [NM_144638]	NM_144638
4.56E-02	1.40E-02	1.05	0.07	1.26	0.33	1.84	0.88	1.86	0.90	1.74	0.80	1.73	0.79	TCTEX1D4	Homo sapiens Tctex1 domain containing 4 (TCTEX1D4). mRNA [NM_001013632]	NM_001013632
1.25E-02	2.94E-03	-1.05	-0.08	1.01	0.01	-1.37	-0.45	-1.30	-0.38	-1.33	-0.41	-1.22	-0.29	GTF3C5	Homo sapiens general transcription factor IIIC. polypeptide 5. 63kDa (GTF3C5). transcript variant 2. mRNA [NM_012087]	NM_012087
5.31E-06	1.58E-07	1.03	0.04	-1.05	-0.07	2.33	1.22	2.07	1.05	2.13	1.09	2.06	1.04	XLOC_014512	BROAD Institute lincRNA (XLOC_014512). lincRNA [TCONS_l2_00019618]
2.28E-03	3.67E-04	1.05	0.07	1.07	0.10	1.09	0.12	-1.29	-0.37	-1.23	-0.30	-1.33	-0.41	PRKY	Homo sapiens protein kinase. Y-linked. pseudogene (PRKY). non-coding RNA [NR_028062]	NR_028062
1.22E-02	2.84E-03	-1.00	-0.01	-1.21	-0.27	1.65	0.72	1.61	0.68	1.53	0.61	1.92	0.94	LOC100131541	Homo sapiens clone DNA166629 MRSS6228 (UNQ6228) mRNA. complete cds. [AY358248]
2.95E-05	1.55E-06	1.45	0.54	1.22	0.29	-1.96	-0.97	-1.84	-0.88	-3.85	-1.95	-3.66	-1.87	TMED8	Homo sapiens transmembrane emp24 protein transport domain containing 8 (TMED8). mRNA [NM_213601]	NM_213601
5.62E-03	1.11E-03	-1.42	-0.50	1.10	0.14	9.74	3.28	5.16	2.37	4.82	2.27	2.62	1.39	CMPK2	Homo sapiens cytidine monophosphate (UMP-CMP) kinase 2. mitochondrial (CMPK2). transcript variant 1. mRNA [NM_207315]	NM_207315
3.36E-08	8.07E-11	1.01	0.01	1.06	0.09	2.25	1.17	2.35	1.23	2.36	1.24	2.44	1.29	IRAK3	Homo sapiens interleukin-1 receptor-associated kinase 3 (IRAK3). transcript variant 1. mRNA [NM_007199]	NM_007199
1.47E-06	2.59E-08	1.00	0.00	1.01	0.02	-1.98	-0.99	-1.63	-0.71	-1.69	-0.76	-1.64	-0.72	S100PBP	Homo sapiens S100P binding protein (S100PBP). transcript variant 1. mRNA [NM_022753]	NM_022753
1.10E-03	1.52E-04	1.22	0.29	1.54	0.62	-4.48	-2.16	-4.84	-2.28	-5.93	-2.57	-4.46	-2.16	TMEM130	Homo sapiens transmembrane protein 130 (TMEM130). transcript variant 2. mRNA [NM_152913]	NM_152913
6.84E-03	1.41E-03	-1.09	-0.13	1.14	0.19	-3.64	-1.86	-4.97	-2.31	-3.71	-1.89	-4.69	-2.23	ANO8	Homo sapiens anoctamin 8 (ANO8). mRNA [NM_020959]	NM_020959
2.22E-03	3.55E-04	1.04	0.06	1.02	0.02	-1.89	-0.92	-1.73	-0.79	-1.61	-0.69	-1.69	-0.76	SIGMAR1	Homo sapiens sigma non-opioid intracellular receptor 1 (SIGMAR1). transcript variant 1. mRNA [NM_005866]	NM_005866
1.15E-03	1.59E-04	1.04	0.05	-1.09	-0.13	-2.09	-1.06	-2.07	-1.05	-1.92	-0.94	-1.84	-0.88	IARS2	Homo sapiens isoleucyl-tRNA synthetase 2. mitochondrial (IARS2). mRNA [NM_018060]	NM_018060
6.21E-05	4.07E-06	-1.07	-0.10	1.05	0.07	3.17	1.67	2.90	1.54	2.99	1.58	2.96	1.56	LINC00936	Homo sapiens long intergenic non-protein coding RNA 936 (LINC00936). long non-coding RNA [NR_028138]	NR_028138
4.07E-04	4.33E-05	1.02	0.03	-1.10	-0.14	-2.32	-1.22	-2.53	-1.34	-2.07	-1.05	-1.81	-0.86	ARHGEF6	Homo sapiens Rac/Cdc42 guanine nucleotide exchange factor (GEF) 6 (ARHGEF6). mRNA [NM_004840]	NM_004840
1.31E-03	1.88E-04	-1.06	-0.09	-1.02	-0.03	-1.71	-0.77	-1.53	-0.61	-1.52	-0.60	-1.31	-0.39	SLC22A18	Homo sapiens solute carrier family 22. member 18 (SLC22A18). transcript variant 2. mRNA [NM_183233]	NM_183233
9.10E-07	1.29E-08	1.03	0.05	1.05	0.08	2.40	1.26	2.19	1.13	2.37	1.25	2.14	1.10	PNRC1	Homo sapiens proline-rich nuclear receptor coactivator 1 (PNRC1). mRNA [NM_006813]	NM_006813
5.36E-03	1.05E-03	1.01	0.01	-1.03	-0.05	-1.66	-0.73	-1.93	-0.95	-2.00	-1.00	-2.17	-1.11	ELMSAN1	Homo sapiens ELM2 and Myb/SANT-like domain containing 1 (ELMSAN1). transcript variant 1. mRNA [NM_194278]	NM_194278
2.60E-02	7.03E-03	-1.03	-0.05	-1.12	-0.16	1.42	0.50	1.40	0.49	1.31	0.39	1.30	0.38	YTHDF1	Homo sapiens YTH domain family. member 1 (YTHDF1). mRNA [NM_017798]	NM_017798
9.38E-03	2.07E-03	-1.01	-0.01	1.02	0.02	-1.17	-0.23	-1.06	-0.08	-1.09	-0.13	-1.07	-0.10	NDUFB4	Homo sapiens NADH dehydrogenase (ubiquinone) 1 beta subcomplex. 4. 15kDa (NDUFB4). transcript variant 1. mRNA [NM_004547]	NM_004547
6.33E-03	1.28E-03	-1.04	-0.06	-1.20	-0.26	-1.61	-0.69	-1.62	-0.70	-1.55	-0.63	-1.29	-0.37	EXOC3	Homo sapiens exocyst complex component 3 (EXOC3). mRNA [NM_007277]	NM_007277
1.49E-02	3.61E-03	-1.06	-0.08	1.05	0.07	-1.53	-0.61	-1.53	-0.61	-1.40	-0.49	-1.36	-0.44	PRDM1	Homo sapiens PR domain containing 1. with ZNF domain (PRDM1). transcript variant 1. mRNA [NM_001198]	NM_001198
7.17E-05	4.90E-06	-1.12	-0.17	-1.04	-0.05	4.94	2.30	3.23	1.69	2.81	1.49	1.74	0.80	MFHAS1	Homo sapiens malignant fibrous histiocytoma amplified sequence 1 (MFHAS1). mRNA [NM_004225]	NM_004225
5.16E-04	5.86E-05	1.05	0.07	1.05	0.07	1.74	0.80	1.49	0.58	1.59	0.67	1.44	0.53	LCP1	Homo sapiens lymphocyte cytosolic protein 1 (L-plastin) (LCP1). mRNA [NM_002298]	NM_002298
3.53E-04	3.59E-05	1.03	0.04	-1.02	-0.04	-2.08	-1.06	-1.73	-0.79	-1.76	-0.82	-1.77	-0.82	ZNF148	Homo sapiens zinc finger protein 148 (ZNF148). mRNA [NM_021964]	NM_021964
5.83E-04	6.91E-05	1.09	0.12	1.00	0.01	1.87	0.91	1.59	0.67	1.79	0.84	1.59	0.67	BZW1	Homo sapiens basic leucine zipper and W2 domains 1 (BZW1). transcript variant 4. mRNA [NM_014670]	NM_014670
4.73E-05	2.84E-06	-1.01	-0.02	1.05	0.07	-1.70	-0.77	-1.57	-0.65	-1.60	-0.67	-1.50	-0.58	DEF8	Homo sapiens differentially expressed in FDCP 8 homolog (mouse) (DEF8). transcript variant 2. mRNA [NM_017702]	NM_017702
3.45E-07	3.15E-09	-1.19	-0.25	1.45	0.54	359.07	8.49	340.77	8.41	414.07	8.69	407.08	8.67	IL1A	Homo sapiens interleukin 1. alpha (IL1A). mRNA [NM_000575]	NM_000575
1.71E-02	4.24E-03	1.14	0.18	1.45	0.54	3.29	1.72	2.27	1.18	2.94	1.56	2.18	1.13	RBM33	RNA binding motif protein 33 [Source:HGNC Symbol;Acc:27223] [ENST00000287912]
1.92E-03	2.97E-04	1.04	0.06	1.08	0.11	-2.35	-1.23	-2.13	-1.09	-1.69	-0.75	-1.94	-0.95	HEATR5A	Homo sapiens HEAT repeat containing 5A (HEATR5A). mRNA [NM_015473]	NM_015473
2.14E-02	5.58E-03	1.22	0.29	-1.78	-0.83	1.56	0.64	2.72	1.45	2.04	1.03	1.87	0.90	E2F7	Homo sapiens E2F transcription factor 7 (E2F7). mRNA [NM_203394]	NM_203394
2.89E-06	6.68E-08	-1.10	-0.13	-1.01	-0.02	5.21	2.38	4.72	2.24	4.72	2.24	4.61	2.20	IER3	Homo sapiens immediate early response 3 (IER3). mRNA [NM_003897]	NM_003897
3.91E-03	7.13E-04	1.07	0.09	-1.09	-0.12	-8.81	-3.14	-9.76	-3.29	-4.92	-2.30	-5.94	-2.57	TACSTD2	Homo sapiens tumor-associated calcium signal transducer 2 (TACSTD2). mRNA [NM_002353]	NM_002353
3.18E-02	8.96E-03	1.03	0.04	1.12	0.17	2.69	1.43	2.13	1.09	2.17	1.12	1.89	0.92	ABCE1	Homo sapiens ATP-binding cassette. sub-family E (OABP). member 1 (ABCE1). transcript variant 1. mRNA [NM_002940]	NM_002940
6.63E-03	1.36E-03	-1.01	-0.01	-1.05	-0.07	1.09	0.13	1.16	0.22	1.12	0.17	1.17	0.23	MBD1	Homo sapiens methyl-CpG binding domain protein 1 (MBD1). transcript variant 11. mRNA [NM_001204142]	NM_001204142
1.62E-05	6.95E-07	1.02	0.03	-1.04	-0.06	-2.18	-1.13	-2.43	-1.28	-2.13	-1.09	-2.20	-1.14	PCNA	Homo sapiens proliferating cell nuclear antigen (PCNA). transcript variant 1. mRNA [NM_002592]	NM_002592
5.71E-05	3.65E-06	-1.03	-0.05	1.13	0.17	1.81	0.86	1.82	0.87	1.85	0.89	1.81	0.86	ECD	Homo sapiens ecdysoneless homolog (Drosophila) (ECD). transcript variant 1. mRNA [NM_007265]	NM_007265
1.92E-02	4.89E-03	1.13	0.18	1.21	0.27	-1.15	-0.21	-1.08	-0.12	-1.18	-0.23	-1.20	-0.26	HNRNPDL	Homo sapiens heterogeneous nuclear ribonucleoprotein D-like (HNRNPDL). transcript variant 2. mRNA [NM_031372]	NM_031372
1.49E-04	1.23E-05	1.05	0.07	1.03	0.05	-1.74	-0.80	-1.85	-0.89	-1.53	-0.62	-1.61	-0.68	NCOA1	Homo sapiens nuclear receptor coactivator 1 (NCOA1). transcript variant 3. mRNA [NM_147233]	NM_147233
4.83E-03	9.21E-04	-1.04	-0.06	-1.01	-0.02	1.24	0.31	1.23	0.30	1.16	0.22	1.20	0.27	SEC13	Homo sapiens SEC13 homolog (S. cerevisiae) (SEC13). transcript variant 1. mRNA [NM_183352]	NM_183352
3.02E-02	8.39E-03	-1.54	-0.62	1.62	0.70	5.29	2.40	1.49	0.58	1.47	0.55	1.56	0.64	LINC01260	Homo sapiens long intergenic non-protein coding RNA 1260 (LINC01260). long non-coding RNA [NR_034104]	NR_034104
1.07E-03	1.46E-04	1.01	0.01	1.16	0.22	-1.70	-0.77	-1.55	-0.63	-1.50	-0.59	-1.31	-0.39	FANCI	Homo sapiens Fanconi anemia. complementation group I (FANCI). transcript variant 2. mRNA [NM_018193]	NM_018193
2.11E-03	3.33E-04	-1.03	-0.04	1.00	0.00	-1.57	-0.65	-1.48	-0.56	-1.45	-0.53	-1.47	-0.55	ZBTB34	Homo sapiens zinc finger and BTB domain containing 34 (ZBTB34). mRNA [NM_001099270]	NM_001099270
3.14E-03	5.41E-04	-1.04	-0.06	-1.75	-0.81	2.24	1.16	1.74	0.80	1.83	0.87	1.58	0.66	PATL1	Homo sapiens protein associated with topoisomerase II homolog 1 (yeast) (PATL1). mRNA [NM_152716]	NM_152716
3.59E-02	1.04E-02	-1.12	-0.17	1.09	0.12	-1.98	-0.99	-1.76	-0.81	-2.14	-1.10	-1.98	-0.99	EID2B	Homo sapiens EP300 interacting inhibitor of differentiation 2B (EID2B). mRNA [NM_152361]	NM_152361
2.69E-03	4.49E-04	-1.04	-0.05	-1.01	-0.02	1.50	0.58	1.42	0.51	1.41	0.49	1.30	0.38	DDX47	Homo sapiens DEAD (Asp-Glu-Ala-Asp) box polypeptide 47 (DDX47). transcript variant 1. mRNA [NM_016355]	NM_016355
1.80E-03	2.75E-04	-1.01	-0.02	-1.02	-0.02	1.35	0.43	1.45	0.53	1.39	0.47	1.49	0.58	CHD2	Homo sapiens chromodomain helicase DNA binding protein 2 (CHD2). transcript variant 1. mRNA [NM_001271]	NM_001271
3.30E-02	9.37E-03	-1.01	-0.02	1.08	0.11	-1.13	-0.17	-1.09	-0.12	-1.08	-0.12	-1.02	-0.04	RPL29	Homo sapiens ribosomal protein L29 (RPL29). mRNA [NM_000992]	NM_000992
6.14E-05	4.01E-06	-1.04	-0.05	1.10	0.14	-1.46	-0.54	-1.35	-0.43	-1.34	-0.42	-1.24	-0.31	KIAA1468	Homo sapiens KIAA1468 (KIAA1468). mRNA [NM_020854]	NM_020854
5.32E-03	1.04E-03	-1.07	-0.09	-1.07	-0.09	-2.03	-1.02	-2.79	-1.48	-2.03	-1.02	-2.13	-1.09	CEP152	Homo sapiens centrosomal protein 152kDa (CEP152). transcript variant 2. mRNA [NM_014985]	NM_014985
4.76E-06	1.36E-07	-1.03	-0.05	1.10	0.14	-4.30	-2.10	-3.49	-1.80	-3.01	-1.59	-2.43	-1.28	NME8	Homo sapiens NME/NM23 family member 8 (NME8). mRNA [NM_016616]	NM_016616
9.75E-04	1.31E-04	1.03	0.05	-1.12	-0.17	-2.20	-1.14	-2.21	-1.14	-1.79	-0.84	-2.03	-1.02	ITGAM	Homo sapiens integrin. alpha M (complement component 3 receptor 3 subunit) (ITGAM). transcript variant 2. mRNA [NM_000632]	NM_000632
4.04E-02	1.20E-02	-1.43	-0.52	-1.45	-0.54	5.08	2.34	3.83	1.94	2.51	1.33	3.10	1.63	IL17C	Homo sapiens interleukin 17C (IL17C). mRNA [NM_013278]	NM_013278
3.37E-02	9.62E-03	1.03	0.04	1.35	0.43	1.55	0.64	1.50	0.59	1.51	0.59	1.33	0.41	RABL3	Homo sapiens RAB. member of RAS oncogene family-like 3 (RABL3). mRNA [NM_173825]	NM_173825
9.67E-06	3.52E-07	-1.01	-0.02	-1.00	0.00	-3.14	-1.65	-2.78	-1.48	-2.88	-1.53	-2.68	-1.42	CALHM2	Homo sapiens calcium homeostasis modulator 2 (CALHM2). transcript variant 1. mRNA [NM_015916]	NM_015916
6.37E-04	7.70E-05	1.06	0.08	1.02	0.03	-1.88	-0.91	-1.69	-0.76	-1.58	-0.66	-1.45	-0.54	BBX	Homo sapiens bobby sox homolog (Drosophila) (BBX). transcript variant 1. mRNA [NM_001142568]	NM_001142568
6.75E-05	4.53E-06	-1.06	-0.09	-1.04	-0.05	1.58	0.66	1.38	0.47	1.39	0.47	1.40	0.49	CHFR	Homo sapiens checkpoint with forkhead and ring finger domains. E3 ubiquitin protein ligase (CHFR). transcript variant 4. mRNA [NM_018223]	NM_018223
3.21E-02	9.05E-03	-1.02	-0.03	1.01	0.02	-1.10	-0.14	-1.16	-0.21	-1.12	-0.17	-1.14	-0.19	RPS15	Homo sapiens ribosomal protein S15 (RPS15). mRNA [NM_001018]	NM_001018
1.85E-04	1.60E-05	-1.02	-0.03	-1.00	0.00	1.70	0.76	1.55	0.63	1.48	0.56	1.39	0.48	ICE1	Homo sapiens interactor of little elongator complex ELL subunit 1 (ICE1). mRNA [NM_015325]	NM_015325
1.48E-02	3.59E-03	-1.09	-0.12	-1.09	-0.12	2.66	1.41	1.79	0.84	1.78	0.83	1.61	0.69	PTP4A1	Homo sapiens protein tyrosine phosphatase type IVA. member 1 (PTP4A1). mRNA [NM_003463]	NM_003463
2.43E-04	2.26E-05	-1.04	-0.05	1.20	0.27	-2.02	-1.02	-2.41	-1.27	-2.10	-1.07	-1.83	-0.87	TMEM97	Homo sapiens transmembrane protein 97 (TMEM97). mRNA [NM_014573]	NM_014573
4.29E-04	4.62E-05	-1.19	-0.25	-1.20	-0.26	3.08	1.62	2.62	1.39	2.29	1.20	2.29	1.19	PLEKHM3	Homo sapiens pleckstrin homology domain containing. family M. member 3 (PLEKHM3). mRNA [NM_001080475]	NM_001080475
1.34E-04	1.08E-05	-1.07	-0.10	-1.28	-0.35	-4.76	-2.25	-3.59	-1.84	-3.97	-1.99	-3.29	-1.72	CAMK2G	Homo sapiens calcium/calmodulin-dependent protein kinase II gamma (CAMK2G). transcript variant 1. mRNA [NM_172171]	NM_172171
8.65E-03	1.88E-03	-1.06	-0.08	1.02	0.03	-1.43	-0.52	-1.38	-0.46	-1.28	-0.35	-1.28	-0.35	POLE4	Homo sapiens polymerase (DNA-directed). epsilon 4. accessory subunit (POLE4). mRNA [NM_019896]	NM_019896
1.62E-02	3.99E-03	1.02	0.02	1.18	0.23	-2.65	-1.40	-1.90	-0.93	-2.24	-1.16	-1.91	-0.94	ABHD15	Homo sapiens abhydrolase domain containing 15 (ABHD15). mRNA [NM_198147]	NM_198147
2.93E-02	8.09E-03	1.05	0.07	1.01	0.02	1.25	0.33	1.35	0.43	1.35	0.44	1.33	0.42	PANK3	pantothenate kinase 3 [Source:HGNC Symbol;Acc:19365] [ENST00000239231]
1.32E-06	2.22E-08	-1.17	-0.23	1.29	0.36	38.30	5.26	25.43	4.67	22.78	4.51	17.83	4.16	CD80	Homo sapiens CD80 molecule (CD80). mRNA [NM_005191]	NM_005191
1.23E-03	1.74E-04	-1.00	-0.01	1.01	0.02	-1.47	-0.55	-1.39	-0.47	-1.31	-0.39	-1.25	-0.33	ARL6IP4	Homo sapiens ADP-ribosylation factor-like 6 interacting protein 4 (ARL6IP4). transcript variant 4. mRNA [NM_001002252]	NM_001002252
6.85E-07	8.26E-09	1.06	0.08	1.23	0.30	21.38	4.42	13.54	3.76	12.84	3.68	8.35	3.06	STAT4	Homo sapiens signal transducer and activator of transcription 4 (STAT4). transcript variant 1. mRNA [NM_003151]	NM_003151
6.83E-06	2.23E-07	-1.01	-0.01	1.15	0.20	-2.40	-1.26	-2.85	-1.51	-2.38	-1.25	-2.24	-1.16	AFMID	Homo sapiens arylformamidase (AFMID). transcript variant 1. mRNA [NM_001145526]	NM_001145526
1.16E-03	1.62E-04	-1.04	-0.06	1.03	0.05	-1.63	-0.71	-1.56	-0.65	-1.49	-0.58	-1.27	-0.35	RNPC3	Homo sapiens RNA-binding region (RNP1. RRM) containing 3 (RNPC3). mRNA [NM_017619]	NM_017619
1.54E-06	2.76E-08	-1.08	-0.11	-1.03	-0.04	-2.07	-1.05	-1.97	-0.98	-2.01	-1.01	-1.87	-0.90	GALK1	Homo sapiens galactokinase 1 (GALK1). mRNA [NM_000154]	NM_000154
2.89E-03	4.91E-04	-1.02	-0.03	-1.15	-0.20	-1.72	-0.78	-1.54	-0.63	-1.57	-0.65	-1.36	-0.44	ABHD17A	Homo sapiens abhydrolase domain containing 17A (ABHD17A). transcript variant 2. mRNA [NM_001130111]	NM_001130111
2.63E-05	1.32E-06	-1.02	-0.02	-1.01	-0.02	-2.44	-1.29	-1.95	-0.97	-1.89	-0.92	-1.70	-0.77	TMEM14C	Homo sapiens transmembrane protein 14C (TMEM14C). transcript variant 2. mRNA [NM_016462]	NM_016462
3.65E-06	9.48E-08	-1.08	-0.12	-1.01	-0.01	-2.51	-1.33	-2.08	-1.06	-2.07	-1.05	-1.83	-0.87	ADCK5	Homo sapiens aarF domain containing kinase 5 (ADCK5). mRNA [NM_174922]	NM_174922
3.98E-02	1.18E-02	-1.04	-0.06	-1.16	-0.21	-1.74	-0.80	-2.54	-1.34	-2.74	-1.46	-2.06	-1.04	CCNG2	Homo sapiens cyclin G2 (CCNG2). mRNA [NM_004354]	NM_004354
4.32E-04	4.67E-05	-1.26	-0.34	-1.33	-0.41	22.64	4.50	10.46	3.39	10.00	3.32	4.82	2.27	IL2RA	Homo sapiens interleukin 2 receptor. alpha (IL2RA). mRNA [NM_000417]	NM_000417
1.91E-03	2.96E-04	-1.03	-0.05	-1.07	-0.10	-1.45	-0.54	-1.54	-0.62	-1.55	-0.64	-1.51	-0.60	WRAP73	Homo sapiens WD repeat containing. antisense to TP73 (WRAP73). mRNA [NM_017818]	NM_017818
7.28E-03	1.52E-03	1.04	0.05	1.10	0.14	-1.42	-0.51	-1.29	-0.37	-1.37	-0.46	-1.36	-0.44	DYRK2	Homo sapiens dual-specificity tyrosine-(Y)-phosphorylation regulated kinase 2 (DYRK2). transcript variant 2. mRNA [NM_006482]	NM_006482
5.03E-04	5.67E-05	-1.00	-0.01	1.21	0.28	2.07	1.05	1.76	0.82	1.69	0.76	1.85	0.89	ILKAP	Homo sapiens integrin-linked kinase-associated serine/threonine phosphatase (ILKAP). mRNA [NM_030768]	NM_030768
3.28E-05	1.78E-06	-1.04	-0.05	1.15	0.20	-2.54	-1.34	-2.35	-1.23	-2.10	-1.07	-2.05	-1.03	SPHK2	Homo sapiens sphingosine kinase 2 (SPHK2). transcript variant 1. mRNA [NM_020126]	NM_020126
2.07E-02	5.37E-03	1.08	0.11	-1.48	-0.56	1.59	0.67	2.22	1.15	1.99	1.00	1.91	0.93	CTSL	cathepsin L [Source:HGNC Symbol;Acc:2537] [ENST00000342020]
1.13E-02	2.59E-03	-1.07	-0.09	1.00	0.00	-1.35	-0.44	-1.35	-0.43	-1.43	-0.51	-1.32	-0.40	R3HCC1	Homo sapiens R3H domain and coiled-coil containing 1 (R3HCC1). mRNA [NM_001136108]	NM_001136108
1.92E-03	2.97E-04	-1.36	-0.45	-1.09	-0.13	14.22	3.83	7.09	2.83	6.31	2.66	3.48	1.80	USP18	Homo sapiens ubiquitin specific peptidase 18 (USP18). mRNA [NM_017414]	NM_017414
2.78E-02	7.63E-03	-1.13	-0.18	-1.27	-0.34	-1.05	-0.08	-1.65	-0.72	-1.46	-0.55	-1.12	-0.17	ADAMTS7	Homo sapiens ADAM metallopeptidase with thrombospondin type 1 motif. 7 (ADAMTS7). mRNA [NM_014272]	NM_014272
7.29E-04	9.14E-05	-1.06	-0.08	-1.14	-0.20	-1.66	-0.73	-1.72	-0.79	-1.79	-0.84	-1.85	-0.89	MON1A	Homo sapiens MON1 secretory trafficking family member A (MON1A). transcript variant 1. mRNA [NM_032355]	NM_032355
3.08E-03	5.30E-04	1.09	0.12	1.09	0.13	1.25	0.32	1.39	0.48	1.34	0.43	1.30	0.38	FOXO3	Homo sapiens forkhead box O3 (FOXO3). transcript variant 1. mRNA [NM_001455]	NM_001455
6.08E-06	1.93E-07	-1.06	-0.08	1.10	0.14	1.99	0.99	1.68	0.75	1.80	0.84	1.80	0.85	CYP20A1	Homo sapiens cytochrome P450. family 20. subfamily A. polypeptide 1 (CYP20A1). mRNA [NM_177538]	NM_177538
2.30E-03	3.70E-04	1.05	0.07	1.00	0.00	-1.35	-0.44	-1.31	-0.39	-1.34	-0.42	-1.37	-0.45	PTCD1	Homo sapiens pentatricopeptide repeat domain 1 (PTCD1). mRNA [NM_015545]	NM_015545
8.18E-03	1.75E-03	-1.08	-0.11	1.03	0.04	1.30	0.38	1.45	0.54	1.37	0.45	1.62	0.69	TRA2B	transformer 2 beta homolog (Drosophila) [Source:HGNC Symbol;Acc:10781] [ENST00000342294]	XM_006713724
9.95E-04	1.34E-04	-1.06	-0.09	-1.06	-0.09	-1.43	-0.51	-1.35	-0.43	-1.36	-0.45	-1.31	-0.39	NSUN5	Homo sapiens NOP2/Sun domain family. member 5 (NSUN5). transcript variant 1. mRNA [NM_148956]	NM_148956
4.09E-02	1.22E-02	-1.09	-0.13	1.06	0.09	-1.31	-0.39	-1.36	-0.45	-1.34	-0.42	-1.29	-0.37	DNAJC17	Homo sapiens DnaJ (Hsp40) homolog. subfamily C. member 17 (DNAJC17). mRNA [NM_018163]	NM_018163
6.81E-05	4.58E-06	1.08	0.11	1.19	0.26	2.56	1.35	2.17	1.12	2.13	1.09	1.84	0.88	FOXP1	Homo sapiens forkhead box P1 (FOXP1). transcript variant 1. mRNA [NM_032682]	NM_032682
2.63E-03	4.38E-04	1.03	0.04	-1.01	-0.01	-2.03	-1.02	-2.17	-1.12	-1.69	-0.76	-1.47	-0.55	PHKG2	Homo sapiens phosphorylase kinase. gamma 2 (testis) (PHKG2). transcript variant 1. mRNA [NM_000294]	NM_000294
7.69E-05	5.36E-06	-1.23	-0.30	1.16	0.21	3.12	1.64	2.32	1.21	2.21	1.15	2.00	1.00	AP4S1	Homo sapiens adaptor-related protein complex 4. sigma 1 subunit (AP4S1). transcript variant 1. mRNA [NM_007077]	NM_007077
4.47E-02	1.36E-02	-1.05	-0.06	1.11	0.15	1.53	0.61	1.36	0.44	1.17	0.23	1.35	0.43	ALDH18A1	Homo sapiens aldehyde dehydrogenase 18 family. member A1 (ALDH18A1). transcript variant 1. mRNA [NM_002860]	NM_002860
4.27E-03	7.93E-04	-1.21	-0.28	-1.15	-0.20	-2.06	-1.04	-3.31	-1.73	-2.73	-1.45	-2.22	-1.15	FAM161B	Homo sapiens family with sequence similarity 161. member B (FAM161B). mRNA [NM_152445]	NM_152445
2.09E-04	1.88E-05	-1.02	-0.03	1.01	0.01	2.01	1.01	1.73	0.79	1.57	0.65	1.70	0.77	INF2	Homo sapiens inverted formin. FH2 and WH2 domain containing (INF2). transcript variant 2. mRNA [NM_001031714]	NM_001031714
7.73E-05	5.41E-06	-1.04	-0.05	1.02	0.03	2.76	1.46	2.46	1.30	2.08	1.06	2.17	1.12	UPP1	Homo sapiens uridine phosphorylase 1 (UPP1). transcript variant 4. mRNA [NM_001287428]	NM_001287428
1.60E-04	1.34E-05	-1.01	-0.02	-1.04	-0.05	-1.67	-0.74	-1.39	-0.48	-1.57	-0.65	-1.38	-0.47	RNF113A	Homo sapiens ring finger protein 113A (RNF113A). mRNA [NM_006978]	NM_006978
7.53E-06	2.52E-07	1.02	0.02	-1.11	-0.16	-3.27	-1.71	-2.71	-1.44	-2.43	-1.28	-2.05	-1.04	CMTM7	Homo sapiens CKLF-like MARVEL transmembrane domain containing 7 (CMTM7). transcript variant 1. mRNA [NM_138410]	NM_138410
1.65E-04	1.39E-05	-1.02	-0.02	1.01	0.01	-1.65	-0.72	-1.52	-0.60	-1.41	-0.50	-1.42	-0.51	INTS4	Homo sapiens integrator complex subunit 4 (INTS4). mRNA [NM_033547]	NM_033547
1.82E-04	1.57E-05	-1.02	-0.02	1.09	0.13	-1.60	-0.68	-1.75	-0.81	-1.75	-0.81	-1.79	-0.84	TMEM101	Homo sapiens transmembrane protein 101 (TMEM101). mRNA [NM_032376]	NM_032376
4.29E-02	1.30E-02	-1.13	-0.18	1.14	0.19	-1.64	-0.71	-1.56	-0.64	-1.35	-0.44	-1.22	-0.28		Homo sapiens cDNA clone IMAGE:5302913. [BC039426]
1.46E-03	2.14E-04	-1.08	-0.11	1.06	0.08	4.65	2.22	2.41	1.27	2.44	1.29	1.78	0.83	FXYD6	Homo sapiens FXYD domain containing ion transport regulator 6 (FXYD6). transcript variant 1. mRNA [NM_022003]	NM_022003
1.11E-02	2.54E-03	-1.14	-0.18	1.33	0.41	2.49	1.32	1.37	0.46	1.47	0.55	1.45	0.53	ALDH1L2	Homo sapiens aldehyde dehydrogenase 1 family. member L2 (ALDH1L2). transcript variant 1. mRNA [NM_001034173]	NM_001034173
8.07E-05	5.70E-06	1.09	0.13	-1.02	-0.02	-2.02	-1.02	-1.50	-0.58	-1.53	-0.61	-1.52	-0.60	TTC5	Homo sapiens tetratricopeptide repeat domain 5 (TTC5). mRNA [NM_138376]	NM_138376
8.33E-04	1.07E-04	1.02	0.02	1.15	0.20	-3.55	-1.83	-2.78	-1.47	-2.62	-1.39	-2.25	-1.17	MAN2A2	Homo sapiens mannosidase. alpha. class 2A. member 2 (MAN2A2). mRNA [NM_006122]	NM_006122
2.73E-05	1.39E-06	1.01	0.02	-1.17	-0.23	-3.27	-1.71	-2.85	-1.51	-2.35	-1.23	-2.20	-1.13	CORO1B	Homo sapiens coronin. actin binding protein. 1B (CORO1B). transcript variant 1. mRNA [NM_020441]	NM_020441
4.56E-04	5.01E-05	1.03	0.04	-1.02	-0.03	-2.46	-1.30	-2.13	-1.09	-2.33	-1.22	-2.41	-1.27	TRIM65	Homo sapiens tripartite motif containing 65 (TRIM65). transcript variant 1. mRNA [NM_173547]	NM_173547
3.40E-03	6.00E-04	-1.07	-0.10	-1.19	-0.25	-1.80	-0.85	-1.73	-0.79	-1.64	-0.72	-1.49	-0.58	CXXC1	Homo sapiens CXXC finger protein 1 (CXXC1). transcript variant 2. mRNA [NM_014593]	NM_014593
2.22E-06	4.61E-08	-1.09	-0.13	-1.08	-0.11	3.84	1.94	3.09	1.63	3.28	1.72	3.13	1.65	MOB3C	Homo sapiens MOB kinase activator 3C (MOB3C). transcript variant 1. mRNA [NM_145279]	NM_145279
4.36E-03	8.13E-04	-1.01	-0.02	1.01	0.02	1.89	0.92	1.59	0.67	1.35	0.43	1.41	0.50	POLR1A	Homo sapiens polymerase (RNA) I polypeptide A. 194kDa (POLR1A). mRNA [NM_015425]	NM_015425
4.31E-05	2.52E-06	-1.03	-0.04	1.16	0.22	9.35	3.22	5.18	2.37	4.69	2.23	3.06	1.61	CRLF2	Homo sapiens cytokine receptor-like factor 2 (CRLF2). transcript variant 1. mRNA [NM_022148]	NM_022148
1.94E-08	2.97E-11	-1.01	-0.02	1.02	0.03	2.14	1.10	2.03	1.02	2.13	1.09	2.03	1.02	MAPK1IP1L	Homo sapiens mitogen-activated protein kinase 1 interacting protein 1-like (MAPK1IP1L). mRNA [NM_144578]	NM_144578
1.30E-05	5.21E-07	1.03	0.04	1.04	0.06	1.90	0.93	1.66	0.73	1.62	0.69	1.61	0.69	ZNF274	Homo sapiens zinc finger protein 274 (ZNF274). transcript variant ZNF274c. mRNA [NM_133502]	NM_133502
7.67E-04	9.66E-05	1.10	0.14	1.02	0.03	2.21	1.14	1.72	0.79	1.67	0.74	1.70	0.77	CREM	Homo sapiens cAMP responsive element modulator (CREM). transcript variant 2. mRNA [NM_001881]	NM_001881
1.04E-03	1.41E-04	-1.03	-0.04	1.47	0.56	30.76	4.94	20.43	4.35	17.68	4.14	10.25	3.36	RND1	Homo sapiens Rho family GTPase 1 (RND1). mRNA [NM_014470]	NM_014470
9.57E-03	2.12E-03	1.05	0.06	1.15	0.20	-1.29	-0.37	-1.30	-0.38	-1.19	-0.25	-1.18	-0.23	NSMCE1	Homo sapiens non-SMC element 1 homolog (S. cerevisiae) (NSMCE1). mRNA [NM_145080]	NM_145080
1.89E-02	4.80E-03	1.07	0.10	-1.15	-0.21	-2.04	-1.03	-2.44	-1.28	-1.69	-0.76	-1.71	-0.77	RMND5A	Homo sapiens required for meiotic nuclear division 5 homolog A (S. cerevisiae) (RMND5A). mRNA [NM_022780]	NM_022780
3.13E-02	8.76E-03	-1.05	-0.07	-1.07	-0.10	2.81	1.49	1.80	0.85	1.62	0.69	1.91	0.93	CCDC147	Homo sapiens coiled-coil domain containing 147 (CCDC147). mRNA [NM_001008723]	NM_001008723
6.60E-05	4.40E-06	-1.11	-0.14	-1.10	-0.13	2.10	1.07	2.09	1.06	1.78	0.83	1.84	0.88	ZNF598	Homo sapiens zinc finger protein 598 (ZNF598). mRNA [NM_178167]	NM_178167
2.34E-07	1.74E-09	-1.06	-0.09	-1.04	-0.06	-3.96	-1.99	-3.32	-1.73	-3.20	-1.68	-3.03	-1.60	MRPL34	Homo sapiens mitochondrial ribosomal protein L34 (MRPL34). mRNA [NM_023937]	NM_023937
3.82E-02	1.12E-02	1.14	0.19	-1.89	-0.92	-2.49	-1.31	-1.20	-0.27	-1.33	-0.41	-1.42	-0.51	BNIP3L	Homo sapiens ovarian epithelial carcinoma-related protein mRNA. complete cds. [AF370457]
5.07E-03	9.73E-04	-1.07	-0.10	-1.11	-0.15	1.53	0.61	1.35	0.43	1.32	0.40	1.37	0.45	LUC7L	Homo sapiens LUC7-like (S. cerevisiae) (LUC7L). transcript variant 2. mRNA [NM_201412]	NM_201412
9.88E-04	1.33E-04	-1.05	-0.08	-1.01	-0.02	1.66	0.74	1.78	0.83	1.99	0.99	1.90	0.93	PTPN12	Homo sapiens protein tyrosine phosphatase. non-receptor type 12 (PTPN12). transcript variant 1. mRNA [NM_002835]	NM_002835
2.37E-06	4.98E-08	1.09	0.12	1.07	0.09	-2.86	-1.52	-2.97	-1.57	-2.45	-1.29	-2.56	-1.36	LDLRAD4	Homo sapiens low density lipoprotein receptor class A domain containing 4 (LDLRAD4). transcript variant a2. mRNA [NM_181482]	NM_181482
5.52E-03	1.09E-03	1.02	0.03	-1.20	-0.27	1.75	0.81	1.69	0.76	1.72	0.79	1.70	0.76
6.75E-05	4.53E-06	1.01	0.01	1.05	0.07	-1.53	-0.61	-1.38	-0.46	-1.41	-0.50	-1.32	-0.40	SDHAF1	Homo sapiens succinate dehydrogenase complex assembly factor 1 (SDHAF1). mRNA [NM_001042631]	NM_001042631
1.52E-02	3.68E-03	1.05	0.07	-1.08	-0.11	-1.52	-0.60	-1.63	-0.70	-1.56	-0.65	-1.32	-0.40	GNPDA1	Homo sapiens glucosamine-6-phosphate deaminase 1 (GNPDA1). mRNA [NM_005471]	NM_005471
4.50E-03	8.46E-04	1.02	0.03	1.03	0.04	-1.30	-0.38	-1.22	-0.29	-1.29	-0.36	-1.18	-0.24	SYNGR2	Homo sapiens synaptogyrin 2. mRNA (cDNA clone MGC:102914 IMAGE:4746277). complete cds. [BC105992]
1.09E-02	2.48E-03	-1.07	-0.10	1.27	0.35	-3.33	-1.74	-5.07	-2.34	-3.28	-1.71	-3.39	-1.76	SPATA7	Homo sapiens spermatogenesis associated 7 (SPATA7). transcript variant 1. mRNA [NM_018418]	NM_018418
5.37E-03	1.05E-03	-1.03	-0.05	1.07	0.09	1.39	0.48	1.23	0.30	1.21	0.27	1.24	0.31	ZNF7	Homo sapiens zinc finger protein 7 (ZNF7). transcript variant 2. mRNA [NM_003416]	NM_003416
3.04E-02	8.47E-03	1.46	0.54	-2.34	-1.23	-1.09	-0.13	1.29	0.36	1.03	0.04	1.15	0.20	KCNB2	Homo sapiens potassium voltage-gated channel. Shab-related subfamily. member 2 (KCNB2). mRNA [NM_004770]	NM_004770
1.04E-02	2.33E-03	-1.02	-0.03	1.07	0.10	1.69	0.76	1.73	0.79	1.83	0.87	1.78	0.83	C6orf211	Homo sapiens chromosome 6 open reading frame 211 (C6orf211). transcript variant 1. mRNA [NM_024573]	NM_024573
1.96E-02	5.02E-03	-1.00	0.00	-1.06	-0.08	-1.29	-0.36	-1.39	-0.47	-1.32	-0.40	-1.33	-0.41	C9orf85	Homo sapiens chromosome 9 open reading frame 85 (C9orf85). mRNA [NM_182505]	NM_182505
3.60E-06	9.11E-08	-1.01	-0.02	1.15	0.20	-1.99	-0.99	-1.92	-0.94	-1.72	-0.79	-1.78	-0.83	GAB3	Homo sapiens GRB2-associated binding protein 3 (GAB3). transcript variant 2. mRNA [NM_080612]	NM_080612
2.27E-03	3.65E-04	1.05	0.08	1.05	0.07	-1.96	-0.97	-1.50	-0.59	-1.65	-0.72	-1.52	-0.60	AK3	Homo sapiens adenylate kinase 3 (AK3). transcript variant 1. mRNA [NM_016282]	NM_016282
2.46E-02	6.57E-03	-1.01	-0.02	1.06	0.08	-1.79	-0.84	-1.71	-0.78	-1.85	-0.89	-1.31	-0.39	ARRDC5	Homo sapiens arrestin domain containing 5 (ARRDC5). mRNA [NM_001080523]	NM_001080523
1.39E-02	3.31E-03	-1.05	-0.07	1.05	0.06	1.61	0.69	1.55	0.63	1.56	0.64	1.48	0.57	DIMT1	Homo sapiens DIM1 dimethyladenosine transferase 1 homolog (S. cerevisiae) (DIMT1). mRNA [NM_014473]	NM_014473
8.28E-03	1.77E-03	-1.07	-0.10	1.01	0.01	-1.66	-0.73	-1.43	-0.52	-1.44	-0.52	-1.46	-0.54	MKKS	Homo sapiens McKusick-Kaufman syndrome (MKKS). transcript variant 2. mRNA [NM_170784]	NM_170784
3.58E-03	6.38E-04	1.00	0.00	1.06	0.08	1.21	0.27	1.21	0.27	1.32	0.40	1.30	0.38	VPS26A	Homo sapiens vacuolar protein sorting 26 homolog A (S. pombe) (VPS26A). transcript variant 1. mRNA [NM_004896]	NM_004896
1.05E-03	1.43E-04	-1.06	-0.09	-1.14	-0.19	-2.25	-1.17	-3.62	-1.86	-2.50	-1.32	-2.68	-1.42	RNF217	Homo sapiens ring finger protein 217 (RNF217). transcript variant 2. mRNA [NM_152553]	NM_152553
4.50E-04	4.92E-05	1.23	0.29	1.09	0.13	1.92	0.94	1.81	0.86	1.81	0.86	2.04	1.03	CDK12	Homo sapiens cyclin-dependent kinase 12 (CDK12). transcript variant 1. mRNA [NM_016507]	NM_016507
2.95E-05	1.54E-06	-1.03	-0.05	-1.05	-0.07	-2.06	-1.04	-2.07	-1.05	-2.36	-1.24	-2.50	-1.32	BMF	Homo sapiens Bcl2 modifying factor (BMF). transcript variant 1. mRNA [NM_001003940]	NM_001003940
4.33E-03	8.07E-04	1.02	0.03	-1.02	-0.02	-1.79	-0.84	-1.62	-0.69	-1.53	-0.61	-1.54	-0.63	SP100	Homo sapiens SP100 nuclear antigen (SP100). transcript variant 2. mRNA [NM_003113]	NM_003113
2.52E-02	6.78E-03	-1.88	-0.91	-1.28	-0.36	3.30	1.72	1.75	0.81	1.47	0.55	1.11	0.14	FZD6	Homo sapiens frizzled class receptor 6 (FZD6). transcript variant 1. mRNA [NM_003506]	NM_003506
2.61E-04	2.46E-05	1.07	0.10	1.08	0.11	-1.35	-0.43	-1.31	-0.39	-1.34	-0.42	-1.35	-0.43	MCUR1	Homo sapiens mitochondrial calcium uniporter regulator 1 (MCUR1). mRNA [NM_001031713]	NM_001031713
1.26E-05	4.98E-07	1.04	0.06	1.02	0.03	1.88	0.91	1.67	0.74	1.65	0.72	1.69	0.76	TXNDC9	Homo sapiens thioredoxin domain containing 9 (TXNDC9). mRNA [NM_005783]	NM_005783
9.62E-04	1.28E-04	1.06	0.09	-1.06	-0.08	6.47	2.69	4.71	2.24	4.15	2.05	3.23	1.69	IL7R	Homo sapiens interleukin 7 receptor (IL7R). transcript variant 1. mRNA [NM_002185]	NM_002185
1.29E-03	1.84E-04	1.04	0.06	1.07	0.10	-1.96	-0.97	-2.08	-1.06	-1.78	-0.84	-1.32	-0.40	CHAF1A	Homo sapiens chromatin assembly factor 1. subunit A (p150) (CHAF1A). mRNA [NM_005483]	NM_005483
1.08E-02	2.45E-03	1.01	0.02	1.06	0.08	1.98	0.99	1.78	0.83	1.70	0.77	1.60	0.68	TMEM2	Homo sapiens transmembrane protein 2 (TMEM2). transcript variant 1. mRNA [NM_013390]	NM_013390
8.81E-03	1.92E-03	-1.10	-0.13	-1.09	-0.12	1.38	0.46	1.34	0.42	1.04	0.05	1.22	0.29	MIER3	Homo sapiens mesoderm induction early response 1. family member 3 (MIER3). mRNA [NM_152622]	NM_152622
1.29E-02	3.03E-03	-1.04	-0.06	-1.04	-0.06	1.56	0.64	1.42	0.50	1.30	0.38	1.35	0.43	RNF14	Homo sapiens ring finger protein 14 (RNF14). transcript variant 1. mRNA [NM_004290]	NM_004290
1.63E-02	4.03E-03	-1.02	-0.03	-1.13	-0.18	1.90	0.93	1.53	0.61	1.32	0.41	1.19	0.25	PTPN2	Homo sapiens protein tyrosine phosphatase. non-receptor type 2 (PTPN2). transcript variant 3. mRNA [NM_080423]	NM_080423
2.69E-03	4.50E-04	1.07	0.10	1.08	0.11	-2.35	-1.23	-2.07	-1.05	-1.89	-0.92	-1.72	-0.79	VEGFB	Homo sapiens vascular endothelial growth factor B (VEGFB). transcript variant VEGFB-186. mRNA [NM_003377]	NM_003377
1.78E-02	4.47E-03	1.02	0.03	1.03	0.04	-1.15	-0.20	-1.25	-0.32	-1.31	-0.39	-1.22	-0.29	ZNF813	Homo sapiens zinc finger protein 813 (ZNF813). mRNA [NM_001004301]	NM_001004301
3.56E-03	6.35E-04	-1.05	-0.07	-1.16	-0.21	-1.50	-0.58	-1.68	-0.75	-1.75	-0.81	-1.64	-0.71	NEURL4	Homo sapiens neuralized E3 ubiquitin protein ligase 4 (NEURL4). transcript variant 1. mRNA [NM_032442]	NM_032442
1.59E-03	2.37E-04	1.03	0.04	-1.86	-0.90	-2.35	-1.23	1.36	0.44	1.11	0.15	1.20	0.27	LGSN	Homo sapiens lengsin. lens protein with glutamine synthetase domain (LGSN). transcript variant 1. mRNA [NM_016571]	NM_016571
9.87E-03	2.20E-03	-1.05	-0.07	-1.13	-0.18	-1.85	-0.88	-1.74	-0.80	-1.61	-0.68	-1.51	-0.59	FAM73B	Homo sapiens family with sequence similarity 73. member B (FAM73B). mRNA [NM_032809]	NM_032809
2.69E-03	4.50E-04	1.06	0.08	-1.01	-0.01	2.09	1.07	2.30	1.20	2.06	1.04	1.81	0.86	CCDC50	Homo sapiens coiled-coil domain containing 50 (CCDC50). transcript variant 2. mRNA [NM_178335]	NM_178335
2.14E-03	3.40E-04	1.04	0.06	-1.04	-0.05	-1.35	-0.43	-1.19	-0.25	-1.12	-0.17	-1.09	-0.12	MYCBP2	Homo sapiens MYC binding protein 2. E3 ubiquitin protein ligase (MYCBP2). mRNA [NM_015057]	NM_015057
8.12E-04	1.04E-04	1.00	0.00	1.12	0.17	-2.25	-1.17	-1.97	-0.98	-1.72	-0.78	-1.74	-0.80	OSBPL11	Homo sapiens oxysterol binding protein-like 11 (OSBPL11). mRNA [NM_022776]	NM_022776
1.90E-04	1.67E-05	1.17	0.23	1.23	0.30	-2.86	-1.51	-4.39	-2.13	-2.70	-1.43	-2.38	-1.25	PXMP4	Homo sapiens peroxisomal membrane protein 4. 24kDa (PXMP4). transcript variant 1. mRNA [NM_007238]	NM_007238
2.63E-02	7.14E-03	1.06	0.09	1.19	0.25	1.81	0.86	1.49	0.58	1.68	0.75	1.46	0.55	MCMBP	Homo sapiens minichromosome maintenance complex binding protein (MCMBP). transcript variant 1. mRNA [NM_024834]	NM_024834
1.99E-02	5.12E-03	1.01	0.01	1.10	0.14	-1.33	-0.41	-1.24	-0.31	-1.18	-0.23	-1.19	-0.25	POLR2F	Homo sapiens polymerase (RNA) II (DNA directed) polypeptide F (POLR2F). mRNA [NM_021974]	NM_021974
3.87E-03	7.04E-04	1.04	0.05	1.06	0.08	1.84	0.88	1.65	0.72	1.82	0.86	1.38	0.47	ST3GAL2	Homo sapiens ST3 beta-galactoside alpha-2.3-sialyltransferase 2 (ST3GAL2). mRNA [NM_006927]	NM_006927
4.33E-03	8.07E-04	-1.04	-0.06	1.09	0.13	1.44	0.53	1.29	0.36	1.38	0.46	1.42	0.51	DDX55	Homo sapiens DEAD (Asp-Glu-Ala-Asp) box polypeptide 55 (DDX55). mRNA [NM_020936]	NM_020936
2.88E-04	2.78E-05	-1.09	-0.13	-1.02	-0.03	-2.63	-1.40	-2.14	-1.10	-1.97	-0.98	-1.88	-0.91	NCAPD2	Homo sapiens non-SMC condensin I complex. subunit D2 (NCAPD2). mRNA [NM_014865]	NM_014865
1.72E-02	4.27E-03	1.04	0.05	-1.14	-0.19	-2.00	-1.00	-2.54	-1.35	-2.22	-1.15	-1.98	-0.98	JMJD1C	Homo sapiens jumonji domain containing 1C (JMJD1C). transcript variant 1. mRNA [NM_032776]	NM_032776
9.64E-03	2.14E-03	-1.03	-0.04	-1.05	-0.08	1.56	0.64	1.29	0.37	1.39	0.48	1.26	0.33	GTPBP2	Homo sapiens GTP binding protein 2 (GTPBP2). transcript variant 1. mRNA [NM_019096]	NM_019096
1.17E-06	1.86E-08	-1.02	-0.03	-1.01	-0.01	2.83	1.50	2.61	1.38	2.60	1.38	2.72	1.45	URGCP	Homo sapiens upregulator of cell proliferation (URGCP). transcript variant 2. mRNA [NM_001077664]	NM_001077664
2.65E-02	7.21E-03	1.15	0.20	1.47	0.56	-4.38	-2.13	-3.68	-1.88	-3.66	-1.87	-4.94	-2.30	C15orf38	Homo sapiens chromosome 15 open reading frame 38 (C15orf38). transcript variant 2. mRNA [NM_001282380]	NM_001282380
1.14E-03	1.59E-04	-1.06	-0.08	-1.18	-0.24	1.80	0.85	1.45	0.53	1.43	0.51	1.35	0.43	TAPBP	Homo sapiens TAP binding protein (tapasin) (TAPBP). transcript variant 2. mRNA [NM_172208]	NM_172208
3.36E-03	5.91E-04	1.00	0.01	-1.07	-0.10	1.22	0.29	1.22	0.28	1.29	0.37	1.28	0.36	SUPT6H	Homo sapiens suppressor of Ty 6 homolog (S. cerevisiae) (SUPT6H). mRNA [NM_003170]	NM_003170
2.00E-07	1.35E-09	1.04	0.05	1.04	0.06	-9.29	-3.22	-7.01	-2.81	-5.09	-2.35	-4.66	-2.22	IMPA2	Homo sapiens inositol(myo)-1(or 4)-monophosphatase 2 (IMPA2). mRNA [NM_014214]	NM_014214
9.90E-03	2.21E-03	-1.01	-0.02	-1.21	-0.28	1.94	0.95	1.65	0.72	1.67	0.74	1.60	0.67	RYBP	Homo sapiens RING1 and YY1 binding protein (RYBP). mRNA [NM_012234]	NM_012234
7.63E-03	1.61E-03	-1.03	-0.05	1.03	0.04	1.38	0.47	1.50	0.59	1.62	0.69	1.65	0.72	TANK	Homo sapiens TRAF family member-associated NFKB activator (TANK). transcript variant 1. mRNA [NM_004180]	NM_004180
3.04E-04	2.98E-05	-1.16	-0.21	1.01	0.01	6.66	2.73	3.86	1.95	3.46	1.79	2.75	1.46	IL15RA	interleukin 15 receptor. alpha [Source:HGNC Symbol;Acc:5978] [ENST00000379971]
9.85E-03	2.20E-03	1.02	0.03	1.14	0.19	-2.33	-1.22	-3.12	-1.64	-2.35	-1.23	-2.35	-1.23	CCDC112	Homo sapiens coiled-coil domain containing 112 (CCDC112). transcript variant 2. mRNA [NM_152549]	NM_152549
1.07E-02	2.43E-03	-1.08	-0.11	-1.23	-0.30	-1.78	-0.83	-2.08	-1.05	-2.15	-1.10	-1.90	-0.92	HDAC10	Homo sapiens histone deacetylase 10 (HDAC10). transcript variant 1. mRNA [NM_032019]	NM_032019
3.25E-03	5.66E-04	1.03	0.04	-1.10	-0.13	-1.43	-0.51	-1.54	-0.62	-1.56	-0.64	-1.47	-0.56	FAM134C	Homo sapiens family with sequence similarity 134. member C (FAM134C). transcript variant 1. mRNA [NM_178126]	NM_178126
4.77E-02	1.48E-02	-1.08	-0.11	-1.07	-0.09	1.55	0.64	1.62	0.70	1.39	0.48	1.61	0.69	TPRA1	Homo sapiens transmembrane protein. adipocyte asscociated 1 (TPRA1). transcript variant 1. mRNA [NM_001136053]	NM_001136053
4.58E-04	5.04E-05	1.00	0.01	-1.03	-0.05	-1.37	-0.45	-1.40	-0.48	-1.46	-0.54	-1.37	-0.45	C11orf68	Homo sapiens chromosome 11 open reading frame 68 (C11orf68). transcript variant 2. mRNA [NM_031450]	NM_031450
1.71E-02	4.24E-03	-1.16	-0.21	-1.39	-0.48	7.89	2.98	3.01	1.59	3.57	1.84	1.55	0.63	SERPINB7	Homo sapiens serpin peptidase inhibitor. clade B (ovalbumin). member 7 (SERPINB7). transcript variant 2. mRNA [NM_001040147]	NM_001040147
4.39E-05	2.58E-06	1.11	0.15	1.02	0.02	-2.36	-1.24	-2.35	-1.23	-2.06	-1.04	-1.86	-0.90	VPS8	Homo sapiens vacuolar protein sorting 8 homolog (S. cerevisiae) (VPS8). transcript variant 1. mRNA [NM_001009921]	NM_001009921
2.94E-04	2.85E-05	-1.14	-0.19	-1.04	-0.06	3.06	1.61	2.62	1.39	2.33	1.22	2.04	1.03	POLR3D	Homo sapiens polymerase (RNA) III (DNA directed) polypeptide D. 44kDa (POLR3D). mRNA [NM_001722]	NM_001722
1.37E-03	2.00E-04	1.04	0.06	-1.12	-0.16	-2.48	-1.31	-2.01	-1.00	-2.07	-1.05	-2.01	-1.01	NCLN	Homo sapiens nicalin (NCLN). mRNA [NM_020170]	NM_020170
2.14E-02	5.58E-03	1.08	0.12	-1.55	-0.63	2.96	1.56	2.29	1.20	2.46	1.30	2.79	1.48	LOC100129112	Homo sapiens cDNA FLJ41845 fis. clone NT2RI3003095. [AK123839]
1.35E-03	1.95E-04	-1.08	-0.11	-1.01	-0.01	16.94	4.08	10.93	3.45	7.99	3.00	4.29	2.10	NR5A2	Homo sapiens nuclear receptor subfamily 5. group A. member 2 (NR5A2). transcript variant 1. mRNA [NM_205860]	NM_205860
5.41E-07	6.00E-09	1.05	0.07	-1.00	0.00	-3.14	-1.65	-3.19	-1.67	-2.53	-1.34	-2.35	-1.23	EPHB6	Homo sapiens EPH receptor B6 (EPHB6). transcript variant 1. mRNA [NM_004445]	NM_004445
9.71E-04	1.30E-04	-1.02	-0.02	-1.07	-0.10	1.87	0.90	1.78	0.83	1.67	0.74	1.59	0.67	DKC1	Homo sapiens dyskeratosis congenita 1. dyskerin (DKC1). transcript variant 1. mRNA [NM_001363]	NM_001363
7.09E-03	1.47E-03	-1.18	-0.23	-1.31	-0.39	2.78	1.47	2.81	1.49	1.55	0.63	1.50	0.58	YWHAE	tyrosine 3-monooxygenase/tryptophan 5-monooxygenase activation protein. epsilon [Source:HGNC Symbol;Acc:12851] [ENST00000576854]
5.71E-05	3.65E-06	1.01	0.01	-1.03	-0.05	2.07	1.05	2.16	1.11	1.99	0.99	2.06	1.04	RAB21	Homo sapiens RAB21. member RAS oncogene family (RAB21). mRNA [NM_014999]	NM_014999
4.65E-02	1.43E-02	1.16	0.22	-1.22	-0.29	-3.84	-1.94	1.03	0.04	-1.34	-0.42	-1.43	-0.51	RFPL1S	Homo sapiens RFPL1 antisense RNA 1 (RFPL1S). antisense RNA [NR_002727]	NR_002727
8.12E-04	1.04E-04	1.07	0.10	1.07	0.10	-1.59	-0.67	-1.61	-0.69	-1.40	-0.49	-1.56	-0.64	NDUFS3	Homo sapiens NADH dehydrogenase (ubiquinone) Fe-S protein 3. 30kDa (NADH-coenzyme Q reductase) (NDUFS3). mRNA [NM_004551]	NM_004551
2.50E-03	4.12E-04	-1.03	-0.04	-1.23	-0.30	2.26	1.18	1.65	0.72	1.55	0.63	1.52	0.61	C10orf12	Homo sapiens chromosome 10 open reading frame 12 (C10orf12). mRNA [NM_015652]	NM_015652
2.06E-07	1.42E-09	-1.11	-0.16	1.46	0.55	62.77	5.97	50.78	5.67	64.74	6.02	51.44	5.68	CXCL8	Homo sapiens chemokine (C-X-C motif) ligand 8 (CXCL8). mRNA [NM_000584]	NM_000584
1.78E-03	2.71E-04	-1.03	-0.04	-1.11	-0.14	-1.82	-0.86	-1.89	-0.92	-1.86	-0.90	-1.59	-0.67	HIST2H2AC	Homo sapiens histone cluster 2. H2ac (HIST2H2AC). mRNA [NM_003517]	NM_003517
1.69E-02	4.19E-03	-1.01	-0.02	-1.07	-0.10	-3.01	-1.59	-2.31	-1.21	-2.10	-1.07	-1.99	-1.00	LTA4H	Homo sapiens leukotriene A4 hydrolase (LTA4H). transcript variant 1. mRNA [NM_000895]	NM_000895
1.64E-02	4.05E-03	-1.01	-0.02	-1.03	-0.05	-2.49	-1.32	-2.65	-1.41	-2.09	-1.07	-1.89	-0.92	CBY1	Homo sapiens chibby homolog 1 (Drosophila) (CBY1). transcript variant 2. mRNA [NM_001002880]	NM_001002880
3.56E-05	1.98E-06	-1.09	-0.13	-1.09	-0.13	-2.40	-1.26	-2.42	-1.28	-2.30	-1.20	-2.16	-1.11	SLC25A20	Homo sapiens solute carrier family 25 (carnitine/acylcarnitine translocase). member 20 (SLC25A20). mRNA [NM_000387]	NM_000387
7.09E-05	4.82E-06	1.04	0.05	-1.12	-0.16	6.35	2.67	4.37	2.13	4.41	2.14	2.63	1.39	SOCS2	Homo sapiens suppressor of cytokine signaling 2 (SOCS2). transcript variant 1. mRNA [NM_003877]	NM_003877
4.19E-03	7.76E-04	1.07	0.10	1.29	0.37	2.52	1.34	1.77	0.83	1.92	0.94	1.45	0.54	KDM6A	Homo sapiens lysine (K)-specific demethylase 6A (KDM6A). transcript variant 1. mRNA [NM_001291415]	NM_001291415
3.99E-02	1.19E-02	-1.01	-0.02	1.08	0.11	-1.97	-0.98	-1.68	-0.75	-1.69	-0.76	-1.53	-0.61	LINC00869	Homo sapiens long intergenic non-protein coding RNA 869 (LINC00869). transcript variant 8. long non-coding RNA [NR_111952]	NR_111952
5.35E-04	6.15E-05	1.07	0.09	-1.03	-0.04	-1.34	-0.43	-1.49	-0.57	-1.34	-0.43	-1.40	-0.49	SACM1L	Homo sapiens SAC1 suppressor of actin mutations 1-like (yeast) (SACM1L). mRNA [NM_014016]	NM_014016
2.16E-02	5.65E-03	-1.08	-0.11	-1.00	0.00	1.38	0.46	1.19	0.25	1.19	0.25	1.26	0.33	ZC3HC1	Homo sapiens zinc finger. C3HC-type containing 1 (ZC3HC1). transcript variant 1. mRNA [NM_016478]	NM_016478
2.28E-05	1.08E-06	1.05	0.06	-1.04	-0.05	-2.71	-1.44	-2.61	-1.38	-2.43	-1.28	-1.99	-1.00	ANKZF1	Homo sapiens ankyrin repeat and zinc finger domain containing 1 (ANKZF1). transcript variant 1. mRNA [NM_018089]	NM_018089
1.68E-05	7.26E-07	-1.09	-0.13	-1.14	-0.19	3.48	1.80	2.59	1.37	2.66	1.41	2.76	1.47	ETV3	Homo sapiens ets variant 3 (ETV3). transcript variant 2. mRNA [NM_005240]	NM_005240
1.30E-06	2.18E-08	1.03	0.04	-1.08	-0.11	3.78	1.92	3.42	1.78	3.60	1.85	3.60	1.85	TPM4	Homo sapiens tropomyosin 4 (TPM4). transcript variant 2. mRNA [NM_003290]	NM_003290
1.03E-02	2.32E-03	-1.01	-0.01	-1.15	-0.20	1.56	0.64	1.39	0.48	1.48	0.56	1.41	0.50	CYTH1	Homo sapiens cytohesin 1 (CYTH1). transcript variant 3. mRNA [NM_001292018]	NM_001292018
1.14E-05	4.34E-07	-1.05	-0.06	-1.04	-0.06	-2.10	-1.07	-2.15	-1.11	-2.21	-1.15	-2.02	-1.01	SIRT5	Homo sapiens sirtuin 5 (SIRT5). transcript variant 1. mRNA [NM_012241]	NM_012241
2.88E-02	7.95E-03	-1.09	-0.12	-1.02	-0.02	1.62	0.69	1.61	0.69	2.13	1.09	2.03	1.02	NFKBID	Homo sapiens nuclear factor of kappa light polypeptide gene enhancer in B-cells inhibitor. delta (NFKBID). mRNA [NM_139239]	NM_139239
2.68E-02	7.31E-03	1.09	0.13	1.11	0.15	-1.92	-0.94	-1.63	-0.70	-1.69	-0.76	-1.50	-0.58	IGF1R	Homo sapiens insulin-like growth factor 1 receptor (IGF1R). transcript variant 1. mRNA [NM_000875]	NM_000875
1.73E-05	7.59E-07	-1.02	-0.03	-1.01	-0.01	2.47	1.31	2.40	1.26	2.26	1.18	1.91	0.94	ID2	Homo sapiens inhibitor of DNA binding 2. dominant negative helix-loop-helix protein (ID2). mRNA [NM_002166]	NM_002166
3.02E-03	5.17E-04	-1.02	-0.03	1.19	0.25	-1.52	-0.61	-1.47	-0.55	-1.45	-0.53	-1.41	-0.50	SMYD2	Homo sapiens SET and MYND domain containing 2 (SMYD2). mRNA [NM_020197]	NM_020197
4.85E-02	1.51E-02	-1.06	-0.09	1.34	0.42	-2.00	-1.00	-2.35	-1.23	-2.16	-1.11	-1.20	-0.26	FAHD2A	fumarylacetoacetate hydrolase domain containing 2A [Source:HGNC Symbol;Acc:24252] [ENST00000233379]	XM_006712560
2.43E-06	5.17E-08	1.03	0.04	1.04	0.06	-3.07	-1.62	-2.73	-1.45	-2.55	-1.35	-2.27	-1.18	THYN1	Homo sapiens thymocyte nuclear protein 1 (THYN1). transcript variant 2. mRNA [NM_199297]	NM_199297
2.92E-06	6.85E-08	1.07	0.10	1.21	0.28	6.27	2.65	3.67	1.87	4.51	2.17	3.44	1.78	PLIN2	perilipin 2 [Source:HGNC Symbol;Acc:248] [ENST00000380464]
4.08E-03	7.51E-04	-1.05	-0.07	1.05	0.07	-2.18	-1.12	-1.78	-0.83	-1.80	-0.85	-1.65	-0.73	SARM1	Homo sapiens sterile alpha and TIR motif containing 1 (SARM1). mRNA [NM_015077]	NM_015077
7.20E-03	1.50E-03	1.04	0.06	1.10	0.13	1.49	0.58	1.31	0.38	1.41	0.49	1.32	0.40	STX5	Homo sapiens syntaxin 5 (STX5). transcript variant 1. mRNA [NM_003164]	NM_003164
8.07E-04	1.03E-04	1.03	0.04	1.16	0.22	-1.31	-0.39	-1.46	-0.54	-1.22	-0.29	-1.28	-0.35	PRDX5	Homo sapiens peroxiredoxin 5 (PRDX5). transcript variant 1. mRNA [NM_012094]	NM_012094
7.91E-03	1.68E-03	-1.22	-0.28	1.31	0.39	-1.99	-0.99	-2.25	-1.17	-2.70	-1.43	-1.65	-0.72	DICER1-AS1	Homo sapiens DICER1 antisense RNA 1 (DICER1-AS1). long non-coding RNA [NR_015415]	NR_015415
4.13E-02	1.23E-02	-1.01	-0.02	1.01	0.02	1.49	0.57	1.28	0.35	1.43	0.52	1.50	0.59	LOC100130476	Homo sapiens uncharacterized LOC100130476 (LOC100130476). long non-coding RNA [NR_049793]	NR_049793
6.57E-04	7.99E-05	-1.01	-0.01	-1.14	-0.18	1.79	0.84	1.54	0.62	1.48	0.57	1.46	0.54	SLC30A7	Homo sapiens solute carrier family 30 (zinc transporter). member 7 (SLC30A7). transcript variant 1. mRNA [NM_133496]	NM_133496
8.84E-04	1.15E-04	-1.00	0.00	1.05	0.06	1.71	0.77	1.54	0.63	1.46	0.55	1.40	0.48	SS18	Homo sapiens synovial sarcoma translocation. chromosome 18 (SS18). transcript variant 1. mRNA [NM_001007559]	NM_001007559
1.49E-02	3.61E-03	-1.04	-0.06	1.09	0.13	-1.27	-0.35	-1.51	-0.60	-1.34	-0.42	-1.36	-0.44	ZNF32	Homo sapiens zinc finger protein 32 (ZNF32). transcript variant 2. mRNA [NM_001005368]	NM_001005368
2.45E-07	1.88E-09	-1.38	-0.47	1.33	0.41	52.93	5.73	49.91	5.64	46.04	5.52	54.44	5.77	CCL4L2	Homo sapiens chemokine (C-C motif) ligand 4-like 2 (CCL4L2). transcript variant CCL4L2b2. mRNA [NM_001291470]	NM_001291470
5.56E-03	1.10E-03	-1.04	-0.05	-1.06	-0.09	1.15	0.20	1.20	0.27	1.15	0.21	1.25	0.32	CIAPIN1	Homo sapiens cytokine induced apoptosis inhibitor 1 (CIAPIN1). mRNA [NM_020313]	NM_020313
3.71E-02	1.09E-02	1.03	0.04	-1.01	-0.02	1.54	0.62	1.29	0.36	1.26	0.33	1.15	0.20	PRRC1	Homo sapiens proline-rich coiled-coil 1 (PRRC1). transcript variant 2. mRNA [NM_130809]	NM_130809
3.53E-03	6.29E-04	1.00	0.01	1.14	0.19	-1.61	-0.69	-1.38	-0.46	-1.23	-0.30	-1.28	-0.36	PPP3CA	Homo sapiens protein phosphatase 3. catalytic subunit. alpha isozyme (PPP3CA). transcript variant 1. mRNA [NM_000944]	NM_000944
3.76E-05	2.12E-06	1.05	0.07	1.02	0.03	-4.20	-2.07	-3.12	-1.64	-2.75	-1.46	-2.38	-1.25	SCARB1	Homo sapiens scavenger receptor class B. member 1 (SCARB1). transcript variant 1. mRNA [NM_005505]	NM_005505
1.31E-04	1.05E-05	1.08	0.11	1.10	0.14	-1.51	-0.59	-1.51	-0.60	-1.18	-0.23	-1.24	-0.31	THRA	Homo sapiens thyroid hormone receptor. alpha (THRA). transcript variant 1. mRNA [NM_199334]	NM_199334
1.44E-02	3.47E-03	-1.03	-0.04	-1.20	-0.26	-1.91	-0.93	-2.38	-1.25	-2.39	-1.26	-2.83	-1.50	CYP1B1	Homo sapiens cytochrome P450. family 1. subfamily B. polypeptide 1 (CYP1B1). mRNA [NM_000104]	NM_000104
2.28E-03	3.66E-04	-1.02	-0.03	1.37	0.46	-2.01	-1.01	-1.94	-0.96	-1.93	-0.95	-1.43	-0.52	MMS22L	Homo sapiens MMS22-like. DNA repair protein (MMS22L). mRNA [NM_198468]	NM_198468
4.72E-02	1.46E-02	-1.06	-0.09	1.07	0.10	-2.28	-1.19	-2.18	-1.12	-2.05	-1.04	-2.06	-1.04	QSER1	Homo sapiens glutamine and serine rich 1 (QSER1). mRNA [NM_001076786]	NM_001076786
9.01E-05	6.56E-06	-1.02	-0.03	-1.08	-0.11	-4.74	-2.25	-3.43	-1.78	-3.21	-1.68	-2.61	-1.38	IQCE	Homo sapiens IQ motif containing E (IQCE). transcript variant 1. mRNA [NM_152558]	NM_152558
2.19E-03	3.49E-04	1.02	0.03	-1.02	-0.03	2.14	1.10	1.64	0.71	1.59	0.67	1.36	0.45	CUL1	Homo sapiens cullin 1 (CUL1). mRNA [NM_003592]	NM_003592
3.52E-02	1.02E-02	-1.02	-0.03	1.12	0.17	1.75	0.81	1.77	0.82	2.05	1.04	1.87	0.90	CHML	Homo sapiens choroideremia-like (Rab escort protein 2) (CHML). mRNA [NM_001821]	NM_001821
9.91E-03	2.22E-03	-1.03	-0.04	1.09	0.13	-1.58	-0.66	-1.35	-0.44	-1.46	-0.54	-1.41	-0.50	CDPF1	Homo sapiens cysteine-rich. DPF motif domain containing 1 (CDPF1). mRNA [NM_207327]	NM_207327
2.40E-02	6.40E-03	-1.03	-0.04	-1.07	-0.09	-1.73	-0.79	-1.92	-0.94	-1.82	-0.87	-1.65	-0.72	NS3BP	Homo sapiens NS3BP (NS3BP). long non-coding RNA [NR_046316]	NR_046316
2.09E-05	9.66E-07	-1.02	-0.03	-1.05	-0.07	-2.12	-1.09	-1.65	-0.72	-1.64	-0.71	-1.46	-0.55	IFT27	Homo sapiens intraflagellar transport 27 homolog (Chlamydomonas) (IFT27). transcript variant 1. mRNA [NM_001177701]	NM_001177701
1.48E-02	3.58E-03	-1.07	-0.10	1.04	0.06	1.34	0.43	1.50	0.59	1.39	0.48	1.38	0.46	TIPIN	Homo sapiens TIMELESS interacting protein (TIPIN). transcript variant 1. mRNA [NM_017858]	NM_017858
1.79E-03	2.74E-04	-1.04	-0.06	1.10	0.14	2.83	1.50	1.64	0.71	1.47	0.56	1.44	0.52	LILRB4	Homo sapiens leukocyte immunoglobulin-like receptor. subfamily B (with TM and ITIM domains). member 4 (LILRB4). transcript variant 1. mRNA [NM_001278426]	NM_001278426
2.78E-02	7.63E-03	-1.04	-0.05	-1.00	-0.01	-1.04	-0.05	-1.19	-0.25	-1.27	-0.34	-1.08	-0.11	KCTD2	Homo sapiens potassium channel tetramerization domain containing 2 (KCTD2). transcript variant 1. mRNA [NM_015353]	NM_015353
1.79E-02	4.49E-03	-1.18	-0.24	-1.10	-0.14	1.10	0.14	-1.43	-0.52	-1.46	-0.55	-1.65	-0.72	TRIM34	Homo sapiens tripartite motif containing 34 (TRIM34). transcript variant 4. mRNA [NM_001003827]	NM_001003827
2.51E-05	1.23E-06	1.02	0.03	1.14	0.19	2.31	1.21	2.01	1.01	1.96	0.97	1.87	0.91	SLC25A32	Homo sapiens solute carrier family 25 (mitochondrial folate carrier). member 32 (SLC25A32). transcript variant 1. mRNA [NM_030780]	NM_030780
2.76E-03	4.65E-04	1.16	0.21	-1.16	-0.22	6.42	2.68	2.89	1.53	2.82	1.49	2.88	1.53	NR6A1	Homo sapiens nuclear receptor subfamily 6. group A. member 1 (NR6A1). transcript variant 1. mRNA [NM_033334]	NM_033334
3.28E-06	8.04E-08	1.03	0.04	1.06	0.09	-2.12	-1.09	-2.05	-1.04	-1.97	-0.98	-1.81	-0.86	IGBP1	Homo sapiens immunoglobulin (CD79A) binding protein 1 (IGBP1). mRNA [NM_001551]	NM_001551
1.33E-07	8.11E-10	-1.00	-0.01	1.10	0.14	2.31	1.21	2.56	1.36	2.35	1.23	2.50	1.32	OXSR1	Homo sapiens oxidative stress responsive 1 (OXSR1). mRNA [NM_005109]	NM_005109
5.32E-03	1.03E-03	1.05	0.07	-1.05	-0.07	-1.72	-0.78	-1.56	-0.64	-1.47	-0.55	-1.47	-0.56	EMC10	Homo sapiens ER membrane protein complex subunit 10 (EMC10). transcript variant 1. mRNA [NM_175063]	NM_175063
3.61E-06	9.20E-08	-1.20	-0.26	1.19	0.25	31.53	4.98	21.21	4.41	21.76	4.44	15.77	3.98	GBP1	Homo sapiens guanylate binding protein 1. interferon-inducible (GBP1). mRNA [NM_002053]	NM_002053
1.62E-03	2.43E-04	1.06	0.09	1.17	0.23	-1.72	-0.78	-1.84	-0.88	-1.49	-0.57	-1.39	-0.48	ZNF346	Homo sapiens zinc finger protein 346 (ZNF346). mRNA [NM_012279]	NM_012279
6.59E-03	1.35E-03	-1.07	-0.09	1.06	0.08	1.46	0.54	1.48	0.56	1.49	0.58	1.58	0.66	HLA-DQB1	Homo sapiens major histocompatibility complex. class II. DQ beta 1 (HLA-DQB1). transcript variant 1. mRNA [NM_002123]	NM_002123
1.49E-04	1.22E-05	1.04	0.06	-1.23	-0.30	-3.10	-1.63	-3.35	-1.74	-2.60	-1.38	-2.47	-1.31	PNPLA6	Homo sapiens patatin-like phospholipase domain containing 6 (PNPLA6). transcript variant 2. mRNA [NM_006702]	NM_006702
3.89E-02	1.15E-02	-1.09	-0.12	1.03	0.05	2.69	1.43	1.90	0.93	2.08	1.06	1.58	0.66	DDX60L	Homo sapiens DEAD (Asp-Glu-Ala-Asp) box polypeptide 60-like (DDX60L). transcript variant 1. mRNA [NM_001012967]	NM_001012967
2.82E-02	7.75E-03	-1.07	-0.10	1.14	0.19	1.44	0.53	1.53	0.61	1.91	0.93	1.91	0.94	AHR	Homo sapiens aryl hydrocarbon receptor (AHR). mRNA [NM_001621]	NM_001621
2.01E-07	1.37E-09	1.01	0.02	1.08	0.11	-1.76	-0.81	-1.65	-0.72	-1.55	-0.63	-1.47	-0.56	USP48	Homo sapiens ubiquitin specific peptidase 48 (USP48). transcript variant 1. mRNA [NM_032236]	NM_032236
1.68E-02	4.17E-03	1.11	0.15	-1.06	-0.09	1.20	0.27	-1.10	-0.14	-1.19	-0.25	-1.19	-0.25	Sep 09	Homo sapiens septin 9 (SEPT9). transcript variant 3. mRNA [NM_006640]	NM_006640
1.46E-05	6.04E-07	-1.03	-0.04	-1.02	-0.02	2.48	1.31	1.88	0.91	2.05	1.04	1.95	0.96	MED27	Homo sapiens mediator complex subunit 27 (MED27). transcript variant 1. mRNA [NM_004269]	NM_004269
8.26E-03	1.77E-03	-1.01	-0.02	-1.01	-0.01	-1.57	-0.65	-1.54	-0.62	-1.46	-0.55	-1.38	-0.47	WASH1	Homo sapiens WAS protein family homolog 1 (WASH1). mRNA [NM_182905]	NM_182905
1.71E-04	1.45E-05	1.01	0.01	-1.02	-0.02	1.73	0.79	1.72	0.78	1.70	0.77	1.73	0.79	AGO3	Homo sapiens argonaute RISC catalytic component 3 (AGO3). transcript variant 1. mRNA [NM_024852]	NM_024852
6.53E-03	1.33E-03	1.02	0.02	1.04	0.06	-1.43	-0.51	-1.69	-0.76	-1.49	-0.58	-1.40	-0.48	ALG10B	Homo sapiens ALG10B. alpha-1.2-glucosyltransferase (ALG10B). mRNA [NM_001013620]	NM_001013620
5.67E-03	1.12E-03	-1.03	-0.04	1.05	0.07	-1.47	-0.55	-1.34	-0.43	-1.34	-0.42	-1.29	-0.36	POLR2F	Homo sapiens polymerase (RNA) II (DNA directed) polypeptide F (POLR2F). mRNA [NM_021974]	NM_021974
1.61E-05	6.87E-07	-1.03	-0.04	1.11	0.15	-4.30	-2.11	-4.21	-2.07	-3.19	-1.67	-3.12	-1.64	XXYLT1	Homo sapiens xyloside xylosyltransferase 1 (XXYLT1). mRNA [NM_152531]	NM_152531
8.72E-05	6.29E-06	1.04	0.05	1.23	0.30	3.11	1.64	2.60	1.38	2.78	1.47	2.72	1.44	HLA-DQA2	Homo sapiens major histocompatibility complex. class II. DQ alpha 2 (HLA-DQA2). mRNA [NM_020056]	NM_020056
3.19E-08	7.00E-11	-1.08	-0.12	-1.06	-0.08	2.92	1.55	2.68	1.42	2.64	1.40	2.64	1.40	FUBP1	Homo sapiens far upstream element (FUSE) binding protein 1 (FUBP1). mRNA [NM_003902]	NM_003902
1.31E-02	3.09E-03	-1.04	-0.05	-1.07	-0.10	-1.64	-0.71	-1.66	-0.73	-1.64	-0.71	-1.52	-0.60	ENTPD6	Homo sapiens ectonucleoside triphosphate diphosphohydrolase 6 (putative) (ENTPD6). transcript variant 1. mRNA [NM_001247]	NM_001247
5.73E-03	1.14E-03	-1.14	-0.19	1.04	0.05	1.62	0.70	1.41	0.50	1.53	0.61	1.45	0.54	SPTY2D1	Homo sapiens SPT2. Suppressor of Ty. domain containing 1 (S. cerevisiae) (SPTY2D1). mRNA [NM_194285]	NM_194285
2.38E-06	5.01E-08	1.11	0.15	1.26	0.34	6.30	2.66	4.29	2.10	4.04	2.01	3.87	1.95	HIVEP3	Homo sapiens human immunodeficiency virus type I enhancer binding protein 3 (HIVEP3). transcript variant 1. mRNA [NM_024503]	NM_024503
8.95E-03	1.96E-03	1.29	0.37	1.59	0.67	-2.89	-1.53	-2.83	-1.50	-1.64	-0.72	-2.38	-1.25	TRNP1	Homo sapiens TMF1-regulated nuclear protein 1 (TRNP1). mRNA [NM_001013642]	NM_001013642
6.01E-06	1.88E-07	1.03	0.04	1.02	0.02	-1.97	-0.98	-1.83	-0.87	-1.78	-0.84	-1.62	-0.70	KIAA2013	Homo sapiens KIAA2013 (KIAA2013). mRNA [NM_138346]	NM_138346
3.03E-02	8.43E-03	-1.05	-0.07	-1.13	-0.18	-1.71	-0.77	-1.81	-0.86	-1.90	-0.92	-2.41	-1.27	NCAM1	Homo sapiens neural cell adhesion molecule 1 (NCAM1). transcript variant 5. mRNA [NM_001242607]	NM_001242607
6.75E-05	4.52E-06	1.13	0.18	-1.01	-0.01	-4.66	-2.22	-4.10	-2.04	-2.99	-1.58	-2.56	-1.35	EVI2B	Homo sapiens ecotropic viral integration site 2B (EVI2B). mRNA [NM_006495]	NM_006495
3.89E-02	1.15E-02	1.16	0.21	-1.03	-0.04	-1.07	-0.09	-1.45	-0.54	-1.03	-0.04	-1.09	-0.13	CAMKMT	Homo sapiens calmodulin-lysine N-methyltransferase (CAMKMT). mRNA [NM_024766]	NM_024766
6.93E-08	2.94E-10	-1.05	-0.07	1.18	0.23	11.01	3.46	9.95	3.31	7.12	2.83	6.28	2.65	CYB5R2	Homo sapiens cytochrome b5 reductase 2 (CYB5R2). mRNA [NM_016229]	NM_016229
4.00E-04	4.23E-05	1.01	0.01	1.07	0.09	-1.64	-0.71	-1.99	-1.00	-1.63	-0.70	-1.78	-0.83	ZMYM6	Homo sapiens zinc finger. MYM-type 6 (ZMYM6). mRNA [NM_007167]	NM_007167
2.00E-02	5.15E-03	1.10	0.13	-1.00	-0.01	-1.24	-0.31	-1.36	-0.44	-1.24	-0.31	-1.22	-0.29	HADHA	Homo sapiens hydroxyacyl-CoA dehydrogenase/3-ketoacyl-CoA thiolase/enoyl-CoA hydratase (trifunctional protein). alpha subunit (HADHA). mRNA [NM_000182]	NM_000182
2.15E-05	9.99E-07	1.05	0.07	1.12	0.16	-6.96	-2.80	-4.27	-2.09	-3.32	-1.73	-2.76	-1.47	GPR162	Homo sapiens G protein-coupled receptor 162 (GPR162). transcript variant A-2. mRNA [NM_019858]	NM_019858
4.97E-06	1.45E-07	1.04	0.06	1.10	0.14	-3.22	-1.69	-2.49	-1.32	-2.52	-1.33	-1.98	-0.98	PCYOX1L	Homo sapiens prenylcysteine oxidase 1 like (PCYOX1L). mRNA [NM_024028]	NM_024028
1.45E-05	6.00E-07	1.04	0.05	1.05	0.07	-2.46	-1.30	-2.31	-1.21	-1.99	-1.00	-1.83	-0.87	IDH2	Homo sapiens isocitrate dehydrogenase 2 (NADP+). mitochondrial (IDH2). transcript variant 1. mRNA [NM_002168]	NM_002168
6.86E-07	8.34E-09	-1.44	-0.52	1.24	0.31	49.32	5.62	48.25	5.59	46.82	5.55	55.48	5.79	CCL4L2	Homo sapiens chemokine (C-C motif) ligand 4-like 2 (CCL4L2). transcript variant CCL4L2b2. mRNA [NM_001291470]	NM_001291470
4.67E-05	2.80E-06	1.01	0.01	1.18	0.24	-3.42	-1.78	-4.76	-2.25	-3.66	-1.87	-3.54	-1.82	GPER1	Homo sapiens G protein-coupled estrogen receptor 1 (GPER1). transcript variant 3. mRNA [NM_001039966]	NM_001039966
6.45E-04	7.81E-05	1.07	0.10	-1.08	-0.11	-2.49	-1.31	-1.94	-0.96	-1.62	-0.70	-1.58	-0.66	ITPR1	Homo sapiens inositol 1.4.5-trisphosphate receptor. type 1 (ITPR1). transcript variant 2. mRNA [NM_002222]	NM_002222
7.55E-05	5.22E-06	-1.00	-0.01	1.02	0.03	1.54	0.62	1.48	0.56	1.55	0.63	1.45	0.53	UBE3A	Homo sapiens ubiquitin protein ligase E3A (UBE3A). transcript variant 3. mRNA [NM_130839]	NM_130839
2.39E-02	6.38E-03	-1.03	-0.04	-1.03	-0.05	-1.34	-0.42	-1.23	-0.30	-1.29	-0.37	-1.25	-0.32	UQCRQ	Homo sapiens ubiquinol-cytochrome c reductase. complex III subunit VII. 9.5kDa (UQCRQ). mRNA [NM_014402]	NM_014402
1.06E-02	2.41E-03	1.13	0.18	1.19	0.25	-1.32	-0.40	-1.53	-0.62	-1.72	-0.78	-1.47	-0.56	GPR146	Homo sapiens G protein-coupled receptor 146 (GPR146). mRNA [NM_138445]	NM_138445
1.89E-02	4.82E-03	-1.01	-0.02	-1.12	-0.16	1.57	0.65	1.37	0.45	1.38	0.47	1.23	0.29	XIAP	Homo sapiens X-linked inhibitor of apoptosis (XIAP). transcript variant 1. mRNA [NM_001167]	NM_001167
1.29E-02	3.02E-03	1.02	0.04	1.02	0.03	-1.43	-0.52	-1.18	-0.23	-1.21	-0.27	-1.10	-0.14	MFF	Homo sapiens mitochondrial fission factor (MFF). transcript variant 2. mRNA [NM_020194]	NM_020194
1.30E-03	1.86E-04	-1.02	-0.04	1.03	0.04	1.45	0.53	1.32	0.40	1.34	0.43	1.33	0.41	PDCD10	Homo sapiens programmed cell death 10 (PDCD10). transcript variant 1. mRNA [NM_007217]	NM_007217
7.88E-04	1.00E-04	1.06	0.09	-1.26	-0.33	-7.07	-2.82	-8.99	-3.17	-5.80	-2.54	-3.89	-1.96	TMEM170B	Homo sapiens transmembrane protein 170B (TMEM170B). mRNA [NM_001100829]	NM_001100829
9.98E-04	1.35E-04	-1.09	-0.13	-1.06	-0.09	1.44	0.53	1.67	0.74	1.44	0.53	1.56	0.64	ABCA6	Homo sapiens ATP-binding cassette. sub-family A (ABC1). member 6 (ABCA6). mRNA [NM_080284]	NM_080284
6.49E-08	2.61E-10	-1.09	-0.12	-1.03	-0.05	2.34	1.22	2.24	1.16	2.26	1.17	2.38	1.25	MAFG	Homo sapiens v-maf avian musculoaponeurotic fibrosarcoma oncogene homolog G (MAFG). transcript variant 1. mRNA [NM_002359]	NM_002359
1.04E-02	2.34E-03	1.02	0.03	-1.01	-0.01	-1.41	-0.50	-1.35	-0.43	-1.43	-0.51	-1.26	-0.33	NDFIP1	Homo sapiens Nedd4 family interacting protein 1 (NDFIP1). mRNA [NM_030571]	NM_030571
4.48E-03	8.40E-04	-1.13	-0.17	-1.31	-0.39	2.52	1.33	2.29	1.20	1.81	0.86	1.82	0.86	MSI2	Homo sapiens musashi RNA-binding protein 2 (MSI2). transcript variant 2. mRNA [NM_170721]	NM_170721
2.61E-02	7.07E-03	-1.18	-0.24	-1.89	-0.92	4.28	2.10	2.61	1.38	2.56	1.36	1.79	0.84	DNAJC6	Homo sapiens DnaJ (Hsp40) homolog. subfamily C. member 6 (DNAJC6). transcript variant 1. mRNA [NM_001256864]	NM_001256864
1.01E-04	7.54E-06	-1.01	-0.02	1.01	0.02	-1.42	-0.51	-1.41	-0.50	-1.36	-0.44	-1.43	-0.51	UBR7	Homo sapiens ubiquitin protein ligase E3 component n-recognin 7 (putative) (UBR7). transcript variant 2. mRNA [NM_175748]	NM_175748
1.74E-03	2.64E-04	-1.03	-0.05	-1.25	-0.33	2.26	1.18	1.73	0.79	1.72	0.78	1.91	0.93	TAF13	Homo sapiens TAF13 RNA polymerase II. TATA box binding protein (TBP)-associated factor. 18kDa (TAF13). mRNA [NM_005645]	NM_005645
4.32E-02	1.31E-02	1.03	0.04	-1.07	-0.10	-1.74	-0.80	-3.20	-1.68	-1.66	-0.73	-2.55	-1.35	MANEA	Homo sapiens mannosidase. endo-alpha (MANEA). mRNA [NM_024641]	NM_024641
1.89E-03	2.93E-04	-1.04	-0.05	-1.14	-0.19	1.44	0.53	1.33	0.41	1.41	0.50	1.43	0.52	ETNK1	Homo sapiens ethanolamine kinase 1 (ETNK1). transcript variant 1. mRNA [NM_018638]	NM_018638
9.19E-05	6.73E-06	1.04	0.06	-1.08	-0.11	-2.42	-1.28	-3.88	-1.96	-2.63	-1.40	-3.04	-1.60	SDS	Homo sapiens serine dehydratase (SDS). mRNA [NM_006843]	NM_006843
3.03E-04	2.98E-05	-1.00	0.00	-1.02	-0.03	-2.63	-1.40	-2.40	-1.26	-2.29	-1.20	-2.22	-1.15	MIPEP	Homo sapiens mitochondrial intermediate peptidase (MIPEP). mRNA [NM_005932]	NM_005932
2.46E-02	6.58E-03	1.05	0.07	1.04	0.06	2.62	1.39	1.67	0.74	1.88	0.91	1.48	0.57	MASTL	Homo sapiens microtubule associated serine/threonine kinase-like (MASTL). transcript variant 2. mRNA [NM_032844]	NM_032844
3.40E-05	1.86E-06	1.74	0.80	-1.03	-0.04	17.17	4.10	10.74	3.43	8.72	3.13	5.61	2.49	FAM124A	Homo sapiens family with sequence similarity 124A (FAM124A). transcript variant 1. mRNA [NM_145019]	NM_145019
1.81E-03	2.78E-04	-1.02	-0.03	1.10	0.13	1.33	0.41	1.27	0.34	1.32	0.40	1.14	0.19	OSER1	Homo sapiens oxidative stress responsive serine-rich 1 (OSER1). mRNA [NM_016470]	NM_016470
2.10E-03	3.32E-04	-1.00	0.00	1.06	0.09	2.59	1.38	2.19	1.13	2.22	1.15	1.77	0.82	CLCF1	Homo sapiens cardiotrophin-like cytokine factor 1 (CLCF1). transcript variant 1. mRNA [NM_013246]	NM_013246
1.15E-02	2.66E-03	1.15	0.20	-2.25	-1.17	2.17	1.12	2.59	1.37	2.17	1.12	1.91	0.93	CTNND2	Homo sapiens catenin (cadherin-associated protein). delta 2 (CTNND2). transcript variant 1. mRNA [NM_001332]	NM_001332
1.47E-02	3.54E-03	1.17	0.22	1.45	0.54	-1.81	-0.86	-2.36	-1.24	-2.48	-1.31	-2.57	-1.36	ZMYND12	Homo sapiens zinc finger. MYND-type containing 12 (ZMYND12). transcript variant 1. mRNA [NM_032257]	NM_032257
1.17E-03	1.65E-04	-1.14	-0.19	1.29	0.36	2.13	1.09	1.84	0.88	1.73	0.79	1.71	0.77		Uncharacterized protein; cDNA FLJ26048 fis. clone PRS02384 [Source:UniProtKB/TrEMBL;Acc:Q6ZPC8] [ENST00000376775]
5.79E-03	1.15E-03	1.01	0.01	1.05	0.07	1.50	0.58	1.50	0.58	1.38	0.46	1.36	0.44	TCOF1	Homo sapiens Treacher Collins-Franceschetti syndrome 1 (TCOF1). transcript variant 3. mRNA [NM_001008657]	NM_001008657
6.70E-06	2.18E-07	-1.00	0.00	1.00	0.00	3.52	1.82	2.75	1.46	2.46	1.30	2.16	1.11	RFTN1	Homo sapiens raftlin. lipid raft linker 1 (RFTN1). mRNA [NM_015150]	NM_015150
1.84E-02	4.65E-03	-1.38	-0.47	1.14	0.19	-2.19	-1.13	-2.21	-1.14	-2.08	-1.06	-2.91	-1.54	FAM178A	Homo sapiens family with sequence similarity 178. member A (FAM178A). transcript variant 1. mRNA [NM_018121]	NM_018121
5.07E-07	5.42E-09	1.14	0.20	1.25	0.32	65.98	6.04	43.72	5.45	43.87	5.46	25.68	4.68	GJB2	Homo sapiens gap junction protein. beta 2. 26kDa (GJB2). mRNA [NM_004004]	NM_004004
6.69E-03	1.37E-03	-1.03	-0.04	1.05	0.07	-1.36	-0.45	-1.25	-0.33	-1.35	-0.43	-1.39	-0.47	ZDHHC24	Homo sapiens zinc finger. DHHC-type containing 24 (ZDHHC24). mRNA [NM_207340]	NM_207340
2.41E-02	6.45E-03	-1.05	-0.06	-1.00	0.00	1.26	0.33	1.43	0.52	1.30	0.38	1.45	0.54	OVCA2	Homo sapiens ovarian tumor suppressor candidate 2 (OVCA2). mRNA [NM_080822]	NM_080822
1.32E-04	1.06E-05	1.06	0.08	1.22	0.28	-2.67	-1.41	-2.42	-1.28	-2.11	-1.07	-1.91	-0.93	HDDC3	Homo sapiens HD domain containing 3 (HDDC3). transcript variant 2. mRNA [NM_198527]	NM_198527
4.53E-04	4.96E-05	1.06	0.09	1.04	0.06	-1.39	-0.47	-1.41	-0.49	-1.25	-0.32	-1.29	-0.36	FAM120A	Homo sapiens family with sequence similarity 120A (FAM120A). transcript variant 1. mRNA [NM_014612]	NM_014612
3.89E-02	1.15E-02	-1.01	-0.01	-1.21	-0.27	-1.85	-0.89	-1.83	-0.87	-1.64	-0.71	-1.59	-0.67	ATP6AP2	Homo sapiens ATPase. H+ transporting. lysosomal accessory protein 2 (ATP6AP2). mRNA [NM_005765]	NM_005765
3.38E-05	1.85E-06	-1.08	-0.11	-1.09	-0.13	2.36	1.24	2.00	1.00	1.90	0.92	1.81	0.86	SZRD1	Homo sapiens SUZ RNA binding domain containing 1 (SZRD1). transcript variant 1. mRNA [NM_001114600]	NM_001114600
7.74E-03	1.64E-03	-1.06	-0.08	-1.09	-0.13	1.53	0.61	1.60	0.68	1.53	0.61	1.79	0.84	SPATA2L	Homo sapiens spermatogenesis associated 2-like (SPATA2L). mRNA [NM_152339]	NM_152339
2.69E-03	4.49E-04	1.09	0.12	1.11	0.15	2.72	1.44	2.27	1.18	2.28	1.19	2.40	1.26
2.51E-04	2.35E-05	-1.04	-0.06	-1.24	-0.31	5.10	2.35	4.28	2.10	3.47	1.80	3.47	1.79	TUBB2A	Homo sapiens tubulin. beta 2A class IIa (TUBB2A). mRNA [NM_001069]	NM_001069
8.93E-04	1.17E-04	-1.01	-0.02	-1.16	-0.21	-1.93	-0.95	-2.06	-1.04	-1.96	-0.97	-1.71	-0.77	VPS39	Homo sapiens vacuolar protein sorting 39 homolog (S. cerevisiae) (VPS39). mRNA [NM_015289]	NM_015289
3.72E-05	2.09E-06	-1.04	-0.05	1.08	0.11	-1.98	-0.99	-1.96	-0.97	-1.85	-0.89	-1.99	-1.00	BCAT2	Homo sapiens branched chain amino-acid transaminase 2. mitochondrial (BCAT2). transcript variant a. mRNA [NM_001190]	NM_001190
3.08E-02	8.60E-03	1.06	0.08	-1.06	-0.08	-1.56	-0.64	-1.62	-0.69	-1.66	-0.73	-1.57	-0.65	DAAM1	Homo sapiens dishevelled associated activator of morphogenesis 1 (DAAM1). transcript variant 1. mRNA [NM_014992]	NM_014992
1.27E-02	2.97E-03	-1.06	-0.09	-1.15	-0.20	-1.22	-0.29	-2.33	-1.22	-1.62	-0.70	-1.75	-0.81	H2AFJ	Homo sapiens H2A histone family. member J (H2AFJ). transcript variant 1. mRNA [NM_177925]	NM_177925
2.28E-04	2.10E-05	1.01	0.01	1.03	0.04	-2.09	-1.07	-1.79	-0.84	-1.69	-0.76	-1.45	-0.53	DGKD	Homo sapiens diacylglycerol kinase. delta 130kDa (DGKD). transcript variant 2. mRNA [NM_152879]	NM_152879
2.43E-03	3.96E-04	1.01	0.01	1.03	0.04	3.46	1.79	4.07	2.03	3.24	1.70	3.85	1.94	PDE4DIP	Homo sapiens phosphodiesterase 4D interacting protein (PDE4DIP). transcript variant 3. mRNA [NM_022359]	NM_022359
5.07E-06	1.48E-07	-1.09	-0.12	-1.12	-0.17	2.80	1.48	2.59	1.38	2.23	1.16	2.16	1.11	DTX2	Homo sapiens deltex 2. E3 ubiquitin ligase (DTX2). transcript variant 1. mRNA [NM_020892]	NM_020892
4.56E-02	1.40E-02	-1.02	-0.02	1.12	0.17	-1.16	-0.22	-1.12	-0.16	-1.02	-0.04	-1.01	-0.02	MIEN1	Homo sapiens migration and invasion enhancer 1 (MIEN1). mRNA [NM_032339]	NM_032339
9.63E-03	2.14E-03	-1.01	-0.02	1.35	0.43	-2.48	-1.31	-4.52	-2.18	-2.87	-1.52	-3.15	-1.65
9.47E-04	1.26E-04	-1.09	-0.12	1.02	0.03	-2.49	-1.31	-2.55	-1.35	-2.35	-1.23	-2.10	-1.07	TTC13	Homo sapiens tetratricopeptide repeat domain 13 (TTC13). transcript variant 1. mRNA [NM_024525]	NM_024525
1.54E-02	3.76E-03	1.01	0.02	-1.09	-0.12	1.83	0.87	1.49	0.58	1.43	0.52	1.44	0.53	COG3	Homo sapiens component of oligomeric golgi complex 3 (COG3). mRNA [NM_031431]	NM_031431
4.08E-03	7.53E-04	-1.26	-0.34	-1.05	-0.07	2.00	1.00	1.89	0.92	1.55	0.64	1.80	0.85	ZMYM5	Homo sapiens zinc finger. MYM-type 5 (ZMYM5). transcript variant 1. mRNA [NM_001039650]	NM_001039650
7.04E-05	4.78E-06	-1.03	-0.05	1.16	0.22	3.64	1.86	2.88	1.53	2.93	1.55	2.63	1.40	SEC24A	Homo sapiens SEC24 family member A (SEC24A). transcript variant 1. mRNA [NM_021982]	NM_021982
1.34E-02	3.17E-03	1.00	0.00	1.30	0.38	2.08	1.05	2.22	1.15	1.81	0.86	1.77	0.82	ULK2	Homo sapiens unc-51 like autophagy activating kinase 2 (ULK2). transcript variant 1. mRNA [NM_014683]	NM_014683
9.53E-03	2.11E-03	-1.04	-0.06	1.02	0.03	2.18	1.13	1.58	0.66	1.84	0.88	1.75	0.81	SCYL2	Homo sapiens SCY1-like 2 (S. cerevisiae) (SCYL2). mRNA [NM_017988]	NM_017988
4.85E-08	1.58E-10	-1.00	0.00	1.17	0.23	-3.54	-1.82	-3.59	-1.84	-3.38	-1.76	-2.62	-1.39	FBXL14	Homo sapiens F-box and leucine-rich repeat protein 14 (FBXL14). mRNA [NM_152441]	NM_152441
2.43E-02	6.50E-03	-1.03	-0.05	1.05	0.07	2.19	1.13	1.84	0.88	1.70	0.76	1.49	0.58	UBFD1	Homo sapiens ubiquitin family domain containing 1 (UBFD1). mRNA [NM_019116]	NM_019116
1.44E-04	1.18E-05	-1.07	-0.09	-1.06	-0.08	1.53	0.62	1.58	0.66	1.51	0.59	1.58	0.66	RHOQ	Homo sapiens ras homolog family member Q (RHOQ). mRNA [NM_012249]	NM_012249
1.24E-03	1.75E-04	-1.05	-0.07	1.01	0.01	-1.75	-0.80	-1.48	-0.56	-1.38	-0.47	-1.24	-0.31	ZBED5	Homo sapiens zinc finger. BED-type containing 5 (ZBED5). transcript variant 1. mRNA [NM_021211]	NM_021211
5.04E-03	9.68E-04	1.02	0.03	1.10	0.13	1.67	0.74	1.63	0.71	1.38	0.46	1.41	0.50	PA2G4	Homo sapiens proliferation-associated 2G4. 38kDa (PA2G4). mRNA [NM_006191]	NM_006191
2.62E-03	4.35E-04	1.08	0.11	-1.05	-0.07	-1.45	-0.53	-1.28	-0.36	-1.33	-0.42	-1.27	-0.34	RPTOR	Homo sapiens regulatory associated protein of MTOR. complex 1 (RPTOR). transcript variant 1. mRNA [NM_020761]	NM_020761
3.06E-02	8.52E-03	1.01	0.01	-1.02	-0.02	1.26	0.33	1.33	0.41	1.31	0.39	1.33	0.41
2.32E-02	6.13E-03	-1.07	-0.10	1.27	0.35	-1.41	-0.50	-1.53	-0.61	-1.74	-0.80	-1.24	-0.31	RELL1	Homo sapiens RELT-like 1 (RELL1). transcript variant 2. mRNA [NM_001085399]	NM_001085399
1.19E-05	4.64E-07	-1.01	-0.01	-1.06	-0.08	-2.11	-1.08	-1.92	-0.94	-2.01	-1.01	-1.73	-0.79	KIF22	Homo sapiens kinesin family member 22 (KIF22). transcript variant 3. mRNA [NM_001256270]	NM_001256270
1.22E-04	9.69E-06	1.01	0.01	1.04	0.05	1.37	0.45	1.57	0.65	1.77	0.82	2.12	1.09	MIOS	Homo sapiens missing oocyte. meiosis regulator. homolog (Drosophila) (MIOS). mRNA [NM_019005]	NM_019005
1.32E-03	1.91E-04	-1.10	-0.14	1.06	0.09	-1.70	-0.76	-2.05	-1.03	-1.83	-0.87	-1.48	-0.56	REEP6	Homo sapiens receptor accessory protein 6 (REEP6). mRNA [NM_138393]	NM_138393
4.11E-04	4.38E-05	1.07	0.09	-1.31	-0.38	13.35	3.74	9.96	3.32	6.39	2.68	5.90	2.56	GJA3	Homo sapiens gap junction protein. alpha 3. 46kDa (GJA3). mRNA [NM_021954]	NM_021954
2.80E-04	2.67E-05	-1.08	-0.10	1.03	0.05	-1.88	-0.91	-1.80	-0.85	-1.70	-0.76	-1.54	-0.62	RANGRF	Homo sapiens RAN guanine nucleotide release factor (RANGRF). transcript variant 1. mRNA [NM_016492]	NM_016492
2.33E-02	6.18E-03	-1.06	-0.09	1.01	0.02	-1.79	-0.84	-1.44	-0.53	-1.25	-0.32	-1.20	-0.26	CAMK1D	Homo sapiens calcium/calmodulin-dependent protein kinase ID (CAMK1D). transcript variant 1. mRNA [NM_020397]	NM_020397
9.94E-04	1.34E-04	1.28	0.36	1.11	0.16	10.03	3.33	9.73	3.28	3.73	1.90	5.56	2.48	LINC00605	Homo sapiens long intergenic non-protein coding RNA 605 (LINC00605). long non-coding RNA [NR_033938]	NR_033938
2.03E-04	1.82E-05	1.00	0.00	-1.07	-0.10	2.50	1.32	2.33	1.22	2.15	1.11	1.95	0.96	CEP135	Homo sapiens centrosomal protein 135kDa (CEP135). mRNA [NM_025009]	NM_025009
1.10E-03	1.51E-04	-1.04	-0.05	-1.02	-0.02	1.48	0.57	1.39	0.47	1.41	0.50	1.34	0.43	COX20	Homo sapiens COX20 cytochrome C oxidase assembly factor (COX20). mRNA [NM_198076]	NM_198076
9.36E-03	2.06E-03	-1.01	-0.02	1.18	0.23	-2.11	-1.08	-1.51	-0.59	-1.39	-0.48	-1.15	-0.21	MYADM	Homo sapiens myeloid-associated differentiation marker (MYADM). transcript variant 1. mRNA [NM_001020818]	NM_001020818
9.14E-04	1.20E-04	1.04	0.06	1.15	0.20	-2.10	-1.07	-2.02	-1.01	-1.72	-0.78	-1.81	-0.85	COMMD8	Homo sapiens COMM domain containing 8 (COMMD8). mRNA [NM_017845]	NM_017845
7.00E-06	2.30E-07	1.01	0.02	1.09	0.12	-2.16	-1.11	-2.05	-1.03	-1.76	-0.82	-1.79	-0.84	AIP	Homo sapiens aryl hydrocarbon receptor interacting protein (AIP). mRNA [NM_003977]	NM_003977
4.57E-05	2.72E-06	-1.12	-0.16	1.17	0.22	9.27	3.21	4.95	2.31	4.47	2.16	3.04	1.61	CRLF2	Homo sapiens cytokine receptor-like factor 2 (CRLF2). transcript variant 2. mRNA [NM_001012288]	NM_001012288
2.41E-02	6.45E-03	-1.11	-0.15	1.04	0.05	-1.29	-0.37	-1.31	-0.39	-1.67	-0.74	-1.70	-0.77	C11orf95	Homo sapiens chromosome 11 open reading frame 95 (C11orf95). mRNA [NM_001144936]	NM_001144936
1.13E-02	2.58E-03	-1.17	-0.22	-1.27	-0.35	-1.71	-0.77	-2.15	-1.11	-2.57	-1.36	-2.53	-1.34	ARHGEF17	Homo sapiens Rho guanine nucleotide exchange factor (GEF) 17 (ARHGEF17). mRNA [NM_014786]	NM_014786
3.19E-02	8.97E-03	-1.09	-0.13	-1.03	-0.05	-2.02	-1.01	-1.95	-0.97	-1.90	-0.92	-1.76	-0.81	PRADC1	Homo sapiens protease-associated domain containing 1 (PRADC1). mRNA [NM_032319]	NM_032319
3.35E-04	3.35E-05	-1.00	0.00	-1.01	-0.01	-1.74	-0.80	-1.70	-0.77	-1.76	-0.82	-1.60	-0.67	POLL	Homo sapiens polymerase (DNA directed). lambda (POLL). transcript variant 1. mRNA [NM_001174084]	NM_001174084
2.18E-03	3.48E-04	1.02	0.03	-1.04	-0.05	-4.77	-2.25	-5.23	-2.39	-5.00	-2.32	-4.91	-2.30	IER5L	Homo sapiens immediate early response 5-like (IER5L). mRNA [NM_203434]	NM_203434
2.91E-05	1.51E-06	1.18	0.23	1.26	0.33	6.66	2.74	5.99	2.58	5.90	2.56	6.87	2.78	NAMPT	Homo sapiens cDNA FLJ13279 fis. clone OVARC1001055. moderately similar to PRE-B CELL ENHANCING FACTOR PRECURSOR. [AK023341]
1.97E-02	5.05E-03	-1.02	-0.03	-1.04	-0.06	1.23	0.30	1.49	0.57	1.40	0.48	1.58	0.66	MTMR14	Homo sapiens myotubularin related protein 14 (MTMR14). transcript variant 1. mRNA [NM_001077526]	NM_001077526
3.27E-02	9.25E-03	1.03	0.05	1.15	0.21	-1.56	-0.64	-1.72	-0.78	-1.47	-0.56	-1.69	-0.76	BLOC1S5	Homo sapiens biogenesis of lysosomal organelles complex-1. subunit 5. muted (BLOC1S5). transcript variant 1. mRNA [NM_201280]	NM_201280
9.61E-03	2.13E-03	1.00	0.00	1.04	0.05	-1.40	-0.49	-1.37	-0.45	-1.32	-0.40	-1.43	-0.52	ZNF398	Homo sapiens zinc finger protein 398 (ZNF398). transcript variant 2. mRNA [NM_020781]	NM_020781
3.21E-02	9.05E-03	1.06	0.08	1.09	0.13	2.52	1.34	1.68	0.75	1.69	0.76	1.29	0.36	GRB10	Homo sapiens growth factor receptor-bound protein 10 (GRB10). transcript variant 4. mRNA [NM_001001555]	NM_001001555
1.52E-04	1.26E-05	-1.12	-0.17	1.10	0.13	2.78	1.47	1.88	0.91	2.13	1.09	1.57	0.65	AGK	Homo sapiens acylglycerol kinase (AGK). mRNA [NM_018238]	NM_018238
5.21E-03	1.01E-03	1.02	0.02	1.06	0.09	1.41	0.50	1.38	0.47	1.32	0.40	1.16	0.21	SETMAR	Homo sapiens SET domain and mariner transposase fusion gene (SETMAR). transcript variant 1. mRNA [NM_006515]	NM_006515
1.40E-02	3.36E-03	-1.09	-0.12	-1.11	-0.15	-1.77	-0.82	-1.93	-0.95	-1.61	-0.69	-1.42	-0.50	INPP4A	Homo sapiens inositol polyphosphate-4-phosphatase. type I. 107kDa (INPP4A). transcript variant a. mRNA [NM_004027]	NM_004027
9.35E-04	1.24E-04	-1.13	-0.17	1.30	0.38	8.46	3.08	5.07	2.34	4.72	2.24	3.03	1.60	DDX58	Homo sapiens DEAD (Asp-Glu-Ala-Asp) box polypeptide 58 (DDX58). mRNA [NM_014314]	NM_014314
1.35E-02	3.20E-03	-1.30	-0.38	1.12	0.16	2.14	1.10	1.84	0.88	1.58	0.66	1.75	0.81
8.50E-03	1.83E-03	1.03	0.04	-1.26	-0.34	3.07	1.62	2.26	1.17	2.35	1.23	1.71	0.77	LRP12	Homo sapiens low density lipoprotein receptor-related protein 12 (LRP12). transcript variant 1. mRNA [NM_013437]	NM_013437
1.48E-03	2.18E-04	1.09	0.13	1.33	0.41	-2.72	-1.45	-2.39	-1.26	-1.70	-0.77	-1.73	-0.79	UTRN	Homo sapiens utrophin (UTRN). mRNA [NM_007124]	NM_007124
2.25E-03	3.62E-04	1.05	0.08	1.04	0.06	-1.25	-0.32	-1.26	-0.33	-1.19	-0.25	-1.21	-0.28	MFSD11	Homo sapiens major facilitator superfamily domain containing 11 (MFSD11). transcript variant 5. mRNA [NM_024311]	NM_024311
9.40E-04	1.25E-04	-1.00	0.00	1.00	0.00	-4.08	-2.03	-2.75	-1.46	-2.42	-1.27	-1.96	-0.97	F11R	Homo sapiens F11 receptor (F11R). mRNA [NM_016946]	NM_016946
8.40E-03	1.81E-03	-1.00	0.00	1.20	0.27	-1.47	-0.56	-1.32	-0.40	-1.21	-0.28	-1.07	-0.09	GIT2	Homo sapiens G protein-coupled receptor kinase interacting ArfGAP 2 (GIT2). transcript variant 4. mRNA [NM_139201]	NM_139201
1.18E-03	1.65E-04	-1.08	-0.11	1.12	0.17	1.47	0.56	1.49	0.57	1.46	0.55	1.56	0.64	MEF2BNB	Homo sapiens MEF2B neighbor (MEF2BNB). transcript variant 1. mRNA [NM_001145784]	NM_001145784
4.95E-04	5.55E-05	-1.04	-0.05	-1.24	-0.31	-1.89	-0.92	-2.51	-1.33	-2.36	-1.24	-1.87	-0.91	LRRC45	Homo sapiens leucine rich repeat containing 45 (LRRC45). mRNA [NM_144999]	NM_144999
7.04E-03	1.46E-03	-1.14	-0.19	1.21	0.28	1.90	0.93	1.63	0.71	1.57	0.65	1.41	0.49	EFNA1	Homo sapiens ephrin-A1 (EFNA1). transcript variant 1. mRNA [NM_004428]	NM_004428
5.40E-03	1.06E-03	1.03	0.04	1.12	0.16	-14.90	-3.90	-15.42	-3.95	-6.88	-2.78	-7.81	-2.97	PPAPDC3	Homo sapiens phosphatidic acid phosphatase type 2 domain containing 3 (PPAPDC3). mRNA [NM_032728]	NM_032728
1.26E-05	4.98E-07	1.05	0.07	1.02	0.02	-1.99	-0.99	-1.73	-0.79	-1.58	-0.66	-1.48	-0.57	MBOAT7	Homo sapiens membrane bound O-acyltransferase domain containing 7 (MBOAT7). transcript variant 1. mRNA [NM_024298]	NM_024298
4.02E-02	1.20E-02	-1.13	-0.17	1.03	0.05	2.12	1.09	1.81	0.86	1.85	0.89	2.18	1.13
6.52E-07	7.68E-09	-1.03	-0.04	1.01	0.01	1.58	0.66	1.61	0.68	1.56	0.64	1.59	0.67	RBM8A	Homo sapiens RNA binding motif protein 8A (RBM8A). mRNA [NM_005105]	NM_005105
5.52E-03	1.09E-03	-1.07	-0.09	1.24	0.30	-1.88	-0.91	-2.14	-1.10	-2.07	-1.05	-1.88	-0.91	POLB	Homo sapiens polymerase (DNA directed). beta (POLB). mRNA [NM_002690]	NM_002690
1.25E-02	2.92E-03	-1.04	-0.06	-1.37	-0.45	4.50	2.17	1.56	0.64	2.41	1.27	2.29	1.20	STK17A	Homo sapiens serine/threonine kinase 17a (STK17A). mRNA [NM_004760]	NM_004760
1.54E-06	2.76E-08	-1.03	-0.04	1.10	0.13	46.85	5.55	45.34	5.50	43.79	5.45	36.90	5.21	TNFAIP6	Homo sapiens tumor necrosis factor. alpha-induced protein 6 (TNFAIP6). mRNA [NM_007115]	NM_007115
1.88E-06	3.67E-08	-1.06	-0.08	-1.06	-0.08	1.75	0.81	1.75	0.81	1.76	0.82	1.71	0.77	AKIRIN1	Homo sapiens akirin 1 (AKIRIN1). transcript variant 1. mRNA [NM_024595]	NM_024595
3.07E-04	3.02E-05	-1.10	-0.14	1.00	0.01	5.54	2.47	4.11	2.04	3.14	1.65	2.49	1.32	TRAF3IP2	Homo sapiens TRAF3 interacting protein 2 (TRAF3IP2). transcript variant 2. mRNA [NM_147686]	NM_147686
5.67E-06	1.74E-07	-1.01	-0.01	1.01	0.01	-1.57	-0.65	-1.59	-0.67	-1.47	-0.55	-1.50	-0.58	STUB1	Homo sapiens STIP1 homology and U-box containing protein 1. E3 ubiquitin protein ligase (STUB1). transcript variant 1. mRNA [NM_005861]	NM_005861
3.74E-04	3.89E-05	-1.06	-0.08	-1.13	-0.17	-3.44	-1.78	-2.74	-1.46	-2.41	-1.27	-1.97	-0.97	CORO1A	Homo sapiens coronin. actin binding protein. 1A (CORO1A). transcript variant 2. mRNA [NM_007074]	NM_007074
1.18E-06	1.88E-08	-1.01	-0.02	1.02	0.03	-1.87	-0.90	-2.06	-1.04	-1.92	-0.94	-2.15	-1.10	TNK2	Homo sapiens tyrosine kinase. non-receptor. 2 (TNK2). transcript variant 1. mRNA [NM_005781]	NM_005781
1.62E-05	6.93E-07	-1.01	-0.01	1.03	0.04	-1.93	-0.95	-1.62	-0.69	-1.50	-0.59	-1.38	-0.47	NICN1	Homo sapiens nicolin 1 (NICN1). mRNA [NM_032316]	NM_032316
1.65E-06	3.05E-08	-1.04	-0.06	-1.05	-0.07	1.87	0.91	2.14	1.10	2.17	1.12	2.27	1.18	C3AR1	Homo sapiens complement component 3a receptor 1 (C3AR1). mRNA [NM_004054]	NM_004054
2.09E-02	5.41E-03	-1.19	-0.25	1.18	0.24	4.22	2.08	2.81	1.49	2.35	1.23	1.66	0.73	XAF1	Homo sapiens XIAP associated factor 1 (XAF1). transcript variant 1. mRNA [NM_017523]	NM_017523
3.24E-02	9.17E-03	1.01	0.01	1.02	0.02	-1.27	-0.34	-1.78	-0.84	-1.45	-0.54	-1.43	-0.51	TM7SF2	Homo sapiens transmembrane 7 superfamily member 2 (TM7SF2). transcript variant 1. mRNA [NM_003273]	NM_003273
3.47E-08	9.21E-11	-1.09	-0.13	-1.05	-0.07	4.81	2.27	4.53	2.18	4.24	2.09	4.27	2.09	NFKBIA	Homo sapiens nuclear factor of kappa light polypeptide gene enhancer in B-cells inhibitor. alpha (NFKBIA). mRNA [NM_020529]	NM_020529
1.52E-02	3.70E-03	1.04	0.05	1.09	0.13	-2.71	-1.44	-2.16	-1.11	-2.12	-1.09	-1.82	-0.86	E2F2	Homo sapiens E2F transcription factor 2 (E2F2). mRNA [NM_004091]	NM_004091
2.77E-02	7.58E-03	-1.07	-0.10	-1.05	-0.06	-2.21	-1.14	-1.94	-0.95	-1.75	-0.81	-1.78	-0.83	FAM109A	Homo sapiens family with sequence similarity 109. member A (FAM109A). transcript variant 2. mRNA [NM_144671]	NM_144671
2.36E-03	3.83E-04	-1.01	-0.02	1.09	0.12	-3.54	-1.82	-3.01	-1.59	-2.21	-1.15	-1.78	-0.83	EEPD1	Homo sapiens endonuclease/exonuclease/phosphatase family domain containing 1 (EEPD1). mRNA [NM_030636]	NM_030636
6.56E-05	4.35E-06	-1.01	-0.02	-1.07	-0.09	-2.68	-1.42	-2.48	-1.31	-2.30	-1.20	-2.02	-1.01	HERC2P2	Homo sapiens hect domain and RLD 2 pseudogene 2 (HERC2P2). non-coding RNA [NR_002824]	NR_002824
1.28E-03	1.83E-04	-1.03	-0.05	-1.00	-0.01	-1.53	-0.61	-1.38	-0.46	-1.33	-0.42	-1.29	-0.36	SDR39U1	Homo sapiens short chain dehydrogenase/reductase family 39U. member 1 (SDR39U1). transcript variant 1. mRNA [NM_020195]	NM_020195
1.91E-05	8.55E-07	1.13	0.17	1.08	0.11	6.75	2.76	6.49	2.70	4.39	2.13	3.88	1.96	SMPDL3A	Homo sapiens sphingomyelin phosphodiesterase. acid-like 3A (SMPDL3A). transcript variant 1. mRNA [NM_006714]	NM_006714
1.59E-02	3.90E-03	1.00	0.00	-1.08	-0.11	-1.50	-0.58	-1.31	-0.39	-1.44	-0.53	-1.39	-0.47	TTC37	Homo sapiens tetratricopeptide repeat domain 37 (TTC37). mRNA [NM_014639]	NM_014639
6.85E-03	1.41E-03	1.15	0.20	1.10	0.14	-1.68	-0.75	-2.17	-1.12	-1.70	-0.76	-2.03	-1.02	POLR1D	Homo sapiens polymerase (RNA) I polypeptide D. 16kDa (POLR1D). transcript variant 2. mRNA [NM_152705]	NM_152705
3.25E-04	3.23E-05	1.00	0.01	1.18	0.24	2.62	1.39	2.69	1.43	2.57	1.36	2.09	1.06	PTPRJ	Homo sapiens protein tyrosine phosphatase. receptor type. J (PTPRJ). transcript variant 1. mRNA [NM_002843]	NM_002843
2.87E-04	2.76E-05	1.00	0.01	-1.07	-0.09	-2.20	-1.14	-2.11	-1.08	-1.94	-0.96	-1.95	-0.97	NAGPA	Homo sapiens N-acetylglucosamine-1-phosphodiester alpha-N-acetylglucosaminidase (NAGPA). mRNA [NM_016256]	NM_016256
5.36E-06	1.61E-07	-1.09	-0.13	-1.09	-0.12	-5.49	-2.46	-4.26	-2.09	-3.66	-1.87	-3.33	-1.73	IFFO1	Homo sapiens intermediate filament family orphan 1 (IFFO1). transcript variant 4. mRNA [NM_001039670]	NM_001039670
5.03E-04	5.67E-05	-1.01	-0.01	-1.04	-0.06	-2.09	-1.06	-2.15	-1.10	-1.78	-0.83	-1.78	-0.83	CTSD	Homo sapiens cathepsin D (CTSD). mRNA [NM_001909]	NM_001909
7.28E-04	9.12E-05	1.03	0.04	1.27	0.34	-1.61	-0.69	-1.88	-0.91	-1.75	-0.81	-1.88	-0.91	PDCD4	Homo sapiens programmed cell death 4 (neoplastic transformation inhibitor) (PDCD4). transcript variant 2. mRNA [NM_145341]	NM_145341
4.07E-03	7.50E-04	-1.01	-0.02	1.15	0.20	1.54	0.62	1.44	0.52	1.39	0.47	1.29	0.36	PCGF3	polycomb group ring finger 3 [Source:HGNC Symbol;Acc:10066] [ENST00000430644]	XM_005272253
7.41E-03	1.55E-03	-1.01	-0.01	-1.21	-0.27	-1.50	-0.58	-1.69	-0.76	-1.54	-0.62	-1.33	-0.41	UTRN	Homo sapiens utrophin (UTRN). mRNA [NM_007124]	NM_007124
4.28E-02	1.29E-02	1.08	0.11	1.03	0.04	-1.41	-0.50	-1.42	-0.50	-1.35	-0.43	-1.32	-0.41	EIF4B	Homo sapiens eukaryotic translation initiation factor 4B (EIF4B). mRNA [NM_001417]	NM_001417
1.61E-03	2.42E-04	-1.14	-0.19	-1.07	-0.10	-3.74	-1.90	-3.27	-1.71	-3.31	-1.73	-2.76	-1.47	NECAB3	Homo sapiens N-terminal EF-hand calcium binding protein 3 (NECAB3). transcript variant 2. mRNA [NM_031232]	NM_031232
1.23E-02	2.87E-03	1.04	0.06	1.01	0.02	-2.91	-1.54	-1.80	-0.85	-1.46	-0.54	-1.36	-0.44	CLEC4A	Homo sapiens C-type lectin domain family 4. member A (CLEC4A). transcript variant 1. mRNA [NM_016184]	NM_016184
2.86E-07	2.45E-09	1.00	0.00	1.11	0.15	-9.23	-3.21	-12.77	-3.67	-8.35	-3.06	-7.93	-2.99	PSRC1	Homo sapiens proline/serine-rich coiled-coil 1 (PSRC1). transcript variant 1. mRNA [NM_032636]	NM_032636
2.72E-03	4.55E-04	-1.03	-0.05	-1.01	-0.02	-1.61	-0.69	-1.60	-0.67	-1.56	-0.64	-1.52	-0.61	CMC4	Homo sapiens C-x(9)-C motif containing 4 (CMC4). mRNA [NM_001018024]	NM_001018024
5.39E-03	1.05E-03	1.06	0.09	-1.11	-0.15	-2.74	-1.45	-2.56	-1.36	-2.09	-1.06	-1.65	-0.72	FGD4	Homo sapiens FYVE. RhoGEF and PH domain containing 4 (FGD4). mRNA [NM_139241]	NM_139241
2.21E-04	2.02E-05	1.01	0.02	-1.05	-0.07	2.95	1.56	2.20	1.14	2.16	1.11	1.87	0.90	RNF115	Homo sapiens ring finger protein 115 (RNF115). mRNA [NM_014455]	NM_014455
3.74E-04	3.87E-05	1.01	0.02	-1.02	-0.02	-1.96	-0.97	-2.71	-1.44	-1.41	-0.50	-2.42	-1.27	MRC1	Homo sapiens mannose receptor. C type 1 (MRC1). mRNA [NM_002438]	NM_002438
5.37E-03	1.05E-03	-1.13	-0.17	1.03	0.04	-1.29	-0.37	-1.47	-0.55	-1.59	-0.67	-1.46	-0.55	LOC730183	Homo sapiens uncharacterized LOC730183 (LOC730183). mRNA [NM_001256932]	NM_001256932
1.91E-05	8.56E-07	-1.03	-0.04	1.06	0.08	2.90	1.54	2.90	1.54	3.00	1.59	2.93	1.55	REL	Homo sapiens v-rel avian reticuloendotheliosis viral oncogene homolog (REL). transcript variant 1. mRNA [NM_002908]	NM_002908
2.36E-02	6.28E-03	1.13	0.17	1.09	0.12	-2.78	-1.48	-1.71	-0.78	-2.00	-1.00	-1.78	-0.83	GPR155	Homo sapiens G protein-coupled receptor 155 (GPR155). transcript variant 1. mRNA [NM_001033045]	NM_001033045
4.94E-04	5.53E-05	1.06	0.09	-1.05	-0.07	-1.95	-0.97	-1.89	-0.92	-1.91	-0.93	-1.80	-0.85	NIF3L1	Homo sapiens NIF3 NGG1 interacting factor 3-like 1 (S. cerevisiae) (NIF3L1). transcript variant 4. mRNA [NM_001142356]	NM_001142356
4.20E-03	7.78E-04	1.02	0.03	1.34	0.43	-2.31	-1.21	-2.26	-1.18	-1.91	-0.93	-1.88	-0.91	SMIM11	small integral membrane protein 11 [Source:HGNC Symbol;Acc:1293] [ENST00000481710]	XM_006723951
2.23E-04	2.04E-05	1.03	0.05	-1.11	-0.15	3.09	1.63	2.39	1.26	2.35	1.23	2.08	1.06	RAB12	Homo sapiens RAB12. member RAS oncogene family (RAB12). mRNA [NM_001025300]	NM_001025300
3.60E-02	1.05E-02	-1.05	-0.07	-1.07	-0.09	1.54	0.62	1.63	0.70	1.55	0.63	1.60	0.68	ZNF593	Homo sapiens zinc finger protein 593 (ZNF593). mRNA [NM_015871]	NM_015871
8.43E-03	1.81E-03	-1.06	-0.09	-1.06	-0.09	-2.22	-1.15	-1.91	-0.94	-1.66	-0.73	-1.34	-0.42	NLRP1	Homo sapiens NLR family. pyrin domain containing 1 (NLRP1). transcript variant 1. mRNA [NM_033004]	NM_033004
4.54E-04	4.98E-05	-1.04	-0.06	1.43	0.51	-1.96	-0.97	-1.71	-0.78	-1.98	-0.99	-1.59	-0.67	ADCY10P1	Homo sapiens adenylate cyclase 10 (soluble) pseudogene 1 (ADCY10P1). non-coding RNA [NR_026938]	NR_026938
2.77E-04	2.63E-05	-1.01	-0.01	1.11	0.15	-1.48	-0.57	-1.38	-0.46	-1.37	-0.46	-1.31	-0.38	NDUFB5	Homo sapiens NADH dehydrogenase (ubiquinone) 1 beta subcomplex. 5. 16kDa (NDUFB5). transcript variant 1. mRNA [NM_002492]	NM_002492
1.01E-03	1.36E-04	1.15	0.20	-1.23	-0.29	6.29	2.65	5.09	2.35	4.80	2.26	3.77	1.91	MN1	Homo sapiens meningioma (disrupted in balanced translocation) 1 (MN1). mRNA [NM_002430]	NM_002430
2.16E-04	1.96E-05	1.03	0.05	1.14	0.19	7.40	2.89	4.46	2.16	4.22	2.08	3.25	1.70	AMIGO2	Homo sapiens adhesion molecule with Ig-like domain 2 (AMIGO2). transcript variant 2. mRNA [NM_181847]	NM_181847
1.83E-02	4.63E-03	-1.33	-0.42	-1.12	-0.16	1.91	0.93	1.19	0.25	1.32	0.40	1.31	0.39	GNG8	Homo sapiens guanine nucleotide binding protein (G protein). gamma 8 (GNG8). mRNA [NM_033258]	NM_033258
2.53E-02	6.83E-03	-1.08	-0.11	1.05	0.06	-1.26	-0.34	-1.24	-0.31	-1.18	-0.24	-1.14	-0.19	HCST	Homo sapiens hematopoietic cell signal transducer (HCST). transcript variant 1. mRNA [NM_014266]	NM_014266
6.10E-08	2.34E-10	1.18	0.24	1.13	0.18	-7.09	-2.83	-5.25	-2.39	-4.97	-2.31	-4.08	-2.03	ZNF395	Homo sapiens zinc finger protein 395 (ZNF395). mRNA [NM_018660]	NM_018660
5.25E-04	5.99E-05	-1.08	-0.11	-1.16	-0.22	-4.66	-2.22	-4.45	-2.15	-3.57	-1.84	-3.38	-1.76	CASS4	Homo sapiens Cas scaffolding protein family member 4 (CASS4). transcript variant 2. mRNA [NM_020356]	NM_020356
3.62E-02	1.05E-02	1.02	0.03	1.12	0.16	1.47	0.56	1.20	0.27	1.43	0.51	1.27	0.35	PPP2R2D	Homo sapiens protein phosphatase 2. regulatory subunit B. delta (PPP2R2D). transcript variant 1. mRNA [NM_018461]	NM_018461
1.23E-06	1.98E-08	1.25	0.32	1.40	0.48	17.29	4.11	17.23	4.11	11.13	3.48	13.07	3.71	C1orf61	Homo sapiens chromosome 1 open reading frame 61 (C1orf61). mRNA [NM_006365]	NM_006365
4.33E-02	1.31E-02	-1.07	-0.09	1.05	0.07	-1.56	-0.64	-1.71	-0.78	-1.69	-0.75	-1.54	-0.62	VAMP5	Homo sapiens vesicle-associated membrane protein 5 (VAMP5). mRNA [NM_006634]	NM_006634
2.15E-02	5.61E-03	-1.10	-0.14	-1.03	-0.04	1.38	0.47	1.12	0.16	1.00	0.01	-1.15	-0.20	ZCCHC2	Homo sapiens zinc finger. CCHC domain containing 2 (ZCCHC2). mRNA [NM_017742]	NM_017742
3.08E-04	3.04E-05	-1.05	-0.07	1.03	0.04	1.71	0.77	1.65	0.72	1.61	0.69	1.52	0.60	NDUFAF4	Homo sapiens NADH dehydrogenase (ubiquinone) complex I. assembly factor 4 (NDUFAF4). mRNA [NM_014165]	NM_014165
1.47E-03	2.16E-04	-1.08	-0.11	-1.17	-0.23	-2.44	-1.28	-2.36	-1.24	-2.00	-1.00	-2.46	-1.30	SLC5A3	Homo sapiens solute carrier family 5 (sodium/myo-inositol cotransporter). member 3 (SLC5A3). mRNA [NM_006933]	NM_006933
1.09E-04	8.37E-06	-1.09	-0.12	1.09	0.12	-10.09	-3.33	-4.96	-2.31	-4.01	-2.00	-2.91	-1.54	ASGR1	Homo sapiens asialoglycoprotein receptor 1 (ASGR1). transcript variant 1. mRNA [NM_001671]	NM_001671
3.04E-02	8.46E-03	-1.08	-0.11	-1.14	-0.19	-1.65	-0.72	-1.37	-0.46	-1.45	-0.53	-1.25	-0.32	PMVK	Homo sapiens phosphomevalonate kinase (PMVK). mRNA [NM_006556]	NM_006556
6.28E-05	4.12E-06	1.08	0.11	1.01	0.02	-3.44	-1.78	-3.26	-1.71	-2.95	-1.56	-3.07	-1.62	PRR12	Homo sapiens proline rich 12 (PRR12). mRNA [NM_020719]	NM_020719
9.06E-07	1.28E-08	-1.05	-0.08	1.05	0.07	2.75	1.46	2.24	1.16	2.40	1.26	2.28	1.19
2.82E-05	1.45E-06	1.01	0.02	-1.01	-0.01	1.88	0.91	2.09	1.06	1.93	0.95	2.05	1.03	NUMB	Homo sapiens numb homolog (Drosophila) (NUMB). transcript variant 1. mRNA [NM_001005743]	NM_001005743
4.12E-03	7.61E-04	-1.09	-0.12	-1.08	-0.11	1.57	0.65	1.28	0.36	1.34	0.42	1.39	0.48		D-dopachrome tautomerase [Source:HGNC Symbol;Acc:2732] [ENST00000444947]	XM_005261299
2.13E-02	5.53E-03	-1.01	-0.01	1.03	0.04	-1.92	-0.94	-1.49	-0.57	-2.07	-1.05	-1.47	-0.56	ZMYND10	Homo sapiens zinc finger. MYND-type containing 10 (ZMYND10). mRNA [NM_015896]	NM_015896
3.92E-03	7.14E-04	1.07	0.10	-1.10	-0.14	-2.54	-1.34	-2.46	-1.30	-2.17	-1.12	-2.18	-1.13	PDXP	Homo sapiens pyridoxal (pyridoxine. vitamin B6) phosphatase (PDXP). mRNA [NM_020315]	NM_020315
2.98E-04	2.90E-05	1.06	0.09	1.19	0.25	-3.09	-1.63	-3.47	-1.79	-3.94	-1.98	-2.80	-1.49	CCDC34	Homo sapiens coiled-coil domain containing 34 (CCDC34). transcript variant 1. mRNA [NM_030771]	NM_030771
4.78E-03	9.09E-04	-1.10	-0.13	1.19	0.25	-1.60	-0.68	-2.15	-1.11	-1.75	-0.80	-1.88	-0.91	SLC26A1	Homo sapiens solute carrier family 26 (anion exchanger). member 1 (SLC26A1). transcript variant 2. mRNA [NM_134425]	NM_134425
4.95E-02	1.55E-02	1.14	0.18	-1.14	-0.19	2.94	1.56	2.92	1.55	2.21	1.14	1.88	0.91	LENG9	Homo sapiens leukocyte receptor cluster (LRC) member 9 (LENG9). mRNA [NM_198988]	NM_198988
2.47E-03	4.06E-04	1.02	0.03	1.12	0.16	-2.19	-1.13	-1.72	-0.78	-1.40	-0.48	-1.29	-0.37	ZNF106	Homo sapiens zinc finger protein 106 (ZNF106). transcript variant 1. mRNA [NM_022473]	NM_022473
7.89E-05	5.54E-06	-1.01	-0.02	1.11	0.15	1.62	0.69	1.58	0.66	1.96	0.97	2.17	1.12	BTG2	Homo sapiens BTG family. member 2 (BTG2). mRNA [NM_006763]	NM_006763
2.85E-03	4.81E-04	1.01	0.02	-1.14	-0.19	-1.67	-0.74	-1.68	-0.75	-1.60	-0.68	-1.53	-0.61	GNAS	Homo sapiens GNAS complex locus (GNAS). transcript variant 7. mRNA [NM_001077489]	NM_001077489
8.39E-03	1.80E-03	-1.02	-0.03	-1.07	-0.09	-2.08	-1.06	-2.10	-1.07	-1.88	-0.91	-1.69	-0.75	CEP192	Homo sapiens centrosomal protein 192kDa (CEP192). mRNA [NM_032142]	NM_032142
1.31E-02	3.08E-03	-1.09	-0.12	1.28	0.36	2.17	1.12	1.79	0.84	1.93	0.95	1.74	0.80	TMPPE	Homo sapiens transmembrane protein with metallophosphoesterase domain (TMPPE). transcript variant 1. mRNA [NM_001039770]	NM_001039770
6.60E-04	8.05E-05	-1.03	-0.04	1.16	0.21	2.52	1.33	2.17	1.12	1.97	0.98	2.06	1.04	SDE2	Homo sapiens SDE2 telomere maintenance homolog (S. pombe) (SDE2). mRNA [NM_152608]	NM_152608
6.26E-04	7.54E-05	-1.05	-0.07	-1.14	-0.19	-1.88	-0.91	-1.96	-0.97	-1.82	-0.87	-1.79	-0.84	SELO	Homo sapiens selenoprotein O (SELO). mRNA [NM_031454]	NM_031454
9.96E-03	2.23E-03	-1.21	-0.27	1.11	0.15	1.79	0.84	1.82	0.86	1.52	0.60	1.83	0.87	ZNF548	Homo sapiens zinc finger protein 548 (ZNF548). transcript variant 1. mRNA [NM_001172773]	NM_001172773
9.41E-03	2.08E-03	-1.01	-0.01	-1.06	-0.08	-1.31	-0.39	-1.38	-0.46	-1.31	-0.39	-1.44	-0.52	PEPD	Homo sapiens peptidase D (PEPD). transcript variant 1. mRNA [NM_000285]	NM_000285
6.13E-05	3.99E-06	1.05	0.07	-1.24	-0.31	3.03	1.60	2.75	1.46	2.55	1.35	2.51	1.33	MAP2K3	Homo sapiens mitogen-activated protein kinase kinase 3 (MAP2K3). transcript variant B. mRNA [NM_145109]	NM_145109
6.38E-03	1.30E-03	1.04	0.06	1.09	0.13	-1.76	-0.82	-1.66	-0.73	-1.47	-0.55	-1.61	-0.68	TTC9C	tetratricopeptide repeat domain 9C [Source:HGNC Symbol;Acc:28432] [ENST00000294161]	XR_247197
2.03E-04	1.82E-05	-1.06	-0.09	1.31	0.39	4.53	2.18	3.46	1.79	3.80	1.93	2.78	1.48	NDUFAF6	Homo sapiens NADH dehydrogenase (ubiquinone) complex I. assembly factor 6 (NDUFAF6). mRNA [NM_152416]	NM_152416
2.08E-03	3.28E-04	1.02	0.02	-1.05	-0.07	-1.68	-0.75	-1.60	-0.68	-1.61	-0.68	-1.48	-0.56	KIF13B	Homo sapiens kinesin family member 13B (KIF13B). mRNA [NM_015254]	NM_015254
2.70E-03	4.52E-04	1.01	0.01	1.01	0.01	-1.77	-0.82	-1.86	-0.90	-1.99	-0.99	-1.75	-0.80	PPM1J	Homo sapiens protein phosphatase. Mg2+/Mn2+ dependent. 1J (PPM1J). mRNA [NM_005167]	NM_005167
3.00E-02	8.33E-03	-1.03	-0.05	-1.03	-0.04	1.46	0.55	-1.34	-0.42	-1.21	-0.27	1.20	0.26	FOXH1	Homo sapiens forkhead box H1 (FOXH1). mRNA [NM_003923]	NM_003923
2.80E-04	2.67E-05	1.03	0.04	-1.09	-0.12	-2.24	-1.16	-2.04	-1.03	-1.91	-0.93	-1.81	-0.85	ZBTB1	Homo sapiens zinc finger and BTB domain containing 1 (ZBTB1). transcript variant 2. mRNA [NM_014950]	NM_014950
1.07E-02	2.44E-03	-1.05	-0.06	-1.17	-0.23	2.12	1.08	1.76	0.82	1.80	0.85	1.71	0.77	HNRNPAB	Homo sapiens heterogeneous nuclear ribonucleoprotein A/B (HNRNPAB). transcript variant 2. mRNA [NM_004499]	NM_004499
2.91E-03	4.95E-04	1.00	0.00	-1.17	-0.23	-1.59	-0.67	-1.74	-0.80	-1.71	-0.78	-1.64	-0.72	C17orf62	Homo sapiens chromosome 17 open reading frame 62 (C17orf62). transcript variant 4. mRNA [NM_001193653]	NM_001193653
4.67E-02	1.44E-02	1.25	0.33	-1.11	-0.15	-1.64	-0.71	1.63	0.71	1.41	0.49	1.38	0.47	OR2AT4	Homo sapiens olfactory receptor. family 2. subfamily AT. member 4 (OR2AT4). mRNA [NM_001005285]	NM_001005285
2.19E-02	5.72E-03	1.01	0.02	-1.31	-0.39	-2.48	-1.31	-2.12	-1.09	-2.14	-1.10	-2.01	-1.01	LFNG	Homo sapiens LFNG O-fucosylpeptide 3-beta-N-acetylglucosaminyltransferase (LFNG). transcript variant 1. mRNA [NM_001040167]	NM_001040167
9.90E-03	2.21E-03	-1.00	0.00	1.02	0.03	2.02	1.02	1.59	0.67	1.76	0.82	1.61	0.69	SEC24A	Homo sapiens SEC24 family member A (SEC24A). transcript variant 2. mRNA [NM_001252231]	NM_001252231
1.92E-04	1.68E-05	-1.03	-0.05	1.08	0.10	-2.46	-1.30	-3.29	-1.72	-3.57	-1.84	-2.71	-1.44	WNT6	Homo sapiens wingless-type MMTV integration site family. member 6 (WNT6). mRNA [NM_006522]	NM_006522
5.66E-04	6.64E-05	1.07	0.09	1.06	0.09	-13.79	-3.79	-7.81	-2.97	-5.15	-2.36	-4.65	-2.22	TMEM170B	Homo sapiens transmembrane protein 170B (TMEM170B). mRNA [NM_001100829]	NM_001100829
2.10E-02	5.45E-03	-1.09	-0.13	-1.16	-0.21	-1.51	-0.59	-1.59	-0.67	-1.42	-0.50	-1.38	-0.46	NCOR1	Homo sapiens nuclear receptor corepressor 1 (NCOR1). transcript variant 1. mRNA [NM_006311]	NM_006311
9.53E-06	3.45E-07	-1.04	-0.06	-1.22	-0.29	3.94	1.98	2.83	1.50	2.64	1.40	2.33	1.22	PVRL2	Homo sapiens poliovirus receptor-related 2 (herpesvirus entry mediator B) (PVRL2). transcript variant alpha. mRNA [NM_002856]	NM_002856
7.59E-06	2.56E-07	1.05	0.07	1.00	0.01	2.53	1.34	2.18	1.13	2.09	1.06	1.81	0.85	DENND5A	Homo sapiens DENN/MADD domain containing 5A (DENND5A). transcript variant 1. mRNA [NM_015213]	NM_015213
5.62E-04	6.58E-05	-1.02	-0.04	-1.15	-0.20	9.37	3.23	2.94	1.56	4.43	2.15	3.20	1.68	PLA1A	Homo sapiens phospholipase A1 member A (PLA1A). transcript variant 1. mRNA [NM_015900]	NM_015900
4.10E-02	1.23E-02	-1.03	-0.04	1.09	0.13	1.08	0.11	-1.17	-0.23	-1.59	-0.67	-1.56	-0.65	GUCA1B	Homo sapiens guanylate cyclase activator 1B (retina) (GUCA1B). mRNA [NM_002098]	NM_002098
3.17E-06	7.71E-08	-1.03	-0.04	1.18	0.24	2.22	1.15	2.09	1.06	2.17	1.12	2.00	1.00	NIFK	Homo sapiens nucleolar protein interacting with the FHA domain of MKI67 (NIFK). mRNA [NM_032390]	NM_032390
2.53E-03	4.17E-04	1.04	0.06	1.14	0.19	-1.85	-0.89	-2.10	-1.07	-1.81	-0.86	-1.84	-0.88	PQLC3	Homo sapiens PQ loop repeat containing 3 (PQLC3). transcript variant 1. mRNA [NM_152391]	NM_152391
1.93E-02	4.93E-03	1.04	0.06	1.10	0.14	-1.30	-0.38	-1.35	-0.43	-1.21	-0.27	-1.31	-0.39	OCIAD1	Homo sapiens OCIA domain containing 1 (OCIAD1). transcript variant 2. mRNA [NM_001079839]	NM_001079839
3.81E-02	1.12E-02	-1.02	-0.03	1.32	0.40	-1.61	-0.69	-2.20	-1.14	-1.65	-0.72	-1.97	-0.98	HEATR5B	Homo sapiens HEAT repeat containing 5B (HEATR5B). mRNA [NM_019024]	NM_019024
2.20E-03	3.51E-04	1.01	0.01	1.10	0.14	2.63	1.39	2.38	1.25	2.64	1.40	2.36	1.24	ORAI1	Homo sapiens ORAI calcium release-activated calcium modulator 1 (ORAI1). mRNA [NM_032790]	NM_032790
1.56E-02	3.81E-03	1.07	0.09	1.18	0.24	2.04	1.03	1.66	0.73	1.74	0.80	1.37	0.45	COPS4	Homo sapiens COP9 signalosome subunit 4 (COPS4). transcript variant 1. mRNA [NM_016129]	NM_016129
3.23E-05	1.74E-06	1.01	0.01	-1.02	-0.03	-2.76	-1.47	-2.55	-1.35	-2.04	-1.03	-2.12	-1.08	TM7SF3	Homo sapiens transmembrane 7 superfamily member 3 (TM7SF3). mRNA [NM_016551]	NM_016551
4.22E-04	4.53E-05	-1.10	-0.13	1.25	0.32	-1.96	-0.97	-2.16	-1.11	-1.72	-0.78	-1.68	-0.75	ICA1	Homo sapiens islet cell autoantigen 1. 69kDa (ICA1). transcript variant 2. mRNA [NM_004968]	NM_004968
7.00E-03	1.45E-03	1.07	0.10	1.18	0.24	1.48	0.57	1.51	0.59	1.56	0.64	1.57	0.65	GNAI3	Homo sapiens guanine nucleotide binding protein (G protein). alpha inhibiting activity polypeptide 3 (GNAI3). mRNA [NM_006496]	NM_006496
7.19E-05	4.92E-06	-1.16	-0.21	1.03	0.04	23.89	4.58	19.09	4.25	15.52	3.96	21.87	4.45	CCL7	Homo sapiens chemokine (C-C motif) ligand 7 (CCL7). mRNA [NM_006273]	NM_006273
2.10E-03	3.32E-04	1.10	0.14	-1.01	-0.01	4.66	2.22	3.60	1.85	5.22	2.38	4.48	2.16	PARD6G-AS1	Homo sapiens PARD6G antisense RNA 1 (PARD6G-AS1). transcript variant 1. long non-coding RNA [NR_028339]	NR_028339
3.27E-02	9.28E-03	1.05	0.07	-1.32	-0.40	-2.24	-1.17	1.20	0.26	-1.07	-0.09	-1.18	-0.24	XLOC_014512	BROAD Institute lincRNA (XLOC_014512). lincRNA [TCONS_l2_00018805]
1.01E-02	2.27E-03	-1.14	-0.19	-1.14	-0.19	1.61	0.69	1.55	0.63	1.36	0.44	1.80	0.85	CYCS	Homo sapiens cytochrome c. somatic (CYCS). mRNA [NM_018947]	NM_018947
3.92E-03	7.16E-04	1.03	0.05	-1.05	-0.07	1.39	0.48	1.28	0.35	1.30	0.37	1.30	0.37	ZNF410	Homo sapiens zinc finger protein 410 (ZNF410). transcript variant 2. mRNA [NM_021188]	NM_021188
2.73E-03	4.58E-04	-1.01	-0.02	1.19	0.26	5.55	2.47	3.90	1.96	3.15	1.66	2.04	1.03	MAOA	Homo sapiens monoamine oxidase A (MAOA). transcript variant 2. mRNA [NM_001270458]	NM_001270458
3.00E-03	5.14E-04	-1.13	-0.18	-1.05	-0.07	-1.82	-0.86	-2.43	-1.28	-2.50	-1.32	-1.93	-0.95	RSG1	Homo sapiens REM2 and RAB-like small GTPase 1 (RSG1). mRNA [NM_030907]	NM_030907
1.02E-06	1.50E-08	-1.07	-0.10	1.08	0.11	4.17	2.06	4.11	2.04	3.77	1.91	3.60	1.85	PLEKHF2	Homo sapiens pleckstrin homology domain containing. family F (with FYVE domain) member 2 (PLEKHF2). mRNA [NM_024613]	NM_024613
3.04E-02	8.48E-03	1.03	0.04	1.03	0.04	-1.33	-0.41	-1.76	-0.82	-1.39	-0.48	-1.40	-0.49	ND2	mitochondrially encoded NADH dehydrogenase 2 [Source:HGNC Symbol;Acc:7456] [ENST00000361453]
3.12E-02	8.72E-03	-1.01	-0.02	-1.22	-0.29	-1.45	-0.54	-1.49	-0.58	-1.34	-0.42	-1.31	-0.39	SHKBP1	Homo sapiens SH3KBP1 binding protein 1 (SHKBP1). mRNA [NM_138392]	NM_138392
3.70E-02	1.08E-02	-1.05	-0.07	-1.09	-0.13	-1.66	-0.73	-1.52	-0.61	-1.57	-0.65	-1.34	-0.42	PDS5B	Homo sapiens PDS5. regulator of cohesion maintenance. homolog B (S. cerevisiae) (PDS5B). mRNA [NM_015032]	NM_015032
2.28E-04	2.10E-05	1.10	0.14	-1.17	-0.23	-2.50	-1.32	-2.28	-1.19	-2.18	-1.13	-1.85	-0.89	TOB1	Homo sapiens transducer of ERBB2. 1 (TOB1). transcript variant 1. mRNA [NM_005749]	NM_005749
6.22E-04	7.48E-05	-1.09	-0.13	-1.23	-0.30	1.72	0.78	1.60	0.67	1.45	0.54	1.52	0.61
8.08E-07	1.08E-08	-1.25	-0.32	1.08	0.11	40.62	5.34	23.35	4.55	19.92	4.32	9.80	3.29	HES4	Homo sapiens hes family bHLH transcription factor 4 (HES4). transcript variant 2. mRNA [NM_021170]	NM_021170
1.17E-03	1.64E-04	-1.04	-0.05	1.12	0.16	-1.89	-0.92	-1.52	-0.61	-1.45	-0.54	-1.34	-0.42	LST1	Homo sapiens leukocyte specific transcript 1 (LST1). transcript variant 1. mRNA [NM_007161]	NM_007161
1.44E-04	1.17E-05	1.00	0.01	-1.08	-0.11	-2.32	-1.21	-2.06	-1.04	-1.91	-0.93	-1.82	-0.87	RSAD1	Homo sapiens radical S-adenosyl methionine domain containing 1 (RSAD1). mRNA [NM_018346]	NM_018346
2.06E-04	1.85E-05	-1.02	-0.03	1.13	0.18	3.92	1.97	3.08	1.62	2.87	1.52	2.35	1.23	TWISTNB	Homo sapiens TWIST neighbor (TWISTNB). mRNA [NM_001002926]	NM_001002926
1.17E-05	4.49E-07	-1.20	-0.26	-1.35	-0.43	88.03	6.46	36.05	5.17	34.85	5.12	14.27	3.84	PDGFRL	Homo sapiens platelet-derived growth factor receptor-like (PDGFRL). mRNA [NM_006207]	NM_006207
1.91E-06	3.77E-08	1.02	0.03	1.02	0.03	-2.84	-1.51	-2.74	-1.46	-2.17	-1.12	-2.07	-1.05	CD36	Homo sapiens CD36 molecule (thrombospondin receptor) (CD36). transcript variant 2. mRNA [NM_001001547]	NM_001001547
2.31E-02	6.11E-03	1.02	0.02	-1.03	-0.05	1.16	0.22	1.19	0.25	1.17	0.23	1.22	0.28	RSPRY1	Homo sapiens ring finger and SPRY domain containing 1 (RSPRY1). mRNA [NM_133368]	NM_133368
1.75E-02	4.38E-03	-1.10	-0.14	1.01	0.02	-2.82	-1.49	-2.47	-1.30	-1.95	-0.96	-1.86	-0.90	NEK4	Homo sapiens NIMA-related kinase 4 (NEK4). transcript variant 1. mRNA [NM_003157]	NM_003157
2.61E-04	2.46E-05	-1.05	-0.07	-1.12	-0.17	-2.13	-1.09	-2.32	-1.21	-2.27	-1.18	-2.31	-1.21	ZNF689	Homo sapiens zinc finger protein 689 (ZNF689). transcript variant 1. mRNA [NM_138447]	NM_138447
3.00E-02	8.31E-03	1.01	0.02	1.10	0.14	2.55	1.35	1.14	0.18	1.21	0.27	-1.13	-0.17	MELK	Homo sapiens maternal embryonic leucine zipper kinase (MELK). transcript variant 1. mRNA [NM_014791]	NM_014791
3.90E-02	1.15E-02	1.20	0.26	-1.08	-0.11	-1.99	-0.99	1.20	0.26	1.06	0.08	-1.10	-0.14	PARPBP	Homo sapiens PARP1 binding protein (PARPBP). mRNA [NM_017915]	NM_017915
2.65E-03	4.41E-04	-1.12	-0.16	1.23	0.30	1.74	0.80	1.21	0.28	1.12	0.16	1.36	0.45	ZNF91	Homo sapiens zinc finger protein 91 (ZNF91). mRNA [NM_003430]	NM_003430
1.07E-03	1.46E-04	1.05	0.06	1.08	0.11	-1.33	-0.41	-1.44	-0.53	-1.40	-0.48	-1.43	-0.52	RAB27A	Homo sapiens RAB27A. member RAS oncogene family (RAB27A). transcript variant 1. mRNA [NM_004580]	NM_004580
7.02E-03	1.45E-03	1.01	0.01	1.14	0.19	-1.51	-0.60	-1.41	-0.50	-1.34	-0.43	-1.19	-0.25	MORN2	Homo sapiens MORN repeat containing 2 (MORN2). mRNA [NM_001145450]	NM_001145450
3.85E-04	4.05E-05	1.01	0.01	1.23	0.29	1.64	0.72	1.53	0.62	1.55	0.64	1.58	0.66	SRSF3	Homo sapiens serine/arginine-rich splicing factor 3 (SRSF3). transcript variant 1. mRNA [NM_003017]	NM_003017
1.13E-04	8.74E-06	1.07	0.10	1.10	0.14	-7.84	-2.97	-6.25	-2.64	-4.79	-2.26	-5.24	-2.39	RIN1	Homo sapiens Ras and Rab interactor 1 (RIN1). mRNA [NM_004292]	NM_004292
2.15E-03	3.40E-04	-1.03	-0.04	-1.13	-0.18	1.42	0.50	1.40	0.49	1.42	0.51	1.56	0.64	ABCF2	Homo sapiens ATP-binding cassette. sub-family F (GCN20). member 2 (ABCF2). transcript variant 2. mRNA [NM_005692]	NM_005692
2.31E-02	6.11E-03	1.11	0.15	1.03	0.05	-1.40	-0.48	-1.60	-0.68	-1.46	-0.55	-1.56	-0.64	CUL4B	Homo sapiens cullin 4B (CUL4B). transcript variant 1. mRNA [NM_003588]	NM_003588
9.80E-04	1.32E-04	-1.01	-0.02	1.09	0.12	-2.24	-1.16	-1.90	-0.93	-1.85	-0.89	-1.54	-0.62	RGS19	Homo sapiens regulator of G-protein signaling 19 (RGS19). transcript variant 1. mRNA [NM_005873]	NM_005873
2.49E-07	1.93E-09	1.05	0.07	1.03	0.04	13.12	3.71	9.56	3.26	8.38	3.07	6.38	2.67	MSANTD3	Homo sapiens Myb/SANT-like DNA-binding domain containing 3 (MSANTD3). transcript variant 4. mRNA [NM_001198807]	NM_001198807
1.13E-02	2.59E-03	-1.08	-0.11	-1.18	-0.24	1.99	0.99	1.20	0.26	1.33	0.41	1.37	0.46		Uncharacterized protein; cDNA FLJ45526 fis. clone BRTHA2027227 [Source:UniProtKB/TrEMBL;Acc:Q6ZSH4] [ENST00000538868]	XR_109334
6.94E-04	8.56E-05	-1.01	-0.02	-1.09	-0.12	-2.10	-1.07	-2.09	-1.06	-1.67	-0.74	-1.65	-0.72	PNPLA2	Homo sapiens patatin-like phospholipase domain containing 2 (PNPLA2). mRNA [NM_020376]	NM_020376
3.57E-03	6.37E-04	-1.02	-0.02	-1.19	-0.26	-2.75	-1.46	-2.35	-1.23	-1.88	-0.91	-1.71	-0.78	EGR2	Homo sapiens early growth response 2 (EGR2). transcript variant 1. mRNA [NM_000399]	NM_000399
1.68E-05	7.26E-07	-1.04	-0.05	1.15	0.20	1.80	0.85	1.82	0.86	1.82	0.86	1.76	0.82	HNRNPH2	Homo sapiens heterogeneous nuclear ribonucleoprotein H2 (H') (HNRNPH2). transcript variant 1. mRNA [NM_019597]	NM_019597
9.15E-05	6.70E-06	-1.19	-0.25	-1.16	-0.21	-4.95	-2.31	-5.59	-2.48	-4.93	-2.30	-4.34	-2.12	PALLD	Homo sapiens palladin. cytoskeletal associated protein (PALLD). transcript variant 3. mRNA [NM_001166109]	NM_001166109
3.52E-04	3.58E-05	-1.05	-0.06	1.07	0.10	2.09	1.06	1.86	0.89	1.66	0.73	1.65	0.72	BET1L	Homo sapiens Bet1 golgi vesicular membrane trafficking protein-like (BET1L). transcript variant 1. mRNA [NM_001098787]	NM_001098787
2.21E-03	3.53E-04	-1.02	-0.03	1.03	0.04	-1.92	-0.94	-1.78	-0.83	-1.72	-0.78	-1.68	-0.75	HDAC3	Homo sapiens histone deacetylase 3 (HDAC3). mRNA [NM_003883]	NM_003883
9.54E-03	2.12E-03	-1.03	-0.04	1.23	0.30	-1.85	-0.89	-1.98	-0.99	-1.56	-0.64	-1.78	-0.84	NDRG3	Homo sapiens NDRG family member 3 (NDRG3). transcript variant 1. mRNA [NM_032013]	NM_032013
2.69E-03	4.50E-04	-1.04	-0.06	-1.04	-0.06	-3.01	-1.59	-2.46	-1.30	-1.81	-0.86	-1.77	-0.83	F11R	Homo sapiens F11 receptor (F11R). mRNA [NM_016946]	NM_016946
2.85E-03	4.81E-04	1.01	0.02	-1.25	-0.32	-2.37	-1.25	-2.10	-1.07	-2.09	-1.06	-1.63	-0.71	HIST1H4E	Homo sapiens histone cluster 1. H4e (HIST1H4E). mRNA [NM_003545]	NM_003545
8.18E-03	1.75E-03	-1.02	-0.03	1.05	0.07	2.13	1.09	2.36	1.24	1.97	0.97	2.11	1.08	DMPK	Homo sapiens dystrophia myotonica-protein kinase (DMPK). transcript variant 2. mRNA [NM_004409]	NM_004409
1.85E-03	2.86E-04	1.13	0.17	-1.36	-0.45	-2.03	-1.02	-1.86	-0.89	-1.92	-0.94	-1.64	-0.71	RNA5-8S5	Homo sapiens RNA. 5.8S ribosomal 5 (RNA5-8S5). ribosomal RNA [NR_003285]	NR_003285
[truncated: 5,308 more rows]
