# Supplementary material for: Therapeutical Administration of Peptide Pep19-2.5 and Ibuprofen Reduces Inflammation and Prevents Lethal Sepsis
Source: PLoS One. 2015 Jul 21;10(7):e0133291. doi: 10.1371/journal.pone.0133291 (PMC4510266; doi:10.1371/journal.pone.0133291)
Supplement: S2 Table — (TXT) [file pone.0133291.s002.txt]

Experimental condition	[Pep]	[Ibu]	[Medium]	[LPS+Pep+Ibu]	[LPS]	[LPS+Ibu]	[LPS+Pep]
[Pep]	1.00	0.97	0.98	-0.63	-0.71	-0.77	-0.73
[Ibu]	0.97	1.00	0.99	-0.61	-0.72	-0.75	-0.73
[Medium]	0.98	0.99	1.00	-0.61	-0.72	-0.75	-0.73
[LPS+Pep+Ibu]	-0.63	-0.61	-0.61	1.00	0.60	0.76	0.75
[LPS]	-0.71	-0.72	-0.72	0.60	1.00	0.84	0.85
[LPS+Ibu]	-0.77	-0.75	-0.75	0.76	0.84	1.00	0.88
[LPS+Pep]	-0.73	-0.73	-0.73	0.75	0.85	0.88	1.00
